# Supplementary material for: High-resolution imaging mass spectrometry combined with transcriptomic analysis identified a link between fatty acid composition of phosphatidylinositols and the immune checkpoint pathway at the primary tumour site of breast cancer
Source: Br J Cancer. 2019 Dec 10;122(2):245–57. doi: 10.1038/s41416-019-0662-8 (PMC7051979; doi:10.1038/s41416-019-0662-8)
Supplement: Supplementary file 6 — Table S1 [file 41416_2019_662_MOESM6_ESM.xls]

## Sheet: Sheet 1
Table S1. Clinico-pathological features and acquired mass intensities
Patient #	Storage	menopausal status	Age at diagnosis	Type of lesion	BMI	ER	ER(%)	PgR	PgR(%)	Her2	Grade	T	N	M	Stage	nodal status	Accumulation of PI(18:0/20:3)	807.5_Epithelium	809.5_Epithelium	833.5_Epithelium	835.5_Epithelium	837.5_Epithelium	861.5_Epithelium	863.5_Epithelium	885.5_Epithelium	887.5_Epithelium	889.5_Epithelium	807.5_Stroma	809.5_Stroma	833.5_Stroma	835.5_Stroma	837.5_Stroma	861.5_Stroma	863.5_Stroma	885.5_Stroma	887.5_Stroma	889.5_Stroma
	Method	pre=0, post=1				positive=1, negative=0		positive=1, negative=0		positive=1, negative=0						positive=1, negative=0	present=1, absent=0
1	-80°C	1	60	Invasive	19.3962	1	100	0	0	0	3	1	1	0	1	1	1	0.78029	1.08223	1.97857	11.2407	0.749273	6.71924	12.8919	15.0956	39.0552	10.407	1.34022	1.85883	3.39838	17.3376	1.28695	8.39672	4.1111	34.9491	22.5565	4.76456
2	-80°C	1	69	Invasive	19.4771	1	100	1	100	0	1	2	1	0	2	1	1	1.22621	0.649289	2.91407	4.8197	1.577	18.1605	15.7666	22.055	16.0617	16.77	1.84963	0.979399	4.39563	7.27013	1.17185	7.3013	4.31953	46.2375	10.9337	15.5413
2	-80°C			non-Invasive														0.527212	0.99178	0.567322	13.1756	10.5326	13.1119	25.0963	13.7355	13.7785	8.48322	1.04406	1.96406	1.12349	11.7188	4.02501	11.0061	14.9397	37.3222	8.92806	7.9285
3	-80°C	1	76	Invasive	19.6506	0	0	0	0	0	3	4	2	0	3	1	1	0.771624	0.6004	1.4872	6.34286	1.04864	9.28889	18.2838	14.2497	35.1252	12.8017	1.15201	0.896377	2.22034	7.02192	1.56559	9.93467	12.4125	39.7434	12.9946	12.0585
4	-80°C	1	58	Invasive	18.2899	1	100	1	60	0	3	4	0	1	4	0	0	2.1766	8.22013	1.3923	28.2452	7.99114	11.8385	20.6761	6.35274	8.78259	4.32471	3.94498	12.2377	2.52347	6.66338	5.28327	6.22986	7.86612	37.1982	10.2147	7.83831
5	-80°C	0	34	Invasive	20.7031	0	0	0	0	0	3	2	1	0	2	1	1	0.788709	0.659316	1.34935	7.77434	0.771298	13.0014	11.0148	27.0479	30.5543	7.03856	1.32676	1.1091	2.26987	10.4174	1.29747	5.16722	13.7127	41.1359	15.7879	7.77558
6	-80°C	1	78	Invasive	22.3478	0	0	0	0	0	1	3	0	0	2	0	0	1.53796	8.04182	2.71079	24.9866	13.1944	11.6342	24.1622	4.42411	5.83452	3.47334	3.13737	7.05079	5.52989	25.0663	5.67966	6.0961	4.86163	30.013	6.45252	6.11272
6	-80°C			non-Invasive														1.72179	3.86947	3.0348	17.1744	10.6105	18.1619	24.1209	9.59365	8.35797	3.35465	0.864896	0.354155	2.10437	29.4298	9.01973	7.1573	5.70794	35.2377	7.57576	2.54838
6	-80°C			Normal														0.534269	2.93466	1.26937	10.0044	5.86051	9.70173	11.9969	38.257	10.007	9.43424	0.818116	2.74525	1.18744	9.3587	5.48227	6.43455	20.4801	34.7743	9.89388	8.82533
7	-80°C	1	60	Invasive	18.1955	1	100	0	0	1	2	1	0	0	1	0	1	2.71525	1.49133	1.47633	12.6611	1.96864	9.61175	7.63785	18.3891	33.0192	11.0295	3.51752	1.93197	1.91254	6.02944	2.55032	4.94991	5.72891	43.2518	20.6415	9.48603
7	-80°C			Normal														1.08809	2.01715	1.04874	8.02017	1.9279	12.174	15.1548	31.3731	16.5132	10.6829	1.84794	1.71956	2.62605	4.29166	2.83317	7.06505	6.59336	52.3911	15.5519	5.08026
8	-80°C	0	41	Invasive	19.8178	1	100	1	90	0	1	1	0	0	1	0	0	0.482423	2.1891	1.23043	18.1447	1.09456	14.9463	24.0561	14.4773	13.2415	10.1376	0.884629	4.0142	2.25627	8.05242	2.00711	6.50428	6.7642	45.2327	12.6792	11.605
9	-80°C	1	69	Invasive	25.1096	1	100	0	0	0	3	1	0	0	1	0	0	2.3741	2.02628	3.53526	28.0555	1.11708	16.6567	35.0831	5.05741	1.43454	4.66003	3.88936	3.31954	5.79162	16.6676	1.83005	12.2719	18.6301	25.8864	6.61689	5.09642
10	-80°C	1	62	Invasive	21.6413	0	0	0	0	0	3	3	1	0	3	1	1	0.960629	0.496622	2.54583	9.31578	0.872543	17.1006	20.153	15.9585	17.6489	14.9476	1.19914	0.619924	3.17791	9.9649	1.08918	4.74011	14.1456	40.1616	9.75725	15.1444
11	-80°C	1	62	Invasive	29.5159	1	100	1	90	0	2	1	2	0	3	1	1	0.572902	2.88589	1.26133	13.3003	1.93409	15.2408	27.7324	8.14882	16.6784	12.2451	0.916364	4.61601	2.01751	21.274	3.0936	4.6155	4.94542	31.5307	11.7999	15.191
12	-80°C	1	71	Invasive	24.5268	1	100	1	100	0	2	2	1	0	2	1	1	0.647215	0.652827	0.561791	11.5297	2.15231	12.0252	28.0853	9.91931	20.8396	13.5868	0.961543	0.969881	0.834631	12.3718	3.19761	7.78271	17.1741	36.4372	9.5421	10.7283
12	-80°C			non-Invasive														0.830567	1.8547	0.664856	11.7549	0.98393	6.19165	26.4137	23.0182	19.3731	8.91433	0.737632	1.43601	2.8749	1.13575	0.76306	5.63548	14.1086	53.9493	14.1281	5.23119
13	-80°C	1	81	Invasive	19.2974	1	100	1	90	0	2	1	1	0	1	1	0	0.443212	0.620537	1.76164	9.3545	1.60037	15.3026	25.0066	22.9009	11.9338	11.0759	0.607779	0.850944	2.41574	9.21129	2.19459	6.60323	9.42627	48.6565	15.5179	4.51569
13	-80°C			non-Invasive														0.508696	1.73854	1.56089	15.9392	1.03434	16.3227	36.2146	11.3595	6.14256	9.17895	1.08917	3.72241	3.34205	6.07466	2.21464	9.41781	10.9315	39.2715	11.5309	12.4053
14	-80°C	1	83	Invasive	22.2222	1	100	1	5	0	2	2	1	0	2	1	1	0.698217	0.834935	0.598843	11.4341	0.722803	12.2081	17.4793	18.6462	27.5158	9.86167	1.30498	1.56051	1.11925	6.95282	1.35093	7.12411	14.5654	42.9811	12.4796	10.5613
15	-80°C	1	58	Invasive	19.3821	1	100	1	90	0	2	1	0	0	1	0	0	2.4278	6.35014	1.13489	33.6214	13.6795	7.89857	25.4817	7.03655	1.05714	1.31234	4.18926	6.89358	1.95829	8.24078	5.73592	5.59806	9.7603	43.4195	11.9398	2.2645
16	-80°C	1	85	Invasive	17.3611	0	10	0	0	0	2	2	0	0	2	0	1	0.823248	1.04409	0.48746	15.6755	0.783889	8.12791	27.6741	16.2878	18.7195	10.3766	2.27218	2.8817	1.3454	16.728	2.16355	8.65919	7.80559	36.2176	12.634	9.2928
17	-80°C	1	60	Invasive	26.6389	1	100	1	70	0	2	2		0	2		1	0.860121	2.2974	2.48298	11.8424	1.7731	25.4205	25.4789	13.7654	7.13706	8.94213	1.18558	3.16672	3.42251	14.5005	2.44402	6.64236	4.84396	46.066	9.43514	8.29323
18	-80°C	1	89	Invasive	20.6612	1	100	1	100	0	2	1	1	0	2	1	1	0.686809	0.743197	0.614212	12.9754	0.543928	14.4759	25.3481	11.858	22.0575	10.6969	1.06039	1.14744	0.9483	12.541	0.839787	4.94307	5.13838	49.2084	16.3044	7.86881
19	-80°C	1	61	Invasive	24.8889	1	100	1	20	0	2	2	1	0	2	1	1	0.473535	1.07243	0.673012	11.2614	1.47947	15.1961	17.0284	17.9834	27.0301	7.80209	0.787833	1.78422	1.11971	7.91717	2.46143	9.29986	9.44309	39.5542	21.4764	6.15606
20	-80°C	1	61	Invasive	21.9289	1	100	1	100	0	1	1	1	0	2	1	0	0.553155	1.21322	2.30217	9.57309	6.93113	12.6398	21.2019	22.1641	12.4623	10.9592	0.517461	1.13493	2.15362	5.90315	2.33152	9.0723	12.5667	44.8217	15.1202	6.37832
20	-80°C			Normal														0.744787	0.914624	1.20022	9.19141	1.07201	12.1599	6.84653	62.1019	3.69053	2.07806	0.756558	0.92908	1.21919	4.16129	1.08895	6.87289	4.38517	64.4347	14.0413	2.1109
21	-80°C	1	70	Invasive	26.9357	1	100	1	100	0	3	2	1	0	2	1	0	0.910067	7.79568	1.18099	26.3162	16.6765	10.0547	27.1553	5.14293	2.96197	1.80571	1.92257	12.0153	2.49491	4.96486	10.744	10.9801	26.0404	21.0895	5.93381	3.81466
22	-80°C	1	83	Invasive	20.6131	1	100	1	90	0	1	1	0	0	1	0	0	0.503893	1.20892	0.847503	4.37624	1.56726	12.0971	29.6758	14.2154	15.8498	19.6581	0.840815	2.01724	1.41417	7.30235	2.61519	5.95507	10.3845	38.7403	14.9184	15.812
22	-80°C			non-Invasive														0.498459	1.77829	0.53827	10.8196	6.97335	8.00138	49.6395	9.27628	2.61805	9.85683	1.23995	4.42363	1.33899	5.16932	3.34483	6.55917	9.03019	45.7057	11.1046	12.0836
23	-80°C	1	60	Invasive	17.9982	1	100	1	3	0	2	1	0	0	1	0	1	0.854529	0.60834	0.781317	12.5072	0.850339	11.7855	17.1764	22.4854	23.6286	9.32238	1.0959	0.780175	1.00201	9.3836	1.09053	8.22734	5.89596	52.2198	14.9166	5.388
24	-80°C	1	80	Invasive	23.7812	1	100	1	20	0	1	1	0	0	1	0	0	0.558575	2.49153	1.22983	12.7746	1.52738	10.5865	34.498	15.3275	9.9668	11.0394	0.784457	3.49909	1.72716	11.0029	2.14504	5.92199	12.0146	42.4641	13.8129	6.62773
25	-80°C	0	36	Invasive	29.4758	1	100	1	100	0	2	1	0	0	1	0	0	0.602327	1.21187	1.52736	12.4788	0.953914	13.4841	15.0811	16.1329	23.6399	14.8877	0.784457	3.49909	1.72716	11.0029	2.14504	5.92199	12.0146	42.4641	13.8129	6.62773
25	-80°C			Normal														0.646476	1.65409	2.46473	4.91409	3.32401	8.70702	5.8996	50.5106	14.5903	7.28905	0.784457	3.49909	1.72716	11.0029	2.14504	5.92199	12.0146	42.4641	13.8129	6.62773
26	-80°C	1	56	Invasive	17.0392	1	70	1	50	1	3	2	0	0	2	0	0	0.833284	1.52844	1.59895	11.1193	1.33535	9.7319	39.4703	8.46727	10.6832	15.2321	1.507	2.76419	2.89171	15.8129	2.41499	6.77997	18.9218	25.8411	13.7364	9.32998
26	-80°C			Normal														1.56244	1.99735	3.69918	5.59095	1.48056	8.16577	5.2658	51.5701	18.82	1.84782	1.6034	2.04971	3.83469	4.60526	1.51937	4.85786	3.53271	59.6979	16.4028	1.89625
27	LiquidN	0	51	Invasive	22.6562	1	100	1	100	0	1	2	1	0	2	1	0	0.673096	0.68571	0.923114	13.4139	0.866457	9.32152	32.2698	7.61543	14.2159	20.0152	0.623813	1.65656	1.97749	8.31382	2.39748	6.40352	4.30515	48.8009	15.0007	10.5206
28	LiquidN	1	79	Invasive	24.1546	1	100	1		0	2	2	0	0	2	0	0	0.604262	4.39439	1.32753	13.1327	8.90393	14.2751	20.8645	13.4475	8.31786	14.7323	0.723134	4.66046	2.39777	6.84037	13.3148	8.42859	8.00652	39.5472	11.2035	4.87762
29	LiquidN	0	47	Invasive	19.736	1	98	1	98	1	2	1	1	0	2	1	0	0.560805	0.950297	1.55944	10.7435	1.21268	13.5546	23.9605	14.5462	16.5924	16.3195	0.824786	3.01318	1.23201	7.31522	3.19771	6.07013	6.20598	52.2701	14.9911	4.87979
29	LiquidN			non-Invasive														0.667989	0.72739	1.85749	15.33	1.44445	11.7392	30.3386	9.08407	24.2753	4.53552	0.824786	3.01318	1.23201	7.31522	3.19771	6.07013	6.20598	52.2701	14.9911	4.87979
30	LiquidN	0	45	Invasive	22.9421	1	90	1	90	0	2	2	0	0	2	0	0	0.511083	7.88808	1.68765	14.648	15.1297	12.1415	19.4839	11.4786	8.43031	8.60117	1.71755	5.66234	1.98239	11.1906	10.8847	5.85583	6.30972	35.8407	10.29	10.2662
31	LiquidN	0	46	Invasive	21.5045	1	100	1	100	0	2	2	0	0	2	0	0	0.57758	0.768759	0.973071	7.67372	0.708577	11.5056	15.7721	21.1278	26.3033	14.5895	0.408805	0.511236	2.29487	6.19474	1.79356	3.57589	9.01416	54.9229	13.0974	8.1864
32	LiquidN	0	50	Invasive	19.1327	1	100	1	90	0	2	3	1	0	3	1	0	0.592691	1.30416	1.96498	12.4603	2.80124	15.3592	29.091	12.0815	12.4905	11.8544	0.266787	1.36634	2.77884	7.35625	1.85515	11.3286	15.6938	39.8894	15.8017	3.66313
33	LiquidN	0	49	Invasive	21.9076	1	95	1	95	0	2	2	0	0	2	0	0	0.368984	0.976569	5.93724	9.42417	1.71134	21.0929	15.5806	22.5984	10.942	11.3679	0.541851	1.71902	3.101	5.3455	1.42282	8.08181	6.93987	55.0962	13.8066	3.94538
34	LiquidN	1	67	Invasive	27.4077	1	100	1	30	0	1	1	3	1	4	1	1	0.867573	7.7899	1.33247	9.86743	4.4577	9.66708	15.8708	17.9339	24.5137	7.69935	1.43966	5.25749	4.03098	5.40256	2.89834	9.49171	7.08756	42.738	17.7479	3.90589
35	LiquidN	0	42	Invasive	17.4449	1	100	1	95	0	1	2	1	0	2	1	0	0.849094	16.6706	1.40181	8.86967	13.335	9.92897	14.0581	16.6548	15.1009	3.13114	1.18126	5.25185	1.95019	5.3032	4.86655	6.55334	7.06716	48.3146	15.1558	4.35605
36	LiquidN	0	45	Invasive	20.9572	1	100	1	100	0	2	1	0	1	4	1	1	0.51548	9.91747	1.48359	10.783	6.68666	10.3197	19.7382	8.65507	17.95	13.9508	1.0483	6.98627	3.0171	2.76413	3.33718	4.19009	3.06512	51.6128	14.0257	9.95333
37	LiquidN	0	46	Invasive	20.2848	1	95	1	95	0	1	1	1	0	2	1	1	1.4856	1.15261	3.87083	9.94591	5.53425	12.9203	20.7518	17.2717	11.5222	15.5449	4.31941	3.35124	10.6144	3.35938	2.51732	6.65811	4.81238	47.1049	11.5822	5.6807
38	LiquidN	0	41	Invasive	24.2188	1	100	1	40	1	2	4	3	0	3	1	0	3.9386	5.05858	4.00782	21.2575	4.87271	11.6527	15.402	19.4603	8.69971	5.65011	2.52628	3.26651	3.19089	13.9132	3.47343	8.70794	10.5731	40.3799	10.6296	3.33915
39	LiquidN	1	76	Invasive	21.2084	0	2	0	0	1	3	2	2	0	3	1	1	0.776928	0.55299	1.23185	2.34107	0.565653	5.49533	2.1475	41.0943	39.904	5.89037	1.00051	0.851798	1.89748	2.33628	1.34457	3.99706	3.81857	61.7989	19.3903	3.56456
40	LiquidN	1	74	Invasive	18.6667	1	80	0	0	1	3	2	2	1	4	1	1	7.92785	3.49406	7.70034	16.1051	1.52815	9.12001	3.48921	29.1403	19.1053	2.38969	6.33596	5.92628	6.88377	4.09304	2.59189	8.29976	5.91806	45.7526	10.5379	3.66073
41	LiquidN	1	44	Invasive	17.6309	0	0	0	0	1	3	3	3	0	3	1	0	10.1333	13.2648	7.28832	26.9166	11.5259	7.96786	9.79936	5.13098	5.63836	2.33452	4.07452	7.0145	12.3195	8.81493	5.23998	4.24652	16.0359	27.8463	8.51313	5.89467
42	LiquidN	0	44	Invasive	21.3599	1	10	0	0	0	3	1	0	0	1	0	1	3.71561	0.797693	5.46632	11.1097	0.967765	10.5052	6.29679	34.9394	22.8162	3.3853	2.92011	0.892559	2.94038	5.50147	1.94369	6.65461	4.17816	55.0367	17.7026	2.22969
43	LiquidN	1	59	Invasive	21.4844	0	0	0	0	0	3	2	0	0	2	0	1	0.927632	0.946362	3.7597	8.54729	1.66225	10.4534	8.8753	41.1036	21.8998	1.82475	1.21386	1.23837	2.82031	3.67625	1.36466	5.33956	3.93961	64.5195	13.5001	2.38779
44	LiquidN	1	63	Invasive	16.8919	0	0	0	0	0	3	3	1	1	4	1	1	0.889054	3.8616	2.23161	7.19761	2.41678	5.59476	6.46391	40.1677	27.4079	3.76914	1.90976	2.43878	3.11412	3.56658	4.08281	4.44378	2.78401	57.901	15.928	3.83119
45	LiquidN	1	66	Invasive	18.369	1	15	0	0	0	3	2	0	0	2	0	1	1.83417	1.20868	3.69821	7.75171	1.58779	7.69921	5.14699	20.9727	40.4577	9.64276	3.58462	1.61849	2.91272	5.20821	1.83898	4.47122	3.42574	47.1761	26.0382	3.72567
46	LiquidN	1	67	Invasive	20.5049	0	0	0	0	0	1	2	1	0	2	1	1	0.715615	0.567158	1.30603	3.3366	0.712593	8.55637	2.0646	52.1006	26.761	3.87945	1.36647	1.08299	2.49387	2.49738	1.3607	7.30725	3.98753	69.5438	7.51647	2.84357
47	LiquidN	1	53	Invasive	30.4272	0	0	0	0	0	3	1	0	0	1	0	1	2.70254	1.77289	3.97928	11.5811	1.31656	6.85038	8.53481	21.501	34.0981	7.6633	1.53626	1.27884	1.94282	3.63857	1.57516	3.58768	2.92414	59.403	17.6197	6.49384
48	LiquidN	1	57	Invasive	19.7239	0	0	0	0	0	2	3	1	0	3	1	1	2.30095	5.53987	1.85296	15.6487	1.54892	7.51988	8.52601	19.7276	31.2437	6.0914	2.86433	2.77714	4.55225	4.40554	3.88083	6.26175	6.74896	49.4262	14.489	4.59404
49	LiquidN	1	68	Invasive	24.1127	0	0	0	0	0	2	1	0	0	1	0	1	1.09198	2.02831	2.02173	13.6279	1.63549	8.85568	13.1254	33.5777	22.2092	1.82656	1.35188	3.71664	2.14383	4.5643	1.75198	4.42461	8.85554	56.1392	13.7051	3.34697
50	LiquidN	1	74	Invasive	18.5178	0	0	0	0	0	3	2	0	0	2	0	0	8.79122	3.91232	2.32728	20.9609	5.972	7.27858	21.1667	5.96481	11.9587	11.6675	3.1147	4.88835	1.10419	18.8626	3.09696	6.66634	17.0818	26.352	8.01437	10.8186
51	LiquidN	1	64	non-Invasive (pure DCIS)	19.7239													0.643175	0.735888	1.01551	15.1762	0.570984	15.6528	31.5202	4.38257	16.3887	13.914	2.14859	4.62449	2.94131	8.42274	2.62479	5.47631	8.80404	52.0599	11.2737	1.62409
51	LiquidN			Normal														1.64774	1.88526	2.60162	7.93311	1.4628	14.545	11.1111	42.1	13.3802	3.33317	1.55967	23.8918	2.46256	9.46114	2.48954	3.31269	14.0439	28.2234	6.11098	8.44435
52	LiquidN	1	75	non-Invasive (pure DCIS)	18.0802	1	100	1	90									0.577168	0.67102	0.896691	17.1647	6.26413	8.00742	39.1145	15.6019	4.58774	7.11471	1.38072	1.60524	2.14509	5.79182	3.13032	5.33336	9.08353	49.7765	12.0574	9.69605
52	LiquidN			Normal														0.956574	0.802366	1.72485	5.03236	0.907389	8.55202	9.52467	52.6882	15.267	4.54458	1.57757	1.32325	2.8446	4.67862	1.49645	4.75947	7.03199	60.3095	13.5465	2.43207
53	LiquidN	0	38	non-Invasive (pure DCIS)	18.5178													1.11961	1.36287	1.96218	13.9237	1.39756	11.0122	28.8143	7.85765	19.2666	13.2834	1.51295	1.84167	2.65151	3.63192	1.88854	6.7183	13.9939	45.9515	12.6712	9.13847
54	LiquidN	1	51	non-Invasive (pure DCIS)	18.0697	1	100	0	0									1.54234	19.3911	1.50682	16.3149	13.818	7.45989	17.1373	11.7705	8.94978	2.10934	3.40426	3.62774	5.33171	7.83837	5.4669	6.69971	7.93693	40.9585	14.0801	4.65576
55	LiquidN	1	78	non-Invasive (pure DCIS)	26.3146													0.929222	4.6399	1.16117	11.4044	8.20928	10.9467	20.2906	10.4136	22.8776	9.12749	3.35701	4.74753	5.45543	6.87918	6.46183	4.61466	14.5846	37.3964	9.44735	7.05603
56	LiquidN	0	48	non-Invasive (pure DCIS)	19.4734													1.00174	11.5807	0.961258	17.9015	17.8327	5.6987	29.876	6.55528	3.04957	5.54258	3.94669	2.17906	3.78719	14.6815	2.44065	3.73996	14.5911	41.4834	12.0148	1.13575
