# Supplementary material for: High-resolution imaging mass spectrometry combined with transcriptomic analysis identified a link between fatty acid composition of phosphatidylinositols and the immune checkpoint pathway at the primary tumour site of breast cancer
Source: Br J Cancer. 2019 Dec 10;122(2):245–57. doi: 10.1038/s41416-019-0662-8 (PMC7051979; doi:10.1038/s41416-019-0662-8)
Supplement: Supplementary file 7 — Table S2 [file 41416_2019_662_MOESM7_ESM.xls]

## Sheet: exprs.mas5
Table S2. Gene expressions and their correlation with FA composition of PIs in cancer cells
#	probe_id	SYMBOL	GENENAME	#39	#46	#45	#43	#42	#5	#47	#7	#40	#1	#48	#49	#3	#19	#23	#25	#35	#33	#10	#20	#55	#13	#29	#22	#36	#16	#12	#28	#53	#11	#30	#17	#24	#51	#50	#52	#6	#56	#21	correlation
1	1007_s_at	NA	NA	1443.29	2628.26	3623.07	3796.54	3048.79	2479.43	2564.08	10282.9	4652.59	4335.98	4810.89	1943.95	2664.8	4118.89	5456.41	3574.79	3225.73	4097.94	2569.9	3971.81	5570.28	4644.67	3608.41	3914.48	3246.32	3418.98	3603.73	7650.57	8169.45	5482.68	4879.97	5144.65	2290.24	5962.14	4271.24	5639.66	4636.4	4732.36	3083.34	-0.419805
2	1053_at	RFC2	replication factor C (activator 1) 2, 40kDa	687.129	362.885	897.419	470.078	845.451	1196.42	1609.11	460.097	570.964	811.946	789.429	406.545	1393.09	677.092	481.023	540.747	488.071	528.897	770.498	701.738	685.565	478.187	741.979	607.087	869.986	596.017	401.288	475.396	1023.67	471.645	684.31	717.201	493.297	492.629	831.151	488.805	696.757	740.68	890.9	-0.0366855
3	117_at	HSPA6	heat shock 70kDa protein 6 (HSP70B')	385.662	308.839	225.09	308.38	467.355	2303.77	675.34	761.859	170.799	172.079	571.965	848.895	162.873	354.367	399.262	232.816	630.468	287.726	902.119	336.601	386.314	369.381	74.1064	215.754	427.462	437.407	194.507	241.789	184.273	174.901	231.8	236.712	215.811	130.529	553.726	140.705	201.796	182.206	360.809	0.388335
4	121_at	PAX8	paired box 8	449.761	268.234	609.616	577.135	522.592	340.581	269.847	389.411	207.877	424.241	278.64	420.906	382.421	326.892	764.05	330.903	395.571	409.085	652.841	367.441	311.331	411.883	303.535	422.375	320.504	367.572	303.752	428.941	479.624	455.772	379.529	571.948	323.512	385.946	306.641	364.04	434.635	390.018	355.317	-0.0420477
5	1255_g_at	GUCA1A	guanylate cyclase activator 1A (retina)	29.8277	27.6321	3.80613	59.8159	40.7543	63.0623	59.0744	36.0429	24.9544	19.6336	37.7531	111.92	65.4526	45.9889	30.6168	33.5283	20.8117	36.1272	20.3721	17.154	3.28852	3.25394	11.7568	26.5694	64.5277	32.2132	10.2517	33.1599	31.4496	72.4476	37.6465	30.6691	32.3063	3.87166	65.297	26.7059	26.0743	34.6306	5.47941	0.199336
6	1294_at	NA	NA	1430.83	332.147	403.145	476.125	578.31	256.896	595.322	1808.42	459.721	322.512	121.873	825.442	269.49	1207.88	677.566	527.143	612.28	657.522	334.438	815.254	692.086	803.686	423.373	423.872	501.714	583.545	222.103	771.056	606.435	761.054	711.599	412.344	528.635	635.984	443.237	843.787	288.311	575.88	684.083	-0.0353349
7	1316_at	THRA	thyroid hormone receptor, alpha	184.151	315.019	153.317	244.678	341.282	218.239	204.699	191.695	146.714	226.138	268.801	326.652	301.895	423.662	182.109	205.366	206.981	187.787	246.896	178.959	171.438	195.488	177.912	314.454	240.25	241.244	325.704	125.83	132.188	271.065	146.281	154.261	421.291	185.121	218.995	333.233	247.72	200.307	139.693	0.109693
8	1320_at	PTPN21	protein tyrosine phosphatase, non-receptor type 21	32.3329	6.80447	62.8231	52.4755	5.87121	39.2663	73.4246	81.7936	22.7597	39.5577	43.3119	29.9032	8.66689	11.681	55.9341	57.5902	58.4158	7.18837	70.1988	44.881	7.88361	58.9695	82.4238	10.7421	60.9132	24.8703	13.2419	36.674	5.43036	18.8871	27.4842	85.5188	53.8927	8.22767	69.7579	6.82775	23.0648	37.3653	32.949	0.0851814
9	1405_i_at	CCL5	chemokine (C-C motif) ligand 5	18889	1372.77	1932.88	1770.5	6512.18	1576.97	2100.8	1507.23	563.326	934.785	7.26083	7966.78	495.137	1766.75	681.658	991.648	2429.59	1070.28	1771.74	1594.8	207.94	1556.95	1392.6	530.655	1819.61	4053.07	351.357	395.042	1137.76	468.233	630.105	361.851	2734.27	560.764	4560.48	307.161	194.903	537.675	611.854	0.380225
10	1431_at	CYP2E1	cytochrome P450, family 2, subfamily E, polypeptide 1	63.5449	58.5913	4.19087	34.2841	33.2417	83.157	20.7198	135.275	67.0944	75.1728	13.31	89.4781	45.0114	58.9004	45.424	57.2848	39.0514	55.6513	45.5256	68.5009	33.9041	24.7426	64.2574	30.8029	52.8215	45.999	103.581	35.7668	83.8725	84.7081	51.2376	54.9233	6.50618	24.17	22.3052	74.4036	52.0267	62.001	70.7153	-0.0957927
11	1438_at	EPHB3	EPH receptor B3	113.939	769.635	159.479	716.736	418.386	284.966	1138.95	203.774	221.856	214.043	1716.64	143.178	78.5687	104.382	261.08	286.984	261.906	368.602	122.317	389.622	525.245	213.974	296.961	244.391	276.801	186.25	89.1183	816.2	793.421	410.909	342.42	307.789	57.2306	106.087	86.3221	255.312	49.0191	171.695	127.468	0.20664
12	1487_at	ESRRA	estrogen-related receptor alpha	634.259	505.903	1259.61	560.651	722.08	628.407	475.955	1319.22	616.57	757.444	914.117	621.253	1104.58	863.376	972.4	451.331	870.354	537.811	1023.67	889.414	579.909	802.777	645.965	536.61	571.462	560.546	499.294	567.154	1264.5	704.258	1070.77	759.373	427.352	642.462	645.067	762.12	768.728	514.348	526.169	0.0748602
13	1494_f_at	CYP2A6	cytochrome P450, family 2, subfamily A, polypeptide 6	65.8352	72.1179	109.554	71.73	67.431	57.3299	85.997	242.811	52.449	122.583	56.3019	133.391	36.7753	317.858	202.249	418.982	75.9574	106.515	65.7268	2279.37	99.8471	1450.2	5008.61	525.252	75.8374	492.583	165.682	84.7853	197.324	2906.34	83.1399	155.271	26389.9	51.5555	69.1584	142.864	94.6166	70.5083	318.039	-0.289693
14	1552256_a_at	SCARB1	scavenger receptor class B, member 1	420.848	777.895	522.61	925.878	1538.74	582.31	1824.35	829.319	790.712	793.823	1771.29	647.196	204.957	557.927	926.13	437.397	646.202	553.226	599.168	933.321	670.357	1101.48	545.48	646.085	397.46	337.921	475.085	1515.41	561.018	1198.98	1577.23	921.18	1496.23	855.187	271.305	647.091	301.951	426.595	712.612	-0.0792114
15	1552257_a_at	TTLL12	tubulin tyrosine ligase-like family member 12	682.738	744.346	711.378	1364.08	1141.72	1220.78	2252.34	1933.04	1272.1	1661.15	1613.57	1017.71	1706.6	776.5	1350.92	2460.37	690.014	931.785	2164.59	1355.58	1532.94	1115.52	1014.13	697.057	2023.12	1249.94	940.036	1054.96	2197.53	1306.9	1392.47	1397.6	797.639	918.305	1363.77	1088.49	1745.61	916.609	5177.12	-0.314872
16	1552258_at	LINC00152	long intergenic non-protein coding RNA 152	224.073	96.1849	126.836	78.4329	81.7795	57.0551	125.34	210.813	116.696	139.116	12.3292	59.1236	16.6574	123.194	77.9665	89.422	129.064	55.7863	126.973	84.143	18.7974	130.291	74.3682	96.9407	85.3327	135.151	82.1094	54.8507	74.2678	118.531	132.984	189.861	93.2935	9.80309	70.6452	37.801	199.805	69.5236	158.419	0.198472
17	1552261_at	WFDC2	WAP four-disulfide core domain 2	12.2683	32.5925	34.046	26.3192	39.1398	11.5256	15.5323	70.0268	109.213	311.496	18.6993	36.8312	12.1898	73.0275	19.7813	60.7006	39.8063	39.8444	8.52825	6.93813	16.0347	38.475	41.7269	58.5566	38.8576	40.7231	41.1139	4.22532	42.0757	69.223	101.049	45.0872	11.9433	25.1529	28.947	38.1379	7.71699	2.27491	52.5003	0.0383318
18	1552263_at	MAPK1	mitogen-activated protein kinase 1	732.807	236.488	370.673	346.933	326.433	284.092	429.782	298.41	413.014	256.555	493.028	507.278	402.346	154.473	340.704	298.656	164.5	187.919	330.315	259.375	356.004	210.972	289.173	239.217	275.577	431.006	101.49	276.597	294.07	185.346	405.553	195.398	303.619	327.446	579.284	219.349	243.119	134.72	270.764	0.470004
19	1552264_a_at	MAPK1	mitogen-activated protein kinase 1	634.36	259.806	418.944	415.795	385.429	412.31	533.678	250.605	345.012	320.337	425.308	586.404	474.323	242.164	538.637	408.446	209.276	328.293	402.585	404.742	391.147	225.348	343.801	276.626	369.015	406.681	213.887	545.903	283.547	219.37	288.901	398.91	287.452	427.449	620.165	268.491	280.965	288.542	333.952	0.318592
20	1552266_at	ADAM32	ADAM metallopeptidase domain 32	15.6113	133.359	19.4665	21.8812	39.7976	100.518	23.1948	35.3261	12.5097	22.1777	29.6016	26.153	6.93245	26.4592	25.1122	111.449	49.5152	30.3823	11.1264	0.773392	59.1333	34.1298	32.9773	147.615	28.4917	114.166	70.1252	152.312	20.5501	71.5849	20.6782	1.76162	43.0567	82.2338	19.6565	50.2949	14.7825	267.668	160.696	-0.190653
21	1552269_at	SPATA17	spermatogenesis associated 17	9.35652	77.629	71.4885	2.17791	40.6579	68.5873	3.36855	17.4761	69.1071	48.17	64.304	27.3349	76.4105	70.1551	398.857	203.064	60.8442	58.3972	48.6178	129.773	107.499	98.8545	186.259	144.68	70.6409	140.311	146.787	74.7686	49.4144	168.646	80.5204	79.0987	56.3188	23.9951	27.6141	86.086	60.0492	30.1306	79.6666	-0.331548
22	1552271_at	PRR22	proline rich 22	11.8772	5.76459	13.1545	3.41028	19.3012	3.85182	4.7415	35.285	15.5405	20.265	2.42495	4.71175	6.66101	40.4672	4.52244	16.3357	5.82573	3.45076	10.0137	6.85769	6.48507	18.15	5.08269	21.832	4.099	4.24355	7.78294	7.80909	14.1506	14.6562	19.9238	12.1212	7.43163	8.55396	35.6053	9.39951	5.77878	11.5372	4.87549	-0.0871748
23	1552272_a_at	PRR22	proline rich 22	123.53	114.568	72.9917	50.9752	97.4376	93.2678	95.6588	189.604	110.709	73.8136	70.0519	76.9268	82.8176	32.7102	59.7292	61.8667	117.986	121.252	91.1825	98.7654	25.8499	107.538	73.2978	56.4838	76.9334	77.8904	86.5126	44.2187	133.19	102.609	111.613	143.939	77.1637	51.1864	392.15	81.259	70.4313	64.7561	99.8905	0.14852
24	1552274_at	PXK	PX domain containing serine/threonine kinase	582.77	491.98	531.49	388.396	354.775	342.814	365.434	464.806	349.51	530.034	275.878	503.934	275.495	771.183	527.355	382.743	663.356	566.431	565.887	766.173	654.226	370.63	377.577	454.061	404.83	609.689	477.006	574.888	194.621	1116.53	359.772	513.846	769.408	426.675	298.13	381.777	409.075	468.059	603.974	-0.0572959
25	1552275_s_at	PXK	PX domain containing serine/threonine kinase	129.191	136.114	150.843	140.776	95.7492	46.4672	73.4613	71.4736	121.67	174.725	108.978	188.7	88.2181	146.497	87.6528	120.426	119.477	126.971	131.985	140.528	232.51	65.0093	119.461	107.426	117.998	175.158	137.136	174.697	45.8021	233.4	102.68	174.03	255.818	107.867	68.5893	130.537	69.8736	110.274	82.2498	-0.0251791
26	1552276_a_at	VPS18	vacuolar protein sorting 18 homolog (S. cerevisiae)	56.9889	17.1122	22.4772	52.982	84.7025	6.85984	18.8767	88.1855	35.484	20.631	59.0149	18.3711	50.27	68.6108	89.5849	13.3618	80.6805	68.0739	61.483	32.301	86.5261	63.5224	51.0102	48.7714	73.0528	86.7246	39.2355	48.1925	109.188	10.2019	76.3581	88.0087	26.3356	10.7805	75.5398	79.4615	91.4298	92.0583	67.4121	-0.266144
27	1552277_a_at	MSANTD3	Myb/SANT-like DNA-binding domain containing 3	634.763	1057.42	1108.98	1293.84	1583.45	989.321	1011.71	532.042	528.075	721.013	1884.64	830.729	1418.3	451.341	549.145	888.346	419.504	525.214	2802.76	569.123	607.742	318.113	698.928	654.733	651.493	813.177	682.235	481.776	826.126	485.989	383.752	586.119	580.303	696.374	1374.99	449.13	653.2	398.943	627.935	0.383556
28	1552278_a_at	SLC46A1	solute carrier family 46 (folate transporter), member 1	57.6818	63.0983	90.3801	55.7113	160.694	47.3653	56.6213	175.637	753.849	337.976	23.5057	192.564	196.049	106.358	290.514	95.1945	239.959	119.711	117.43	147.918	438.021	103.407	65.027	90.0779	135.934	72.8243	404.637	97.4498	127.967	89.5392	749.438	133.248	144.342	176.826	37.5493	136.639	66.6636	85.8448	112.65	-0.275464
29	1552279_a_at	SLC46A1	solute carrier family 46 (folate transporter), member 1	256.928	173.264	222.544	183.879	329.88	107.758	174.809	305.094	2150.99	342.552	76.2637	305.576	291.749	284.75	281.68	216.658	302.342	351.658	205.552	402.029	380.029	408.745	263.3	279.321	197.289	208.454	352.769	205.923	225.846	350.593	2414.13	349.196	330.501	210.486	212.939	300.945	191.264	221.332	182.902	-0.13609
30	1552280_at	TIMD4	T-cell immunoglobulin and mucin domain containing 4	211.814	26.9032	85.8082	13.3426	29.4068	46.9677	18.4111	3.51292	15.1404	52.465	10.3727	81.5548	14.8927	36.7327	6.26643	8.43098	4.70905	19.123	53.4694	15.0508	8.00208	38.3879	2.90009	1.90428	68.1878	10.4715	5.63115	13.2444	58.9751	12.7937	37.9433	52.5962	82.93	7.22395	28.4967	1.45041	51.7654	42.2798	49.6653	0.193667
31	1552281_at	SLC39A5	solute carrier family 39 (zinc transporter), member 5	138.392	57.8619	17.9193	96.2758	26.9096	76.6332	47.5827	144.528	22.7148	91.6344	95.8434	100.576	71.2585	170.527	130.352	54.6541	59.1141	70.2256	44.4491	65.8685	141.872	145.506	61.7863	94.5561	122.586	92.7166	50.9391	142.793	205.509	65.4366	81.2015	75.0818	148.846	55.183	87.0491	113.862	119.495	38.7143	99.4814	-0.118432
32	1552283_s_at	NA	NA	177.972	66.258	322.176	72.045	263.201	89.0779	100.464	763.518	164.011	250.999	27.1855	58.1951	357.759	314.175	547.282	217.536	135.941	205.311	382.444	195.333	279.23	576.025	415.756	334.617	99.0988	220.812	656.589	181.612	1272.38	288.318	183.308	557.168	150.633	627.533	641.6	522.116	604.785	172.804	274.398	-0.396569
33	1552286_at	ATP6V1E2	ATPase, H+ transporting, lysosomal 31kDa, V1 subunit E2	324.448	266.13	1107.16	477.759	916.061	417.232	375.425	588.92	241.436	170.029	405.8	364.452	347.251	313.85	290.966	354.403	492.251	290.888	156.305	237.083	464.411	224.45	700.596	379.688	203.995	370.369	259.874	139.517	90.7517	154.731	243.197	296.191	167.961	244.096	380.188	335.304	437.522	292.16	232.548	0.404392
34	1552287_s_at	AFG3L1P	AFG3-like AAA ATPase 1, pseudogene	904.641	561.623	394.828	392.008	334.666	547.75	667.456	2262.78	407.501	471.992	460.8	387.313	641.444	521.661	337.084	386.516	447.159	444.161	496.922	381.546	227.576	547.963	385.313	454.707	568.982	407.712	368.586	564.803	821.879	547.521	386.576	683.204	262.227	258.359	271.972	1044.48	487.329	347.924	611.436	0.18158
35	1552288_at	CILP2	cartilage intermediate layer protein 2	66.5874	259.513	57.2235	93.9505	41.8873	81.3897	12.057	195.996	99.5708	62.8409	124.888	268.576	72.4855	35.1671	37.5639	197.737	365.217	303.068	36.0879	119.484	55.3925	186.182	56.9449	53.7548	180.932	172.895	22.4345	54.2588	4.82298	39.9223	156.021	244.037	44.21	40.0139	2.30181	30.2352	62.7879	27.3247	82.327	0.257488
36	1552289_a_at	CILP2	cartilage intermediate layer protein 2	127.2	597.917	97.5862	184.281	99.304	175.247	112.169	456.418	235.464	199.176	321.462	742.073	208.78	151.724	133.306	540.111	717.072	767.972	117.497	200.243	46.5149	516.262	293.318	204.072	464.806	343.888	107.519	136.504	103.898	164.01	259.397	447.647	90.5848	124.276	22.1727	60.0601	108.112	70.1448	273.125	0.225352
37	1552291_at	PIGX	phosphatidylinositol glycan anchor biosynthesis, class X	899.001	803.476	1494.01	786.792	786.882	1264.51	729.168	1134.9	1398.26	2262.96	1399.29	772.557	2792.14	1588.88	1806.09	1375.28	1579.89	1357.19	1127.83	1459.98	3156	1088.16	2413.88	3512.35	860.485	1672.3	1832.39	2067.4	814.252	1438.02	1661.37	1097.47	707.339	1814.29	1799.72	1526.1	3205.95	1702.44	3059.95	-0.469447
38	1552293_at	TMEM196	transmembrane protein 196	38.9516	20.5497	9.23496	35.2314	17.8782	9.93306	18.8837	51.0525	3.34453	3.03078	8.55105	4.67075	10.8391	10.549	7.1987	8.27275	52.0416	6.94798	10.3393	9.00897	23.9735	11.9241	4.61769	9.77602	7.28457	8.90056	8.44679	8.73361	6.28654	41.2619	39.1549	2.41879	13.1687	9.86928	13.6891	12.1886	12.3613	6.79562	4.67422	0.349943
39	1552295_a_at	SLC39A13	solute carrier family 39 (zinc transporter), member 13	318.899	265.294	234.845	395.486	277.633	241.624	447.462	337.957	313.885	234.275	196.827	285.475	218.089	220.867	317.242	231.383	365.42	365.663	322.793	440.579	323.701	388.487	231.603	284.929	430.918	289.305	226.501	344.239	307.105	266.508	422.534	475.419	198.763	241.625	117.397	211.373	204.656	186.442	172.867	0.233636
40	1552296_at	BEST4	bestrophin 4	24.6287	8.95727	6.72721	55.0261	5.92196	10.7869	74.278	102.228	4.25399	5.0503	71.1193	19.8104	5.55524	11.167	27.6792	1.58401	51.5374	24.535	15.1644	6.57444	29.9077	10.5106	10.6466	5.15313	1.82581	2.46183	7.71223	91.1955	94.5322	22.6177	5.94902	17.9264	5.87183	16.4301	9.31819	9.20087	14.0551	70.8089	8.49411	0.0528169
41	1552299_at	AK9	adenylate kinase 9	25.0419	99.1575	291.878	96.1495	38.7248	49.437	50.7175	145.374	51.6497	92.1304	127.102	67.7728	195.294	85.8849	201.307	79.5922	57.1474	99.6386	110.791	127.852	107.399	94.7848	51.7332	160.819	198.082	67.0089	136.53	50.2065	61.3876	96.4888	89.0228	86.581	54.3102	159.735	43.5446	164.432	18.834	48.4205	80.5303	-0.110568
42	1552301_a_at	CORO6	coronin 6	86.1284	74.9734	76.1861	68.1963	67.8126	96.9163	57.7602	99.2312	119.885	102.367	74.0096	107.996	166.437	187.584	71.3498	454.307	179.498	126.824	184.522	280.911	70.6622	125.494	97.1847	129.327	123.164	458.36	135.815	59.893	69.6152	94.1469	177.339	218.712	92.1882	58.5715	86.0421	167.773	236.405	88.3063	812.655	-0.370578
43	1552302_at	TMEM106A	transmembrane protein 106A	574.182	234.404	286.835	178.28	389.524	328.318	303.054	896.246	289.438	323.504	124.984	508.975	337.798	718.232	228.325	464.162	303.542	323.96	499.561	136.822	247.903	162.017	222.214	963.421	296.975	738.587	474.223	195.96	163.886	239.731	239.491	194.943	302.427	190.014	897.008	389.248	931.538	195.06	372.292	0.172123
44	1552303_a_at	TMEM106A	transmembrane protein 106A	415.699	182.569	282.485	200.322	402.627	211.372	184.75	579.63	252.541	228.101	121.55	387.974	213.372	255.495	246.703	351.521	191.258	311.771	281.901	132.448	287.321	167.801	196.198	459.478	227.893	375.481	267.787	182.85	194.57	294.125	209.804	198.403	216.364	151.357	563.052	243.371	543.239	214.518	212.751	0.22249
45	1552304_at	ALG10	ALG10, alpha-1,2-glucosyltransferase	70.9546	55.5922	114.272	93.2551	76.9374	144.007	134.542	57.5451	71.7291	140.824	119.892	127.176	135.205	56.3964	106.931	99.7683	75.3849	128.735	148.125	130.646	84.7278	49.1752	99.3181	102.691	113.868	90.4234	134.658	137.964	44.9627	65.2225	130.797	158.146	66.4163	62.9833	154.12	142.336	181.856	85.8361	99.2613	-0.135456
46	1552306_at	ALG10	ALG10, alpha-1,2-glucosyltransferase	143.043	129.855	253.917	114.112	191.538	180.995	165.005	71.2401	162.647	312.851	184.896	135.464	448.976	176.784	234.158	131.779	117.678	151.47	367.443	159.197	262.403	64.701	255.133	185.332	142.774	157.755	254.839	161.215	193.378	129.404	145.481	193.41	108.111	162.761	252.341	181.335	345.265	164.912	171.913	-0.119255
47	1552307_a_at	TTC39C	tetratricopeptide repeat domain 39C	454.146	293.558	957.883	174.603	230.238	273.746	253.803	209.446	165.517	613.537	220.009	285.117	489.233	390.603	786.447	233.713	332.37	316.039	297.67	462.375	435.671	317.899	302.974	381.231	243.841	287.781	272.33	465.138	232.668	695.015	221.554	234.389	443.217	511.04	275.982	607.713	237.661	565.097	346.227	-0.164471
48	1552309_a_at	NEXN	nexilin (F actin binding protein)	694.162	1329.87	318.598	830.296	494.787	800.107	1101.82	836.749	961.486	631.492	360.507	1492.24	1132.13	472.086	429.364	1171.08	1843.02	854.256	249.824	471.819	343.266	681.417	430.329	358.173	753.633	1238.35	317.392	397.886	230.273	392.901	819.96	833.455	1060.2	264.366	224.954	550.485	258.185	524.009	384.345	0.361266
49	1552310_at	C15orf40	chromosome 15 open reading frame 40	1028.59	1101.4	930.991	1177.38	418.933	601.118	706.417	715.781	516.937	758.35	1241.83	650.244	476.055	821.717	499.648	867.214	744.138	915.25	573.083	795.904	1070.87	667.933	1088.96	1265.37	1439.87	903.157	493.781	727.599	1051.05	783.768	437.294	623.368	941.6	1375.88	708.281	802.338	954.678	904.912	1372.53	-0.0284497
50	1552311_a_at	RAX2	retina and anterior neural fold homeobox 2	70.2938	75.9641	141.204	142.435	172.333	19.8009	117.762	93.3782	85.5804	100.196	92.4736	195.272	69.2418	258.045	117.761	122.9	39.5188	108.699	141.707	55.0978	147.874	48.2392	142.099	112.594	19.9624	123.292	63.7012	73.9676	309.504	162.381	92.8472	41.3494	128.855	83.2397	199.392	153.167	167.912	147.393	144.74	-0.154634
51	1552312_a_at	MFAP3	microfibrillar-associated protein 3	128.118	123.293	279.684	171.574	119.066	155.961	132.759	86.5521	181.589	243.249	209.421	85.6478	197.519	110.261	341.245	180.019	228.739	229.338	179.879	179.69	284.582	133.284	236.337	169.135	213.03	163.456	197.586	143.192	117.363	137.193	114.889	239.818	174.049	215.331	204.647	98.7251	114.139	153.039	179.329	-0.084443
52	1552314_a_at	EYA3	EYA transcriptional coactivator and phosphatase 3	80.3376	53.1773	49.0022	103.526	120.01	164.126	167.437	42.7271	42.484	44.7529	29.6682	61.0678	39.5215	60.6676	58.7689	42.3002	54.0696	75.0702	60.689	38.6405	40.8895	52.4725	62.0871	56.078	69.223	36.9887	43.6383	37.8203	81.2046	15.3597	41.3271	98.5293	51.0903	51.1333	139.572	37.7443	44.2608	11.6628	78.3541	0.350289
53	1552315_at	GIMAP1	GTPase, IMAP family member 1	946.17	245.9	185.915	237.353	258.403	72.9614	110.15	108.829	139.749	168.085	41.1651	602.705	135.538	156.763	212.977	150.667	159.416	165.237	71.5776	182.373	271.909	119.392	85.0844	124.073	202.173	407.937	114.881	179.711	174.742	114.598	131.6	55.2797	430.832	117.796	138.849	170.431	150.699	189.6	107.73	0.327976
54	1552316_a_at	GIMAP1	GTPase, IMAP family member 1	3056.07	518.676	440.134	446.69	829.075	178.354	295.744	332.987	303.48	342.001	37.8051	1402.04	418.129	507.839	485.367	376.19	667.818	389.591	274.591	529.773	203.852	362.109	261.682	320.128	402.286	1460.74	178.389	505.302	301.894	183.021	325.139	113.859	1580.98	375.077	358.393	247.346	252.237	361.936	184.715	0.332077
55	1552318_at	GIMAP1	GTPase, IMAP family member 1	3171.19	434.198	234.357	176.694	470.355	146.094	107.504	125.697	107.208	202.859	8.35877	936.593	176.437	259.435	244.109	295.426	227.58	295.627	91.7343	357.288	236.304	177.171	187.62	113.314	443.901	1096.58	65.1119	296.847	73.5257	104.493	148.532	67.7319	1663.21	317.338	126.447	157.073	301.221	277.443	102.321	0.252843
56	1552319_a_at	KLK8	kallikrein-related peptidase 8	4.67456	26.6361	31.124	502.619	171.778	79.8918	826.257	10.4882	16.5318	39.7025	63.7681	172.418	12.6461	9.50153	56.1263	4.33334	13.8018	5.09859	101.83	33.383	3.94511	6.66845	17.1984	9.67343	3.48105	49.829	10.5221	4.57754	38.5739	7.13049	7.49909	6.17531	66.141	39.7814	38.8355	40.3332	37.6618	36.4224	4.31421	0.214953
57	1552320_a_at	CCDC65	coiled-coil domain containing 65	87.9913	32.5813	29.2868	3.41381	23.2829	23.8848	26.6079	35.3694	24.4884	10.3502	14.6029	64.2457	53.4158	123.42	129.702	152.229	95.3377	17.8356	1.05942	110.09	82.0439	40.7882	33.8658	23.7818	27.6383	128.144	85.627	26.0692	25.0936	65.5351	82.0995	23.1673	21.0341	13.2764	24.0037	161.498	27.4895	57.9304	41.4468	-0.077401
58	1552321_a_at	CCDC65	coiled-coil domain containing 65	46.7185	35.6124	8.68014	1.60152	13.4739	1.90104	6.09365	2.33673	0.891453	2.50377	8.34643	1.38372	36.3095	96.5587	132.166	94.5567	114.093	9.06475	1.246	105.025	81.2655	34.5284	47.6044	3.68263	22.0313	45.7396	59.2478	7.39706	3.25866	21.0771	6.49765	2.1794	33.6243	6.50877	23.1671	152.513	2.77416	69.6388	24.2696	-0.153156
59	1552322_at	FAM122C	family with sequence similarity 122C	47.4976	42.7085	34.2643	1.16515	31.9571	28.0255	34.26	43.1963	32.3632	39.607	11.8201	39.6018	21.5386	2.99593	27.1917	27.4012	40.8037	12.1051	13.1527	16.9393	17.6396	26.4904	73.0368	44.657	18.5176	54.9951	13.2072	15.9046	45.5606	3.59007	20.2553	26.0033	35.139	29.232	20.212	48.531	36.6745	20.7492	24.5747	0.0324488
60	1552323_s_at	FAM122C	family with sequence similarity 122C	233.835	111.445	140.777	103.489	130.968	136.211	83.7271	127.289	109.991	118.004	12.8542	188.526	96.9705	88.9674	107.806	179.659	160.175	147.25	106.949	136.913	113.207	88.8608	194.195	155.233	126.736	172.193	116.465	74.5235	135.536	115.241	111.548	97.0742	103.415	152.586	92.5849	143.791	178.189	104.744	172.075	-0.0020225
61	1552325_at	CFAP53	cilia and flagella associated protein 53	16.7408	12.349	2.89263	6.35831	0.792275	26.859	3.60528	1.77548	19.0864	12.6084	29.3713	24.998	2.12594	31.6023	3.10192	23.0057	22.2171	28.2983	12.9162	16.9207	22.3168	1.26107	33.368	31.5585	4.45299	52.172	14.9411	19.1191	22.914	111.877	24.8407	22.3227	30.5495	20.4991	21.2262	50.4412	30.484	25.1491	30.3128	-0.360583
62	1552326_a_at	CFAP53	cilia and flagella associated protein 53	77.384	71.8385	114.527	25.7722	36.0509	54.3469	5.35589	87.9456	129.896	49.5608	5.48563	57.9666	38.0137	106.088	58.8522	233.32	83.7596	43.553	48.4705	115.298	145.757	51.625	127.112	125.308	34.0542	126.439	182.929	107.864	44.4323	534.032	90.8979	28.4083	42.2537	161.899	76.2716	196.603	113.457	56.2236	142.803	-0.239903
63	1552327_at	ARMCX4	armadillo repeat containing, X-linked 4	72.555	108.174	14.0176	45.856	16.7808	86.8549	31.9227	236.185	57.6327	23.6725	40.9848	73.145	42.204	136.11	62.1471	118.112	70.8776	89.3475	37.5303	71.4708	5.01646	206.968	149.602	84.6926	127.481	107.373	46.3932	48.0508	88.864	198.312	41.3165	44.8747	47.8605	56.839	24.5512	304.214	69.8127	127.686	72.6348	-0.192132
64	1552329_at	RBBP6	retinoblastoma binding protein 6	595.706	809.533	675.266	907.493	324.513	573.539	914.642	649.223	571.11	1057.53	803.127	611.683	748.231	435.928	1069.39	1051.66	1242.12	686.989	531.596	1090.8	875.27	555.682	940.99	1683.71	709.583	1157.52	2380.01	798.099	848.858	1055.76	544.501	981.652	633.192	644.303	1142.03	1130.36	512.352	945.623	523.108	-0.153149
65	1552330_at	CENPBD1	CENPB DNA-binding domains containing 1	295.513	614.733	354.545	524.805	418.92	419.576	718.911	538.999	270.771	265.57	265.604	340.46	589.779	429.116	330.114	324.91	273.773	272.727	372.612	312.264	301.785	407.643	413.588	289.599	601.474	480.988	437.417	831.999	717.851	444.162	273.202	457.721	279.642	306.222	272.573	658.919	634.143	306.195	354.818	0.0249185
66	1552332_at	TRIOBP	TRIO and F-actin binding protein	23.3584	37.1791	39.7834	221.224	34.4067	205.463	159.45	35.535	293.454	189.577	208.654	72.9042	68.3422	29.0948	47.1322	50.8874	24.8466	125.309	109.281	23.385	32.4485	88.0559	22.8242	116.8	204.815	36.2334	54.8386	31.3016	204.657	26.0169	374.073	37.6691	12.332	33.2675	156.103	39.2663	15.4116	33.4341	65.8342	0.0818436
67	1552334_at	TRIOBP	TRIO and F-actin binding protein	236.897	256.584	177.536	537.131	154.713	206.026	232.908	379.41	365.828	425.954	146.444	252.017	79.3221	107.373	187.365	170.649	86.4944	171.319	265.435	129.886	124.709	204.153	90.9673	116.288	291.654	216.29	172.296	151.837	207.255	215.82	227.106	188.416	123.501	161.383	216.327	273.947	196.26	239.075	157.362	0.268587
68	1552335_at	CATSPER1	cation channel, sperm associated 1	81.5402	137.182	56.9553	154.678	91.8158	119.012	144.112	42.0448	79.6351	113.035	150.642	151.806	168.885	16.7563	18.8432	82.5674	80.8065	62.5218	221.25	95.9712	82.47	5.70783	20.9588	96.6894	70.9267	38.4962	136.741	61.6733	140.707	19.5618	66.7625	57.9217	60.817	77.8265	123.052	143.052	93.519	111.853	128.466	0.0637434
69	1552337_s_at	HOXD4	homeobox D4	72.6385	63.1723	4.73842	24.9395	31.7583	57.5898	25.134	138.777	34.7062	89.9257	17.5999	6.50758	4.60489	67.8247	8.8888	57.7883	81.0746	56.1122	2.71605	91.3946	86.5609	31.2042	62.376	63.2451	88.2045	33.2315	35.3854	5.41933	38.3785	53.409	37.977	13.4856	90.3363	19.9066	21.8515	9.9238	4.39946	50.7157	42.8528	0.0495221
70	1552338_at	GSC	goosecoid homeobox	8.33162	10.0564	4.39273	2.9264	2.96219	3.61937	3.27516	7.86813	30.5211	6.05691	2.61787	8.47727	8.40505	36.0449	2.99739	9.76186	288.247	36.4636	3.14409	103	36.3689	9.6373	116.387	2.84734	4.20581	8.10061	4.3667	3.89526	7.22611	55.5045	49.1592	16.8474	7.62769	15.1767	6.93779	72.5979	3.29125	4.90369	9.53709	-0.1815
71	1552340_at	SP7	Sp7 transcription factor	15.34	14.9481	5.49972	3.974	6.26701	5.73711	55.5369	5.67524	3.80589	6.06674	4.03235	47.4	3.1213	7.68004	11.7535	9.2771	36.3808	6.07577	10.2856	5.10252	7.8916	3.96673	51.9288	8.75448	9.56369	6.36262	5.74309	100.757	8.12367	78.7705	11.4312	19.1486	28.8221	3.79451	3.29593	5.84636	8.57519	16.1141	22.3995	-0.153364
72	1552343_s_at	PDE7A	phosphodiesterase 7A	383.246	233.131	238.333	190.731	196.474	372.6	394.357	250.984	185.927	159.281	88.0308	241.531	223.793	111.037	70.4697	178.21	147.593	124.746	271.635	98.7844	85.7008	112.341	133.522	176.476	130.243	158.61	200.937	111.669	148.097	238.182	181.263	112.196	72.3359	38.612	220.995	256.321	366.316	97.9885	259.343	0.417581
73	1552344_s_at	CNOT7	CCR4-NOT transcription complex, subunit 7	277.621	570.822	315.662	338.28	463.696	684.449	764	105.343	256.143	434.856	381.186	358.767	306.893	397.381	418.146	242.289	193.066	390.955	201.386	213.346	471.543	200.83	349.343	325.261	244.896	285.97	750.251	396.607	97.3932	243.927	152.48	436.322	346.812	397.131	265.706	317.723	444.312	191.975	511.654	0.14852
74	1552347_at	CRYZL1	crystallin, zeta (quinone reductase)-like 1	552.024	435.561	319.841	238.017	347.384	742.341	305.278	891.506	326.951	586.524	355.861	339.091	342.575	527.252	378.558	534.334	722.971	500.239	368.352	307.8	312.05	370.403	340.162	518.029	449.659	493.546	461.959	391.894	193.139	847.237	317.596	452.127	249.985	299.105	547.933	653.321	361.733	439.87	512.529	0.0307558
75	1552348_at	PRSS33	protease, serine, 33	39.2512	166.728	38.2438	1489.09	658.616	47.2682	898.276	34.6154	44.1526	10.7514	150.729	89.0142	28.5347	52.2196	6.0731	5.80833	27.8135	10.049	179.116	9.89073	33.051	28.9841	34.6632	31.3268	11.5094	9.34068	9.73753	37.1118	23.5539	12.4263	87.5002	13.1695	7.92786	59.1458	7.26485	52.542	34.5242	35.2445	9.72017	0.401123
76	1552349_a_at	PRSS33	protease, serine, 33	19.522	41.2448	18.2186	341.48	226.738	3.91816	120.341	33.0509	3.44189	8.72096	25.0983	6.8865	5.48294	78.9231	1.70298	2.76734	25.339	3.83884	6.88557	3.04417	5.4362	1.61223	5.3943	45.6056	5.98173	5.28647	2.74402	1.60426	7.11996	12.26	4.14907	6.49944	1.93103	21.0904	3.16259	20.4868	2.92925	3.13545	25.8702	0.332281
77	1552354_at	CBARP	calcium channel, voltage-dependent, beta subunit associated regulatory protein	3.06645	4.48946	9.21763	5.08805	16.8217	6.70905	4.33226	6.34139	8.84162	5.78486	4.42889	8.09874	5.11673	4.18154	4.23877	5.42665	5.23786	5.08848	5.07645	2.91456	7.7249	2.52872	8.92542	6.82009	3.69122	5.63741	2.26313	7.42368	16.9348	4.21061	3.73836	7.67061	9.23329	8.38223	3.04017	1.46557	11.4096	2.96373	3.08438	0.112907
78	1552355_s_at	CBARP	calcium channel, voltage-dependent, beta subunit associated regulatory protein	6.10693	4.93219	3.49782	8.07483	7.59079	5.42532	5.87501	4.92349	2.14607	10.2279	26.9589	4.49431	7.08771	29.0337	7.20691	22.8151	5.70452	26.1268	4.5785	9.923	22.9672	10.6793	6.21648	18.4862	27.7492	7.16552	3.6006	8.91939	4.81762	6.44054	9.00269	11.5265	20.1273	5.19999	5.17362	4.52041	13.8752	4.66344	3.85248	-0.0604931
79	1552359_at	MCMDC2	minichromosome maintenance domain containing 2	24.0613	10.0225	32.9624	39.5508	12.8274	32.752	34.8344	89.4834	74.6641	21.3736	33.5695	20.5157	35.5778	36.8487	21.2399	20.5187	30.2055	19.4966	53.3778	42.0912	29.4762	22.0124	58.1968	65.597	55.3853	47.7554	290.122	16.9377	40.9726	22.301	76.4451	13.0702	25.142	43.3371	56.8205	55.574	64.7356	64.5788	82.4191	-0.347616
80	1552360_a_at	TIRAP	toll-interleukin 1 receptor (TIR) domain containing adaptor protein	253.808	286.55	400.257	249.498	250.09	207.525	144.017	310.731	247.749	192.311	289.452	239.571	374.982	270.524	316.859	333.599	319.742	290.268	157.036	255.843	421.701	257.034	205.453	330.188	387.98	345.601	256.343	391.289	345.825	567.111	240.497	292.399	231.166	378.872	232.879	297.192	316.504	197.972	550.168	-0.250774
81	1552362_a_at	LEAP2	liver expressed antimicrobial peptide 2	253.196	180.406	268.899	208.648	231.4	164.522	156.809	351.687	173.887	238.901	288.396	129.097	148.963	362.509	171.768	381.598	335.242	647.788	191.558	279.34	197.592	449.071	1020.63	205.581	255.216	343.284	233.029	112.344	203.141	266.647	205.346	271.069	94.3266	147.371	217.573	358.58	153.891	188.05	274.215	-0.0151543
82	1552364_s_at	MSI2	musashi RNA-binding protein 2	165.489	162.003	133.805	114.388	197.079	107.387	182.609	108.134	218.936	84.9088	145.37	154.41	365.076	287.503	559.4	255.679	137.298	194.555	187.772	250.736	340.875	247.429	238.304	399.201	234.77	194.72	599.648	532.854	243.85	341.413	188.558	315.972	111.23	265.05	131.076	201.414	140.49	189.965	173.331	-0.336397
83	1552365_at	SCIN	scinderin	150.108	347.229	131.24	901.099	91.2193	608.6	157.375	71.7929	191.686	102.375	2121.22	891.391	2489.35	59.7647	161.306	1539.69	177.977	658.825	173.822	139.377	130.74	448.088	109.436	1685.6	287.058	821.524	1195.5	1193.53	885.245	89.9573	196.24	1329.6	93.4165	71.7634	993.077	57.9469	1341.21	136.629	1529.7	-0.0357382
84	1552367_a_at	SCIN	scinderin	27.4539	283.794	105.006	378.266	64.8997	212.871	69.5946	69.1841	115.317	56.4119	770.76	357.072	995.556	9.39904	84.5152	609.901	62.6412	193.685	27.5711	70.6569	55.6464	137.134	65.3142	658.799	133.166	354.02	389.551	427.641	244.107	82.8899	61.4908	541.06	28.275	1.80481	310.039	3.23492	580.254	105.594	596.323	0.0894529
85	1552368_at	CTCFL	CCCTC-binding factor (zinc finger protein)-like	1.13848	16.7532	8.87602	4.63625	20.971	3.165	9.69398	7.69861	1.85442	19.4626	1.64677	38.0207	2.18511	4.70058	5.75124	23.5511	1.00957	10.0114	5.96831	8.4334	0.841013	26.8025	6.76723	1.75755	16.86	20.7652	3.02088	9.29001	4.81396	2.65044	20.8626	26.8708	3.92563	13.6264	13.819	16.5319	1.79139	3.10153	14.8118	-0.202533
86	1552370_at	C4orf33	chromosome 4 open reading frame 33	410.08	328.303	566.926	389.607	294.932	119.276	487.461	197.49	533.452	303.983	267.421	528.909	645.19	533.953	468.387	414.419	480.711	676.555	295.927	600.13	640.161	405.672	764.65	300.322	310.923	368.002	393.765	591.584	678.145	395.477	402.828	299.364	438.718	614.867	510.037	496.058	720.874	449.767	668.684	-0.289237
87	1552372_at	C4orf33	chromosome 4 open reading frame 33	9.72403	6.67878	0.695852	2.48569	0.634884	0.472445	1.14413	0.959716	1.01517	20.1513	8.10904	12.6562	10.9806	0.508083	15.5648	12.9006	13.1765	7.31285	0.354999	0.187914	15.051	2.08216	5.47746	0.773544	6.55428	4.42434	1.39324	9.1338	15.0711	7.13471	0.856942	0.750196	7.86485	0.489033	7.87429	10.9977	5.00958	1.44995	19.8277	-0.0476
88	1552373_s_at	C4orf33	chromosome 4 open reading frame 33	21.7174	16.3826	35.582	13.8649	13.2881	15.7302	16.0243	27.582	42.4113	21.743	8.95669	6.31503	38.0977	44.44	22.4468	13.4911	30.3158	14.4263	22.6667	26.8819	23.778	20.1408	18.2003	13.2486	18.8409	4.91242	2.85306	16.1718	4.76872	1.72055	42.124	9.32887	29.757	11.8637	18.0873	18.6763	49.7055	3.51558	15.6306	0.30233
89	1552375_at	ZNF333	zinc finger protein 333	138.703	119.527	94.0115	58.5968	116.399	136.587	45.6663	183.771	154.667	53.8009	62.1866	73.0425	90.3787	110.144	83.6009	105.383	126.618	156.92	41.7786	97.3442	110.131	67.9173	111.24	119.094	85.0389	117.489	108.471	118.084	120.954	148.254	119.156	153.509	85.4435	87.4518	37.5009	124.276	88.114	119.498	141.587	-0.11138
90	1552377_s_at	TVP23C	trans-golgi network vesicle protein 23 homolog C (S. cerevisiae)	163.618	140.286	130.435	124.173	172.815	128.686	118.873	228.459	121.613	187.5	148.193	181.117	119.327	210.605	226.075	162.416	170.664	234.867	137.556	143.235	151.812	193.092	61.9098	158.82	133.321	127.448	104.607	105.185	219.99	217.372	266.734	131.998	67.2646	110.58	200.925	163.249	140.332	89.9241	244.922	0.0382638
91	1552378_s_at	RDH10	retinol dehydrogenase 10 (all-trans)	106.145	168.979	70.6988	496.226	3520.33	112.106	424.212	52.5376	24.4773	104.934	66.9913	324.361	436.409	9.41778	68.3088	515.626	57.3269	11.3241	258.868	83.7699	60.4186	82.8445	205.652	94.3178	95.2698	322.693	281	60.6495	272.432	114.183	4.92143	49.5611	295.942	86.2284	759.546	85.1313	217.958	123.369	113.204	0.0783343
92	1552379_at	RDH10	retinol dehydrogenase 10 (all-trans)	2.74923	13.8286	12.9141	4.01095	12.7234	6.68859	0.972368	0.670579	1.55073	1.56681	13.5995	2.80024	18.9223	31.9131	12.4781	7.275	9.8128	0.899553	5.22033	4.60569	4.1427	9.66732	0.692908	5.81698	0.960625	2.96739	5.29242	13.3297	3.23427	1.85176	23.5855	0.58925	20.884	18.4755	16.962	10.5659	13.8768	14.8526	1.18391	-0.0252534
93	1552381_at	SRSF12	serine/arginine-rich splicing factor 12	36.8789	95.429	23.9654	54.2539	182.752	108.266	126.249	0.793919	3.82918	14.923	168.648	76.1457	2.17689	4.03029	3.46234	17.9148	3.58252	2.72128	2.47062	5.52901	17.2057	11.7983	2.00971	31.5027	19.9861	64.0128	21.6573	59.0986	10.6805	1.31814	7.56377	4.40753	19.428	3.157	20.8168	33.5169	23.6298	31.3581	9.86081	0.290792
94	1552383_at	FAM71A	family with sequence similarity 71, member A	21.5923	8.83142	27.5504	60.4067	77.0276	43.9411	39.8188	11.5846	82.0349	71.5307	19.997	38.8009	91.6992	49.0404	9.69001	8.57705	13.3982	20.7426	45.4832	45.7093	61.1487	23.146	12.5187	87.2475	8.25099	36.3738	62.8637	15.0495	90.0181	51.4917	40.3463	29.412	28.0561	36.6578	95.8025	42.5089	31.1979	12.1738	54.0536	-0.18218
95	1552384_a_at	FAM71A	family with sequence similarity 71, member A	27.2044	44.3472	44.32	26.5051	17.4602	24.1852	52.6637	7.9581	28.8481	31.3955	33.9677	5.79305	39.4811	13.4481	24.884	57.0387	52.8975	31.0786	48.2793	100.471	7.99122	8.14138	57.6722	18.9229	16.1062	54.9314	5.45555	32.5698	57.2911	75.9164	23.3419	10.7279	25.011	19.0272	24.7164	73.1094	34.3654	11.393	5.56755	0.201683
96	1552386_at	GAPT	GRB2-binding adaptor protein, transmembrane	325.379	134.692	270.286	42.9993	67.0349	28.8433	29.5117	73.2875	102.352	42.7028	9.28885	617.25	105.328	51.2625	243.035	183.29	128.991	321.778	9.54942	235.27	103.785	98.2849	80.2722	94.5594	201.078	613.375	30.3167	230.447	88.9448	93.6236	67.4692	169.953	107.119	53.7992	56.7752	85.2468	36.4045	61.6915	202.348	0.0673204
97	1552388_at	NA	NA	17.6774	11.1043	17.7962	9.43651	27.0067	19.2544	18.1218	63.8548	12.9676	31.5385	17.1722	142.89	64.1506	24.8364	955.719	159.839	272.707	68.5256	19.6278	623.365	25.9449	92.2853	328.013	17.8701	6.69552	69.4134	91.3973	7.5464	12.2726	250.318	9.83859	25.2406	25.7791	458.368	92.4382	588.006	25.2153	13.116	96.3315	-0.256383
98	1552389_at	ERICH5	glutamate-rich 5	1.27739	37.2463	14.921	37.6145	28.1716	6.46675	17.6397	0.903685	7.99692	7.91689	58.6696	22.1913	15.784	2.0974	10.7169	2.51303	8.04942	0.52102	0.496415	3.85939	6.28027	6.16126	1.38717	1.15394	0.678897	19.9973	0.696085	8.89929	40.9588	2.84	13.6831	21.3714	2.19028	27.7634	0.71677	8.16455	2.79402	0.573762	4.24914	0.194455
99	1552390_a_at	ERICH5	glutamate-rich 5	2.14659	144.141	28.008	76.2298	20.471	35.7554	12.0316	23.6374	11.6267	6.17138	182.531	5.7629	20.8675	4.7955	56.998	12.4534	32.9055	6.44197	12.2855	12.3628	10.3747	3.02127	3.00808	18.7948	0.981352	9.41007	3.44406	16.5632	97.6437	31.5621	1.57208	15.6432	15.9087	97.8826	10.8421	11.0153	4.65804	3.24192	17.937	0.178494
100	1552391_at	CCDC185	coiled-coil domain containing 185	7.29072	44.1542	16.076	33.3261	36.5834	35.0148	18.7559	8.10932	29.4858	57.0393	35.95	8.53884	49.291	4.84406	3.10467	25.8227	3.71283	3.15354	42.671	8.59726	58.1622	18.0487	16.7742	57.3343	23.8913	85.3705	49.3025	26.6674	86.1077	5.14379	8.20201	13.3411	10.8366	29.0378	39.5308	24.8541	54.6706	18.7375	36.3772	-0.0988478
101	1552393_at	ENTHD1	ENTH domain containing 1	38.3461	31.4634	11.1613	37.7798	27.0356	15.301	25.2862	15.32	2.30122	21.9724	7.57941	31.7704	24.676	18.7553	3.79905	2.71815	34.4752	1.7538	17.6151	15.2385	3.14293	14.3904	4.73069	20.853	8.0174	21.7174	18.6396	2.75327	5.4595	6.83256	2.52499	2.73126	2.6239	15.5569	10.2911	2.58327	3.87534	7.07954	13.556	0.453877
102	1552394_a_at	ENTHD1	ENTH domain containing 1	135.233	10.6974	37.7793	3.39332	39.5197	3.10436	2.81077	15.9195	17.5045	2.48487	63.5146	133.688	3.72177	17.8944	10.249	1.90686	19.4269	11.6678	1.06966	26.1712	2.89727	6.30532	21.7107	2.03626	28.2966	19.842	3.20691	14.0996	4.67362	6.0891	2.73866	19.6566	23.6314	1.53871	15.8672	17.8039	3.49219	4.15127	5.92578	0.341937
103	1552395_at	TSSK3	testis-specific serine kinase 3	30.6513	52.9132	40.355	16.4293	50.8242	29.3124	33.7762	41.0086	12.5571	28.9084	25.4164	44.4503	16.038	73.7859	18.9242	16.6303	28.2989	22.8305	26.335	34.0613	30.6742	48.9624	22.2264	38.7959	18.0351	21.6449	25.1645	24.7187	53.0773	22.446	40.0035	40.4532	36.1563	28.5934	28.1031	42.7576	32.9102	9.40795	25.0199	0.184411
104	1552396_at	WFDC6	WAP four-disulfide core domain 6	3.05645	4.1869	335.714	10.9158	2.92269	45.9496	4.17356	5.96858	24.5746	18.3151	6.92024	49.1308	641.603	10.0183	7.88202	96.498	3.3562	9.4272	74.9486	7.65013	49.8458	7.94072	46.385	4.257	187.846	41.9116	16.8926	4.37543	13.3956	1.74123	6.58472	6.26101	20.504	64.0113	109.825	3.36118	255.671	4.05016	5.93124	0.0835299
105	1552398_a_at	CLEC12A	C-type lectin domain family 12, member A	426.375	49.6796	97.7243	112.069	430.061	27.6941	74.7519	121.932	163.582	134.104	4.23249	442.93	59.2381	71.1112	83.3811	9.2476	53.0828	55.102	113.598	91.5144	7.36174	86.6323	66.0776	79.211	209.003	109.542	46.7665	91.5043	6.4637	59.2933	110.424	97.4426	75.5944	40.0327	166.543	56.4578	63.3361	64.6622	61.3915	0.194108
106	1552399_a_at	BRF1	BRF1, RNA polymerase III transcription initiation factor 90 kDa subunit	169.52	75.3052	104.465	58.9622	78.9887	33.2413	81.1929	61.7065	41.4947	85.7914	48.4802	53.1162	104.563	78.4693	45.3426	72.4087	68.4952	110.004	73.5547	115.079	20.7158	57.6097	45.1851	64.4436	93.9083	56.0952	44.9913	68.4876	51.0205	95.171	59.0265	19.155	56.2892	63.5794	89.5838	86.1244	101.749	36.3174	48.2334	0.367657
107	1552400_a_at	C15orf27	chromosome 15 open reading frame 27	349.401	127.754	106.621	9.42066	125.89	106.325	89.3018	152.377	77.972	68.0942	45.6527	186.339	66.8399	73.8047	89.0526	84.4867	93.4434	89.3042	98.4387	77.0064	81.7407	59.8093	58.9739	104.913	112.583	148.928	60.815	81.5949	96.2419	87.2944	110.869	182.711	75.6243	138.894	69.4434	23.2633	92.6337	96.8689	141.329	0.129752
108	1552401_a_at	NA	NA	108.234	31.842	32.1836	44.6208	36.6298	42.5776	5.09576	38.0035	35.0002	42.3196	15.3466	105.552	9.91216	65.4258	47.0461	267.263	81.5708	68.3739	16.523	46.1598	65.6848	19.0571	143.412	37.7632	31.1889	173.929	34.9686	18.2038	83.7384	20.8186	81.4827	34.5288	52.9932	75.1647	36.6279	35.2444	123.985	27.7129	302.76	-0.131065
109	1552402_at	CALML6	calmodulin-like 6	20.8922	16.1594	37.4383	16.4232	10.268	45.3778	37.0555	7.03862	6.91761	38.1251	1.06279	7.3663	37.7796	31.5053	5.15003	16.4794	6.44183	5.90466	18.3949	4.30274	1.50348	4.17077	0.997322	19.9832	4.72084	8.89029	5.47835	16.8381	39.1233	32.3633	28.1769	52.6382	39.1995	8.9904	3.81575	2.50039	80.0785	38.1575	58.1616	-0.0633743
110	1552405_at	NLRP5	NLR family, pyrin domain containing 5	45.2682	45.3797	13.6034	7.67991	9.45799	33.6064	26.2243	35.8872	8.048	10.5806	14.6217	27.3614	31.66	5.46501	7.84013	18.2689	181.685	3.90066	42.2895	283.892	928.416	51.2097	192.687	35.968	472.917	33.2059	126.196	14.6386	91.9078	5.62021	42.3359	9.4551	50.5356	44.7263	11.0105	654.334	25.6456	34.7469	26.8001	-0.196031
111	1552408_at	ODF4	outer dense fiber of sperm tails 4	24.0759	28.8761	22.2147	36.355	9.16838	22.0248	20.9477	36.0025	39.2328	40.6709	5.16862	35.8789	41.2945	26.8693	6.11331	20.5273	34.6471	6.93859	20.2554	5.40143	7.90854	3.67425	16.7289	5.25737	10.6903	27.9403	4.1282	28.2757	29.1586	27.6246	41.6853	40.0816	36.9363	27.9897	31.1696	22.824	8.77675	33.4112	23.2589	0.0167633
112	1552409_a_at	ODF4	outer dense fiber of sperm tails 4	35.8353	41.8956	75.9037	20.4486	53.5247	13.845	9.71619	48.4896	19.7126	7.6211	13.8292	24.665	67.9045	13.5521	13.3041	6.32869	11.8031	4.98761	39.7571	8.04646	15.7626	12.5033	6.8766	24.3006	9.80472	36.1847	24.932	12.8066	18.3864	12.5649	18.3694	10.3345	14.9948	8.38376	49.0466	14.277	7.32042	16.5253	10.8786	0.467936
113	1552410_at	CLEC4F	C-type lectin domain family 4, member F	101.904	144.577	38.3535	14.8136	44.5888	26.3305	24.7444	81.0231	1.03249	65.0691	44.4841	8.90106	23.9723	85.4083	38.4542	81.0222	64.3626	43.5697	28.8617	79.6221	11.545	32.5656	70.4195	82.3608	51.4749	230.377	43.8862	50.0668	119.599	11.6189	63.915	71.7243	34.5965	54.3755	55.4028	62.8573	20.3373	53.6598	42.3599	-0.0460306
114	1552411_at	NA	NA	100.837	118.053	73.8017	137.034	117.068	132.088	121.354	98.4599	154.919	133.637	55.8554	150.13	133.124	102.664	13.5471	134.802	116.465	94.3307	74.775	107.901	71.9606	64.9559	73.8991	75.7166	101.336	154.878	113.43	90.8136	95.9794	115.205	170.309	164.552	88.0728	73.969	87.0652	87.1897	141.149	102.396	149.258	-0.0204983
115	1552412_a_at	NA	NA	5.40249	3.53626	1.6395	15.7682	14.5114	29.8579	6.66936	4.3798	4.21533	12.2475	27.2922	2.55921	4.25469	5.65789	1.89438	3.84104	6.54094	2.88719	12.2486	1.70797	25.6375	3.19363	2.26564	3.42048	4.91195	1.95981	2.81793	10.5587	3.12645	38.5238	9.45908	12.2462	39.2991	25.0282	9.84411	4.11261	5.97382	6.98558	2.92496	-0.122975
116	1552414_at	WFDC9	WAP four-disulfide core domain 9	5.10441	51.0384	31.476	25.2973	33.0241	30.5473	9.01083	45.0687	12.7798	12.9052	22.5277	48.3145	26.0131	26.6901	39.5783	7.23742	29.867	16.1384	37.0248	54.0349	8.25815	34.9524	10.1037	25.8801	28.066	19.0262	23.9189	22.803	6.15108	7.76307	50.6184	26.0066	15.0988	2.80402	8.91863	47.3732	33.0712	31.277	8.61345	0.0977954
117	1552415_a_at	WFDC9	WAP four-disulfide core domain 9	12.7121	82.1935	5.62366	6.9246	4.72615	7.67998	35.9043	15.7711	5.02425	17.2495	10.9973	73.6791	15.9901	3.51414	8.66715	5.3016	5.31771	9.59408	50.0397	24.7359	8.55433	25.4939	24.6282	49.7647	5.86871	7.85877	7.01353	32.4095	23.7474	55.0892	17.1983	51.0878	25.4373	60.4568	42.5266	5.24327	11.522	43.7823	24.6232	-0.186522
118	1552417_a_at	NEDD1	neural precursor cell expressed, developmentally down-regulated 1	359.125	331.511	301.888	404.852	234.935	383.692	328.288	109.52	406.729	501.668	446.2	287.453	325.442	447.599	225.263	395.121	241.002	198.336	491.446	318.62	586.563	188.476	432.862	453.148	253.138	329.435	321.843	736.582	134.937	489.573	285.017	239.202	238.641	366.166	476.722	286.534	348.334	251.726	402.353	0.0333476
119	1552418_at	TTLL10	tubulin tyrosine ligase-like family member 10	3.23419	11.5931	4.35694	3.98512	5.2278	3.2185	2.64699	5.62597	2.06502	2.28625	2.44478	6.3629	2.5576	4.79885	2.58866	2.91964	2.54058	1.82092	2.3873	3.23373	3.16859	2.54949	1.79107	2.00039	6.69738	8.66518	2.72504	2.16345	6.15928	2.76396	3.67725	5.59946	3.81189	2.54165	4.03719	2.18952	7.81435	5.00602	8.05913	0.0926556
120	1552419_s_at	TTLL10	tubulin tyrosine ligase-like family member 10	60.7735	98.6253	81.139	35.8334	58.8875	99.6568	86.8685	58.5395	66.5143	116.295	84.4136	53.7986	34.0375	110.688	58.6752	54.2208	40.8771	57.8434	102.146	43.9247	76.2109	47.5762	14.9701	97.0065	37.665	62.1385	8.51632	62.4726	85.7929	74.4935	77.9348	138.029	46.7904	31.0813	80.839	105.083	57.9754	63.32	31.2622	0.198244
121	1552421_a_at	CALR3	calreticulin 3	22.8419	7.08322	2.39155	7.5482	7.15289	16.4935	6.35711	6.45982	13.9315	22.5451	6.50542	6.58737	5.02401	1.37367	5.44249	4.65041	4.34028	2.54618	26.3725	14.7787	2.48268	7.90527	1.19413	17.1563	1.92228	3.94992	7.10866	2.43177	9.31754	6.14758	4.28923	9.03779	2.57055	5.37124	29.5348	6.48032	28.3677	5.54976	6.24463	0.220173
122	1552422_at	C10orf25	chromosome 10 open reading frame 25	37.0321	116.891	29.588	84.6763	64.1419	44.3221	11.5512	58.2346	25.2553	24.1758	3.35111	70.5783	25.0586	48.0561	21.7783	70.0217	77.0575	34.6666	86.6675	26.8765	41.1363	6.20641	63.645	17.7647	32.9833	60.9383	7.66636	17.6799	69.4907	10.8422	13.9422	49.0628	13.2304	62.255	36.3883	6.91823	9.43494	53.5387	56.3355	0.184946
123	1552423_at	ETV3	ets variant 3	181.572	112.028	135.961	150.195	141.827	276.964	151.426	157.751	72.799	178.137	50.2713	114.014	98.9621	130.021	108.448	99.2179	109.324	109.523	117.744	267.089	85.5441	108.243	113.277	102.69	75.0972	73.9606	130.442	82.4395	86.0566	186.599	79.5051	124.466	83.7661	94.4596	128.543	154.257	129.354	85.5562	65.6416	0.357481
124	1552424_at	KLHL10	kelch-like family member 10	13.8944	3.6468	6.3714	2.50195	31.6451	2.645	1.8504	1.42933	1.34467	18.4176	29.3428	3.60472	1.23428	2.22297	2.13018	1.70113	2.41124	3.00792	3.45915	1.44531	6.69806	6.93304	1.37276	25.2018	1.5443	1.21054	1.09807	5.63723	1.89484	6.35931	8.57223	11.6192	18.4208	1.14616	1.52106	7.82751	2.41615	14.7295	2.25175	-0.0504972
125	1552425_a_at	KLHL10	kelch-like family member 10	11.1923	71.5297	9.14204	35.8486	51.2607	56.171	31.7069	103.746	31.4327	15.8252	29.2924	33.9439	67.7247	102.851	52.6962	50.2571	106.968	51.5083	52.9978	66.2098	44.8999	41.7071	52.0523	60.3963	18.809	46.3567	47.932	65.8308	78.307	7.28291	93.2603	76.4554	46.5608	29.1743	76.767	46.8158	79.0217	63.1932	18.4226	-0.15008
126	1552426_a_at	TM2D3	TM2 domain containing 3	2933.07	2589.18	2422.63	3131.21	1649.2	2306.42	2714.03	3304.96	2264.47	3646.31	4712.05	2820.45	2547.05	3790.03	3152.86	3511.62	3255.9	3502.48	5637.89	3542.76	4906.44	3178.61	3492.97	4325.21	3573.98	3746.83	2172.63	4084.1	3524.62	2120.31	2222.27	2666.15	3073.34	3907.96	2690.53	4596.45	3087.78	6040.9	6240.68	-0.465886
127	1552427_at	ZNF485	zinc finger protein 485	125.873	150.002	296.434	95.1705	291.985	293.542	89.3959	69.3729	156.057	63.4097	208.055	95.8404	117.092	198.839	141.895	166.205	135.209	101.097	118.212	172.759	334.235	80.821	100.029	326.691	116.894	158.776	145.884	351.908	166.734	310.824	183.232	201.572	89.0107	261.793	91.3443	185.265	165.974	51.1768	285.774	-0.103371
128	1552430_at	WDR17	WD repeat domain 17	15.2382	75.8316	40.5338	29.7236	73.5107	27.5893	21.4296	2.38328	12.2708	34.7027	6.42871	37.117	1.95196	11.6112	17.8318	69.0859	31.1088	19.9785	12.4812	10.0394	1.02057	39.1179	62.9878	22.3476	1.70776	62.1582	93.4281	15.4393	37.5516	14.1609	15.993	31.9384	31.9385	11.7747	6.31987	26.6893	20.6464	87.1586	20.2226	-0.04075
129	1552432_at	MFSD6L	major facilitator superfamily domain containing 6-like	7.48376	136.303	8.04384	40.7612	13.4771	21.2376	14.8548	24.3875	13.836	58.2832	13.983	12.6564	15.3101	25.2808	64.0892	26.0538	99.2987	47.7333	6.02397	30.2451	216.798	8.49582	26.5886	15.5582	21.2823	48.8376	39.4179	10.7052	10.6979	5.82935	12.6494	6.5751	28.9149	132.677	9.34939	100.037	13.3891	15.6218	19.7103	0.0204396
130	1552436_a_at	CDH23	cadherin-related 23	34.3049	16.5492	28.7143	48.6357	7.37835	7.5641	32.5164	21.6123	8.43114	7.08015	11.8968	26.3625	7.95452	17.1365	21.506	15.1131	25.2021	38.0464	3.15175	7.93329	16.6555	46.0471	24.3316	19.4526	12.8478	4.09294	34.8693	39.085	27.1865	4.5624	11.2593	2.31357	45.3575	10.6858	9.12627	6.33622	10.6116	3.9662	7.15084	0.381611
131	1552438_a_at	ANKAR	ankyrin and armadillo repeat containing	2.53473	18.0654	2.65342	38.9815	28.2394	12.9056	46.1981	20.4431	5.79716	24.2546	2.47604	11.2715	25.9265	39.1997	15.8168	31.7933	29.4686	33.8095	23.0093	5.75899	32.0573	11.5207	38.4589	31.0935	20.8615	34.5485	30.1439	27.1528	73.2925	31.409	28.2861	32.1477	8.46552	27.4726	19.6059	11.5508	34.7972	37.4524	36.3201	-0.466117
132	1552439_s_at	MEGF11	multiple EGF-like-domains 11	15.7526	9.04732	2.28351	3.72078	4.33437	2.74494	1.32894	3.91029	1.90775	1.47784	2.35983	3.65804	1.49063	5.28222	10.4121	1.66633	2.04851	2.85566	18.4391	2.53744	15.3035	20.3553	2.29573	4.52952	1.80777	4.18893	2.01229	4.86904	1.47106	1.05562	2.19589	5.11981	1.37925	0.9651	0.615747	1.21287	0.614714	1.3323	1.41501	0.483678
133	1552440_at	GPR182	G protein-coupled receptor 182	18.2762	32.6093	32.9569	33.0829	8.77612	43.6564	32.7231	27.0523	17.1361	53.9444	14.2716	49.0428	37.4329	51.4129	5.6026	17.8306	20.6432	3.68424	27.4451	19.4988	1.96515	1.68199	3.34147	18.17	23.3998	43.3199	3.63	19.9548	76.1644	48.6391	3.51563	5.87028	1.60111	26.867	61.0891	61.8379	49.6507	46.584	35.2895	0.108537
134	1552445_a_at	ESX1	ESX homeobox 1	33.4627	28.5349	47.4858	38.165	54.7847	51.9753	43.609	22.5672	23.4761	39.2812	41.8199	6.61381	21.3722	25.4454	26.9572	16.8708	44.3067	16.2837	118.339	12.098	26.0229	17.046	21.3396	66.276	25.2181	4.9566	11.2159	13.5868	45.2691	36.1058	43.1275	44.0467	37.308	29.8971	177.677	21.3664	54.3133	25.5291	8.59358	0.195901
135	1552448_a_at	FAM167A-AS1	FAM167A antisense RNA 1	3.11497	2.67557	4.01848	1.12469	1.86979	2.88748	2.61816	5.0719	3.81708	20.8105	25.6671	2.58302	5.24284	2.65482	1.71911	2.83728	2.10156	4.37115	2.06787	4.69242	2.0524	4.88584	4.21281	19.6695	1.67154	2.4941	4.26304	2.3953	3.69546	2.96834	4.00015	3.84414	19.69	1.20198	7.8513	2.02764	6.32916	4.68079	10.221	-0.183401
136	1552449_a_at	NA	NA	14.9235	33.3119	25.8432	1.99715	0.971631	1.97594	3.72639	1.24256	22.3867	3.00542	14.2017	5.38722	15.42	1.3874	2.86146	19.0274	119.759	28.0956	6.45063	2.75174	3.63762	25.7559	16.7628	2.17478	2.62501	1.32508	1.29499	4.03448	7.13089	29.0301	2.42861	31.5793	13.7448	19.0009	59.3269	56.2095	33.152	30.9802	32.9506	-0.139573
137	1552450_a_at	DNAJC5G	DnaJ (Hsp40) homolog, subfamily C, member 5 gamma	7.11533	24.8784	54.8472	12.7157	39.8252	8.60991	5.64548	7.41079	7.36543	35.5831	6.6369	11.3376	64.6097	9.21106	13.1009	35.8263	45.5082	6.33786	9.8418	5.53317	33.789	20.569	3.87003	20.0877	21.9	28.4739	11.135	4.60878	14.0677	66.3683	20.2569	9.58673	40.4072	23.7234	38.979	27.6799	13.2422	67.7061	9.19732	-0.212135
138	1552452_at	WDR88	WD repeat domain 88	4.0544	1.79379	4.40689	7.18517	2.40595	30.0647	35.1916	2.03289	5.60324	15.1583	7.03922	4.92404	5.73382	3.13638	4.59455	12.4323	3.5943	3.6692	2.96015	4.52206	6.69664	0.810671	4.49843	5.62515	1.91566	2.97842	2.20955	2.75449	10.1391	5.23093	10.2278	3.14495	6.18571	5.35075	5.43066	10.4533	11.0519	23.4255	3.02064	-0.0836309
139	1552453_a_at	WDR88	WD repeat domain 88	2.24814	1.33206	2.97949	3.70916	5.47091	3.82165	2.96986	6.97422	6.66827	5.57385	6.58919	9.1191	2.40994	23.2815	3.49593	8.57194	1.5851	3.3737	4.05867	1.82496	3.61229	3.41799	1.74636	5.11418	1.26832	2.71831	4.98286	3.66678	8.6791	2.43391	2.68444	2.71139	8.94535	3.4789	3.03932	3.6519	8.70905	3.17805	1.38216	0.00806597
140	1552455_at	PRUNE2	prune homolog 2 (Drosophila)	34.5027	27.7955	5.1933	46.5926	53.5471	19.8861	46.2128	32.2573	5.59805	2.81433	29.1767	3.66853	25.1929	15.4735	3.5992	0.920848	7.58194	22.3224	3.46546	5.80648	34.7262	14.0253	0.945887	19.26	15.4544	3.46319	28.4821	5.28119	8.53221	3.88502	8.51278	41.0362	44.1706	3.838	67.2061	19.7001	55.4468	50.4018	27.1026	0.0701149
141	1552456_a_at	MBD3L2	methyl-CpG binding domain protein 3-like 2	3.66943	4.24209	3.32364	2.50325	2.80663	5.21204	22.5938	2.07239	3.94865	11.3625	4.50601	3.88024	13.3853	2.69434	3.48486	3.87697	17.8495	3.21704	4.01505	2.95706	7.52304	28.5314	5.72385	20.3784	1.23487	2.85602	3.85281	16.4906	6.86248	4.40049	19.2172	3.6986	13.739	1.92517	7.72101	36.5961	3.49029	3.72465	17.5988	-0.307406
142	1552457_a_at	ADAMTSL1	ADAMTS-like 1	4.10618	11.9865	3.91035	2.49605	2.39379	4.49388	2.1769	3.42468	20.9691	1.86833	2.25427	2.79592	30.0881	8.07615	1.58344	1.32632	1.94165	1.41103	3.94193	3.97486	19.7647	4.25774	30.3085	5.99699	3.57833	23.9215	1.75942	8.25399	11.6882	2.31807	5.47358	2.40765	22.8162	5.41393	7.01148	1.40958	6.84892	1.59106	29.5613	-0.068362
143	1552458_at	MBD3L1	methyl-CpG binding domain protein 3-like 1	9.47829	43.7603	0.766215	9.50872	22.1983	23.7456	16.779	6.11506	8.05599	19.1396	40.1315	6.86023	23.2001	58.9546	19.8987	23.6323	24.2168	3.73803	25.3885	32.2998	24.2689	28.959	5.26983	39.3911	10.1065	21.5999	40.5797	21.7914	53.1672	36.8076	10.7611	36.3538	37.3076	1.15867	25.5377	14.8509	36.5731	29.8652	23.8347	-0.185544
144	1552459_a_at	MBD3L1	methyl-CpG binding domain protein 3-like 1	8.77269	6.47722	29.4272	14.705	23.1802	16.538	2.85258	3.1642	15.9852	15.9544	5.63426	23.341	5.04387	35.1149	10.1676	9.98416	5.20584	8.49717	4.68482	7.93817	29.6952	32.2343	4.0675	6.72121	3.5455	8.14654	6.50296	6.99888	12.1554	49.7009	30.1777	12.8009	5.02294	38.406	4.41968	19.4893	9.9038	5.56267	3.91652	-0.00237509
145	1552461_at	FAM46D	family with sequence similarity 46, member D	19.8834	14.3803	8.17446	14.0318	26.6885	3.86447	13.8567	47.6317	42.8307	18.8763	11.496	41.5391	2.96242	28.6556	1.65323	1.56474	7.08357	18.103	23.1863	13.1939	11.2693	3.78214	35.0611	4.93174	26.3242	15.9999	22.2768	1.09022	24.4145	12.3741	70.8594	27.5392	2.17277	11.5506	4.35639	22.0676	26.0617	24.31	21.1873	-0.0193775
146	1552463_at	SERPINB11	serpin peptidase inhibitor, clade B (ovalbumin), member 11 (gene/pseudogene)	26.1428	15.941	15.8126	14.5424	14.6824	25.8401	9.6496	26.2069	3.70257	41.8203	6.16917	27.1235	29.0545	46.9614	21.3152	32.5021	34.4196	24.3063	24.3308	38.5467	19.8936	18.507	3.0765	11.4653	18.6639	29.2741	23.1544	22.035	63.7448	4.28297	11.9912	52.1956	3.09007	34.3484	20.5613	19.7692	35.6279	32.9839	6.54681	0.04356
147	1552466_x_at	LINC00161	long intergenic non-protein coding RNA 161	13.2367	6.20523	21.738	1.45469	3.38583	17.2602	7.19788	20.973	17.6239	15.5173	4.741	32.6847	2.15187	28.4386	8.08594	6.98563	20.7866	2.38994	11.3526	0.778496	6.81457	24.9101	5.10777	15.0804	14.0518	17.6085	2.12237	22.7179	39.1012	32.813	15.4149	5.49978	0.895485	17.4403	10.5133	47.4503	21.3601	18.2844	1.46922	0.0299671
148	1552467_at	DSCR10	Down syndrome critical region 10 (non-protein coding)	50.8819	41.4523	71.4825	74.141	85.6221	127.072	44.1485	71.0515	38.1431	64.2845	29.6628	74.8292	76.2621	153.396	25.9431	107.425	17.9799	32.3771	19.856	75.0332	21.233	42.188	24.6985	49.331	15.4958	47.945	77.534	28.0428	17.8071	42.7921	97.3881	95.4529	35.3666	61.8469	49.4142	13.5748	26.0786	50.6264	53.8029	0.173102
149	1552468_a_at	DSCR10	Down syndrome critical region 10 (non-protein coding)	37.0657	103.125	61.5001	39.2996	70.6512	40.9599	102.698	75.8539	40.6264	53.4927	62.1266	88.7544	84.0376	90.1372	55.0165	11.8732	32.8974	37.5951	21.0026	21.2349	20.1377	13.2937	33.8912	56.2711	23.9899	87.1791	25.1187	81.1026	58.4461	42.5819	103.874	76.2185	18.6141	115.681	24.8824	21.9674	46.1196	19.0432	19.7745	0.306708
150	1552470_a_at	ABHD11	abhydrolase domain containing 11	67.4082	100.286	90.5717	75.066	109.993	61.8074	183.738	71.5905	103.654	254.252	230.197	149.392	229.648	208.002	32.658	102.908	53.7772	68.8008	58.6805	82.6508	73.5558	50.9783	85.3826	110.819	103.445	67.5968	109.482	54.8489	66.7987	133.47	123.006	125.158	87.5658	89.0799	119.713	101.5	227.824	61.3115	146.354	-0.0410151
151	1552472_a_at	ACAP2	ArfGAP with coiled-coil, ankyrin repeat and PH domains 2	350.214	328.912	462.433	353.95	589.858	288.646	518.676	272.644	212.244	329.439	181.491	564.106	463.725	261.007	347.834	202.665	213.448	262.852	455.069	232.924	347.122	178.752	285.166	469.2	239.792	282.777	209.95	269.415	211.441	318.589	218.044	246.045	183.342	238.348	335.185	184.955	324.847	196.509	310.353	0.406894
152	1552473_at	GAMT	guanidinoacetate N-methyltransferase	147.691	277.862	48.4644	112.498	345.027	130.477	115.178	119.52	254.633	516.06	154.402	70.9387	244.241	586.824	691.027	176.465	227.017	69.0772	230.98	513.707	475.214	220.685	220.496	283.67	318.415	227.348	298.633	383.976	246.795	401.661	663.823	339.216	306.122	448.171	365.374	585.006	581.95	393.413	436.354	-0.556715
153	1552474_a_at	GAMT	guanidinoacetate N-methyltransferase	164.678	217.336	208.026	216.166	119.446	8.98598	35.4198	50.1138	477.629	411.292	130.686	161.132	253.261	674.598	520.531	297.624	333.66	357.104	93.9441	536.501	620.415	333.965	369.887	517.472	308.255	412.402	395.463	675.872	268.343	535.266	640.637	690.917	331.75	445.286	529.988	408.175	517.268	404.407	443.189	-0.466989
154	1552476_s_at	PLCD3	phospholipase C, delta 3	7.87087	29.9468	9.8289	11.7789	4.68975	61.9975	13.1473	5.50741	2.90758	5.78475	83.5649	51.7445	30.3051	6.87812	9.61916	35.7314	47.4788	10.2964	42.6748	15.7189	38.7414	32.6933	16.1385	24.0641	46.1214	14.46	4.89018	3.74894	73.6364	10.7996	12.9455	15.5769	61.1594	38.987	21.3262	29.0103	13.8844	26.0402	43.4623	-0.215882
155	1552477_a_at	IRF6	interferon regulatory factor 6	77.2793	219.184	499.633	1440.52	233.724	590.518	594.264	229.551	208.031	54.2466	242.622	531.234	171.883	366.977	397.738	466.295	730.122	316.769	298.343	292.812	237.288	550.33	201.26	346.731	549.625	358.748	606.326	141.476	290.752	424.192	249.549	963.694	67.0111	505.861	232.611	336.274	956.037	151.32	699.685	-0.0890497
156	1552478_a_at	IRF6	interferon regulatory factor 6	25.1625	95.3848	147.146	281.664	58.651	135.437	159.474	28.4425	118.487	2.11355	44.574	187.44	7.52647	119.076	85.2509	277.151	211.214	87.5379	40.1678	95.5776	58.667	111.32	77.9324	100.281	169.327	144.736	186	70.513	14.3888	115.484	62.4418	711.286	21.3359	240.819	64.8289	83.0344	337.667	47.9321	256.232	-0.0851343
157	1552480_s_at	PTPRC	protein tyrosine phosphatase, receptor type, C	77.397	57.2321	50.8406	30.5436	105.402	36.842	33.789	21.7652	10.3481	43.8004	1.24389	116.017	25.4373	49.1266	8.84865	11.8286	21.4476	13.0052	28.1277	10.2239	6.9381	0.976295	28.5268	33.4364	16.6223	106.601	22.6275	2.33055	7.00611	25.7675	4.67468	37.9381	2.22187	10.2171	83.7169	18.5101	10.5716	7.96225	31.7702	0.380429
158	1552481_s_at	MAN1A2	mannosidase, alpha, class 1A, member 2	73.7564	172.405	276.165	179.913	103.332	176.027	225.604	83.5628	406.891	160.672	298.898	157.701	314.13	221.33	121.896	145.71	92.7589	129.404	140.328	113.723	155.836	78.282	758.018	158.921	103.774	180.768	400.129	60.0262	47.4838	179.94	180.634	242.123	134.754	184.338	130.34	150.037	193.563	76.3982	99.5468	0.134325
159	1552482_at	RAPH1	Ras association (RalGDS/AF-6) and pleckstrin homology domains 1	39.6637	119.854	108.178	111.664	63.5926	103.504	25.1381	220.872	68.4404	91.1258	34.7534	29.8661	120.165	209.273	101.934	95.3632	90.0517	129.812	104.728	31.049	32.1115	111.384	83.0627	117.285	125.003	85.9078	65.5529	18.1823	124.091	58.3045	37.7803	59.5585	52.0452	38.8107	87.9843	146.284	132.786	91.4034	81.2957	0.0407658
160	1552484_at	SMCR8	Smith-Magenis syndrome chromosome region, candidate 8	27.7923	12.0764	18.6539	7.5405	11.523	18.0526	12.237	21.2033	12.3437	9.35074	12.3065	29.523	13.5228	23.7396	25.1424	13.5398	15.8449	20.3731	9.65581	68.9373	20.2595	13.4209	26.4029	8.91844	13.2758	8.72977	11.4689	7.11825	57.8668	21.246	20.4717	59.9917	49.8643	11.361	16.4163	8.26302	16.1275	13.2396	38.8664	-0.122011
161	1552485_at	LACTB	lactamase, beta	291.8	160.136	196.898	241.487	182.657	226.538	378.212	79.2108	242.132	266.371	127.254	379.629	612.097	278.166	626.306	183.156	112.527	233.072	313.77	291.769	587.634	178.196	257.579	348.809	341.503	253.953	369.481	353.643	152.192	165.77	164.726	253.357	141.294	335.112	593.728	204.841	464.44	564.296	508.498	-0.257755
162	1552486_s_at	LACTB	lactamase, beta	666.677	387.107	316.693	323.473	429.411	332.77	539.661	86.9873	319.305	396.45	129.458	1135.07	730.834	374.46	646.153	370.439	215.635	320.2	450.444	586.05	750.02	237.721	510.323	813.649	414.351	491.882	551.201	382.062	119.297	270.182	280.774	439.85	292.302	354.691	657.316	364.689	643.522	654.315	668.612	-0.060795
163	1552487_a_at	BNC1	basonuclin 1	7.60372	11.2924	6.18516	342.733	1.74292	442.728	47.2555	18.0562	7.21672	2.44048	0.96127	10.2382	3.45909	1.71702	1.62537	21.8569	14.1573	11.0967	207.304	2.20254	2.28018	12.2039	5.35973	6.9453	8.29206	29.0161	1.64284	1.74247	11.5609	10.3706	8.24661	19.0948	6.70281	11.7525	0.964441	15.6154	9.23113	1.85031	0.689942	0.320379
164	1552489_s_at	MPP4	membrane protein, palmitoylated 4 (MAGUK p55 subfamily member 4)	3.80881	2.09359	2.40721	19.8812	30.0755	2.7554	2.21976	25.4635	2.44876	3.1209	19.0176	4.186	23.0519	46.807	1.99066	7.84127	3.63976	11.7377	30.1797	16.7177	15.2266	3.34704	18.7579	28.1299	24.8908	24.0795	18.3871	7.06718	1.08801	21.2811	1.79712	15.9824	7.64443	19.3843	23.2607	32.5568	23.7871	2.97084	25.4643	-0.31608
165	1552490_at	LACE1	lactation elevated 1	52.7081	67.8666	84.3316	58.0699	56.5426	93.0003	46.9625	75.4827	79.9841	66.4726	92.1142	79.3262	74.4682	54.7647	65.4091	126.052	21.9191	57.9047	106.004	54.7411	92.1654	44.4687	75.0846	72.5995	61.2321	97.9578	93.8825	74.7547	120.854	160.533	138.759	91.8792	61.2542	64.4111	80.8681	91.3756	90.5713	40.1931	52.615	-0.0727459
166	1552491_at	IDI2	isopentenyl-diphosphate delta isomerase 2	18.2731	37.8882	51.3902	30.5265	56.1982	61.2131	22.0519	68.78	9.82501	27.8036	23.112	22.7561	7.60838	46.5303	25.4617	42.5553	34.5395	5.71612	25.5791	40.7214	28.6593	6.89018	5.79692	58.0942	20.7623	28.2589	23.1097	19.8481	6.90129	20.1724	39.1753	59.0349	24.9639	19.9595	25.948	4.39566	12.5652	4.30554	12.9008	0.381434
167	1552493_s_at	CYP11B1	cytochrome P450, family 11, subfamily B, polypeptide 1	4.77077	8.55732	6.88438	5.29861	11.0954	5.57621	11.6201	29.257	5.70001	4.115	6.50225	8.135	7.74062	12.8093	11.9186	4.00461	7.61525	5.85701	4.9875	11.2761	6.76428	5.95646	11.317	4.88851	36.7826	5.73245	7.5981	3.88854	14.5446	11.9857	3.43238	5.06585	5.24649	3.60975	5.29672	7.57428	6.90192	4.58463	8.88187	0.0671095
168	1552494_at	TAF8	TAF8 RNA polymerase II, TATA box binding protein (TBP)-associated factor, 43kDa	12.8331	17.5375	11.86	33.2548	9.45676	15.8294	14.1273	16.2102	13.2742	16.7576	2.66736	16.8539	2.63537	12.4842	3.24702	12.6613	12.9024	3.95641	13.0014	8.17672	36.2902	1.86375	5.97721	41.332	3.17425	12.2057	49.434	34.4367	22.0095	11.5173	13.8064	13.2861	1.65653	1.79655	15.8524	11.0734	20.103	20.2128	49.3514	0.014193
169	1552496_a_at	COBL	cordon-bleu WH2 repeat protein	49.3589	217.751	124.196	382.264	162.205	102.316	168.338	80.7942	64.5312	127.587	253.431	171.707	72.4859	160.476	82.77	48.1424	139.22	105.532	71.6051	77.3766	315.366	20.7614	78.095	81.3649	72.2574	118.386	56.5761	115.142	259.088	7.10006	39.8945	95.1172	3.4988	54.7538	86.9456	210.829	125.53	194.62	25.6459	0.296928
170	1552497_a_at	SLAMF6	SLAM family member 6	716.858	93.7523	160.628	99.6207	248.362	68.0842	114.519	133.672	10.1923	62.5985	48.1564	359.497	55.1829	71.4667	68.2617	52.5412	88.6469	51.777	47.3157	51.6192	34.2279	84.7336	33.4883	70.7348	118.43	185.272	54.4194	34.6439	73.3678	9.5414	56.3273	78.7473	188.189	31.4464	98.9519	54.167	57.3491	8.28815	72.6399	0.505322
171	1552498_at	ZSCAN20	zinc finger and SCAN domain containing 20	37.6126	15.0838	100.385	58.536	65.1015	26.4424	20.8136	139.16	4.20591	16.4199	52.8522	22.2186	42.358	97.4757	101.735	33.7771	43.429	19.2431	41.521	43.3241	42.4484	53.6521	30.0321	86.1128	49.0502	25.7341	50.6567	50.355	163.947	86.5134	58.5888	74.3851	75.308	64.3308	40.3656	63.2523	63.4471	27.7154	71.0388	-0.310791
172	1552499_a_at	ZSCAN20	zinc finger and SCAN domain containing 20	39.9974	52.9651	77.6742	58.4856	90.3983	64.1012	6.72313	53.3224	17.5791	43.4054	3.39309	110.295	22.0558	73.6793	123.702	29.8186	84.7231	46.4787	63.438	40.3818	34.4546	51.9065	56.6306	74.9839	35.4827	53.7451	47.8794	34.6046	58.0135	56.7507	4.18236	45.7654	20.3285	19.1474	35.2984	62.8306	50.4462	55.4124	59.806	0.0133321
173	1552501_a_at	GPBAR1	G protein-coupled bile acid receptor 1	56.9815	41.715	8.96827	50.4636	88.7991	8.36958	3.78042	49.977	22.1432	17.1101	12.9796	56.1013	8.20305	15.9029	33.4499	22.6927	17.4021	73.1438	6.59531	53.4434	9.43905	45.0249	5.36302	11.5591	6.42849	10.9207	9.56819	6.41965	13.6331	15.1605	54.6518	38.9495	199.807	7.50884	22.3993	25.9547	8.74888	4.88877	7.05262	0.259399
174	1552502_s_at	RHBDL2	rhomboid, veinlet-like 2 (Drosophila)	118.454	68.097	855.086	617.757	457.883	240.697	967.781	130.289	86.8617	77.656	170.461	204.296	286.456	131.848	92.9184	171.987	91.4781	102.403	153.611	137.109	179.07	81.234	126.801	266.005	153.562	223.795	125.277	74.5248	469.653	141.861	72.0747	167.14	119.601	198.284	208.838	37.3808	141.567	130.841	136.747	0.22167
175	1552503_at	FRAS1	Fraser extracellular matrix complex subunit 1	39.7118	11.7695	7.57773	5.32684	62.6862	82.0727	79.5318	11.2605	36.1856	72.9833	36.7862	11.7749	50.8144	119.314	83.9402	13.3732	53.8329	9.95429	13.1423	43.1022	80.3126	43.6457	4.79742	43.0261	28.3525	11.8982	50.1288	17.0632	71.9807	36.8298	16.9321	18.5361	10.8845	42.5746	11.1072	12.2354	60.7559	41.2194	62.9768	-0.14105
176	1552504_a_at	BRSK1	BR serine/threonine kinase 1	3.01666	12.8006	11.1739	26.2394	96.5084	6.02048	38.087	73.6075	3.54599	16.184	4.96887	62.1653	6.26376	15.3635	17.582	22.5318	38.6925	15.9133	12.7197	12.1707	11.8545	13.0927	24.9169	26.3039	7.84692	11.3411	4.95475	7.45876	10.936	29.4015	23.5336	3.78472	9.23413	15.272	9.3006	10.1868	4.42276	3.40375	3.82281	0.137847
177	1552506_at	CRB2	crumbs family member 2	42.0936	13.3576	9.0184	27.8393	33.3719	30.0925	7.60629	71.2835	11.9487	13.2989	19.3769	68.0449	40.6127	29.183	2.12377	17.5646	31.154	32.9722	29.1321	17.7531	61.5614	34.8393	11.7581	57.7186	31.6123	9.19233	7.73517	7.09073	23.9773	15.6409	49.9422	47.9469	32.6492	10.0821	22.5553	20.4844	14.9562	33.5496	7.25289	0.0579013
178	1552507_at	KCNE4	potassium channel, voltage gated subfamily E regulatory beta subunit 4	106.926	216.09	55.6825	85.5481	46.4765	123.498	110.987	94.868	96.2668	79.7116	29.7109	222.424	489.332	469.84	40.4185	136.785	126.033	618.592	73.1745	548.027	1357.25	1781.28	102.761	1180.39	193.476	210.72	263.716	553.604	90.2955	478.089	51.0189	193.379	273.336	1432.65	82.283	891.25	978.009	622.992	414.116	-0.449735
179	1552508_at	KCNE4	potassium channel, voltage gated subfamily E regulatory beta subunit 4	89.5198	141.128	46.4759	69.1254	89.543	120.2	56.2597	83.7926	69.8885	91.3459	3.59219	149.594	633.189	428.573	27.5308	197.662	279.36	1108.95	76.5693	1430.17	2401.8	4284.25	88.4957	2379.08	253.702	251.635	403.971	1031.47	65.8621	452.735	56.4521	327.908	382.015	2428.83	60.7921	2249.61	931.684	1063.51	613.062	-0.494668
180	1552509_a_at	CD300LG	CD300 molecule-like family member g	434.027	300.267	24.169	38.8958	29.4328	15.2587	29.5753	42.6353	21.9086	121.435	15.1913	111.961	4.56673	267.971	131.134	12.1558	180.06	79.8384	32.0539	547.371	86.4462	775.457	96.3856	40.6931	117.41	240.44	75.008	9.83319	84.3176	23.447	42.4091	36.0978	4446.66	34.6412	25.3192	465.655	21.1105	42.643	25.0606	0.0669663
181	1552510_at	SLC34A3	solute carrier family 34 (type II sodium/phosphate cotransporter), member 3	523.514	190.716	437.76	168.273	318.82	135.032	351.151	572.195	396.655	410.148	253.244	416.401	274.043	669.113	414.982	184.896	313.086	593.993	521.207	419.476	499.066	268.185	228.627	597.792	563.006	217.095	506.657	314.164	1567.39	644.119	733.351	223.044	245.806	470.061	265.739	320.407	448.639	296.061	293.206	-0.148137
182	1552511_a_at	CPA6	carboxypeptidase A6	9.6283	16.7805	31.1381	0.888953	16.28	1.33215	1.0432	46.3045	168.311	1.0265	19.584	9.76133	319.438	34.5325	38.4442	11.0426	38.9672	30.517	0.471401	1.59277	1690.66	12.9313	26.896	272.159	532.165	25.1984	3.69009	3980.35	2.64805	3.8459	213.511	39.8522	4.08744	5.49241	20.4496	13.3854	168.4	3.96929	18.6677	-0.0895174
183	1552514_at	WBP2NL	WBP2 N-terminal like	41.42	97.6196	70.2194	150.545	13.7988	74.5511	179.59	6.90261	100.896	42.6855	98.0048	36.9386	54.1204	14.2603	30.2407	27.3189	82.9272	28.7308	10.517	84.0392	42.4915	54.5739	58.5539	57.2432	43.7164	34.0647	75.0272	104.065	6.32998	88.3103	90.127	96.8634	14.5814	26.0488	4.28222	87.7538	126.681	65.9632	86.2973	0.0589064
184	1552515_at	HIPK1	homeodomain interacting protein kinase 1	19.795	13.5693	14.0928	29.7866	3.17772	52.7167	28.8597	5.87564	32.6012	26.5294	29.9662	41.1911	6.57652	60.4987	14.4169	9.64201	22.6489	6.18824	29.5532	29.4568	35.7423	15.3631	26.4309	1.46196	34.008	18.2476	14.634	33.8606	26.6552	38.5096	15.7246	14.1769	29.0358	8.17089	38.1809	53.621	32.2163	38.8624	4.29683	0.0684044
185	1552516_a_at	HIPK1	homeodomain interacting protein kinase 1	25.2474	30.2215	11.2531	2.4256	3.48398	4.9954	5.2642	2.45993	40.2791	21.1744	3.42881	54.8057	23.8433	22.9631	23.6745	5.25314	5.02121	32.4746	8.55011	5.71878	14.2985	28.6852	3.69671	6.58569	6.74043	15.7871	28.4615	3.97113	29.8864	2.63165	28.0434	4.17352	33.6425	11.0938	4.13519	28.3988	4.92806	35.5161	23.6333	-0.0788771
186	1552518_s_at	MTBP	MDM2 binding protein	74.7877	53.0674	43.0154	156.372	82.0493	206.683	232.432	166.585	43.3656	84.1919	88.3025	57.8814	94.386	60.2323	56.9251	100.259	58.6951	86.2578	139.218	95.3292	28.8858	71.3842	65.9221	44.6597	117.902	47.6183	195.631	87.4264	83.7691	40.0606	77.3625	122.413	32.4005	28.4746	203.781	60.3936	55.8161	77.4969	90.6922	0.114969
187	1552519_at	ACVR1C	activin A receptor, type IC	144.479	812.462	15.4432	59.225	101.907	359.587	62.0097	107.464	28.1183	170.16	183.169	43.8564	82.1453	113.419	76.0215	33.8752	77.3691	244.985	86.726	232.573	98.1595	782.409	143.455	58.7067	40.9313	75.5617	70.4707	114.849	36.3508	110.014	52.0695	54.2267	7781.46	93.061	67.9091	67.9546	75.7744	27.367	95.9481	0.0954548
188	1552520_at	TMEM74	transmembrane protein 74	71.0483	59.1325	39.1735	176.362	57.1372	32.2706	306.676	43.0913	21.588	30.8428	31.2853	32.9078	40.5849	56.388	27.7532	26.5178	19.3069	43.8696	19.2918	48.1006	44.4908	25.9815	25.7372	41.7941	33.7041	46.865	37.4648	26.8605	29.4864	43.7618	64.6748	48.4175	50.5092	56.4145	86.6494	34.0575	43.7731	14.8917	16.1973	0.419469
189	1552521_a_at	TMEM74	transmembrane protein 74	17.7145	8.03197	3.08202	69.1991	33.5019	3.9745	206.796	6.75706	3.26223	23.5307	12.6652	3.10821	6.78367	36.7005	13.8123	10.8428	0.895991	0.369294	14.7407	3.79757	22.6992	14.4074	13.1256	24.0656	16.7774	8.62494	43.3997	0.832439	49.0006	15.3288	14.9586	36.3171	15.8464	21.7913	16.4516	22.1814	18.1074	19.8377	2.87701	-0.0395419
190	1552522_at	TIGD4	tigger transposable element derived 4	19.1811	30.7048	32.9811	23.3892	14.861	14.7503	4.2015	53.3216	13.6623	44.9883	31.0019	15.5627	16.3111	42.8679	21.3631	55.6818	11.4162	23.1384	10.9704	15.0302	14.9499	16.2344	37.1412	56.0732	21.5154	42.5173	17.843	14.0303	47.3355	33.7867	31.9064	42.9551	28.1113	16.881	12.769	47.367	36.7032	12.4452	31.8155	-0.119841
191	1552523_a_at	TIGD4	tigger transposable element derived 4	14.8687	62.9308	72.3913	65.6285	33.5625	41.938	29.8402	67.4274	61.4183	83.106	107.405	40.0614	65.2306	104.991	45.4212	68.5526	42.3364	36.7458	30.8304	43.5917	25.0871	5.1201	63.4968	58.6638	49.213	107.204	61.3118	53.7185	84.4063	127.909	63.1784	45.794	38.0301	48.3911	44.0711	57.0072	94.7563	38.641	47.7317	-0.0994146
192	1552524_at	ART5	ADP-ribosyltransferase 5	7.10401	7.16983	12.5099	7.21665	10.9655	33.2059	13.0508	10.9873	4.41133	10.7114	5.20818	20.6147	10.083	9.99153	8.55335	5.75048	12.0033	46.5829	8.44177	44.5969	36.1637	13.7402	13.3108	10.5213	4.98406	34.6208	6.65935	5.32799	23.1885	7.73137	8.26716	6.04612	8.28593	8.32526	11.1369	10.8009	13.2641	8.24787	8.70518	0.0352957
193	1552526_at	FAM71C	family with sequence similarity 71, member C	5.83729	3.20385	8.25273	6.92908	7.16746	8.18218	9.34174	2.00054	2.3472	6.12091	13.2178	5.90929	34.75	5.23933	1.64233	3.46467	9.64981	1.34586	2.70183	41.0449	3.72732	2.85758	31.9238	2.91964	21.5362	31.0892	14.0173	8.12727	36.5295	3.97017	2.07315	21.1546	6.71738	3.96953	22.1207	2.61171	7.05309	4.10289	3.67895	-0.0419776
194	1552528_at	LINC01547	long intergenic non-protein coding RNA 1547	65.7772	46.056	71.6284	15.2191	78.7043	46.4723	37.9458	135.428	24.6421	13.3814	15.3227	21.5058	89.9699	39.028	49.0514	10.7859	39.5085	24.1793	7.74139	56.0911	74.1723	74.9049	11.3809	111.007	9.29665	40.089	9.15209	5.89814	85.8986	123.107	66.423	104.428	65.5306	22.0563	33.5954	103.736	18.8478	93.8346	34.1097	-0.0384988
195	1552531_a_at	NLRP11	NLR family, pyrin domain containing 11	55.207	4.64045	4.05539	26.3854	47.2022	36.3581	50.4565	22.1016	2.99513	22.2586	21.6874	27.2574	21.7163	7.69631	20.9742	1.14585	8.1802	27.6087	41.3934	4.26941	25.4363	2.71863	10.9989	27.3475	3.01824	33.1299	25.1879	19.3454	57.5552	3.7747	12.0016	6.24692	2.79326	17.4769	26.7857	11.8467	71.498	5.64443	46.4077	0.0792482
196	1552532_a_at	ATP6V1C2	ATPase, H+ transporting, lysosomal 42kDa, V1 subunit C2	34.4338	56.4132	163.289	648.289	284.515	200.902	139.713	257.356	0.588461	2.35274	106.834	391.274	161.94	47.3457	16.7309	3.99644	56.8703	14.6248	62.7131	32.4752	16.4003	1.49125	4.28797	39.9509	23.9069	5.16471	46.5019	0.630402	72.1616	22.4067	2.30051	8.82305	23.9999	44.1168	65.3361	8.28157	353.184	3.45365	0.764914	0.499868
197	1552535_at	CLDN19	claudin 19	27.4267	57.191	21.9926	30.3576	45.4375	42.307	39.7506	66.5952	28.3405	26.0855	20.6114	34.173	16.9118	79.783	22.9615	52.7481	67.5784	41.3927	26.4352	32.1334	78.014	10.3942	45.7606	41.4188	12.4072	26.4958	12.5174	25.7825	96.7494	10.6777	37.1317	40.8741	22.171	29.9509	18.4178	62.4323	14.3052	77.2891	26.2736	0.0271603
198	1552536_at	VTI1A	vesicle transport through interaction with t-SNAREs 1A	79.509	49.8186	172.354	37.9174	95.3073	116.923	18.5203	232.037	48.9425	86.1672	39.7522	83.4855	83.4902	214.404	63.4469	80.0961	47.3868	51.7732	74.9419	45.3418	61.308	63.8285	96.4266	101.675	22.2628	91.9263	99.9715	44.9164	96.8939	114.506	67.3972	83.2211	66.4696	42.0443	84.5847	84.9817	105.316	96.4892	108.508	-0.0789767
199	1552538_a_at	KIF6	kinesin family member 6	2.95317	3.17163	3.6866	2.79523	4.23913	4.0446	4.44299	3.19266	5.44185	5.20467	4.65081	4.25788	3.90879	4.67475	2.98143	4.43838	12.7056	3.32509	1.59399	3.92724	2.60059	3.45849	13.9596	1.67659	27.0662	20.4328	6.75958	6.55928	7.23311	3.56286	4.15219	6.22539	2.67019	3.67961	5.2022	42.8984	3.66519	7.09193	2.38062	-0.261534
200	1552540_s_at	IQCD	IQ motif containing D	58.37	64.3738	151.734	42.1687	84.947	62.0805	100.112	98.173	55.9827	129.975	71.1027	19.4539	166.215	197.994	68.8595	122.551	77.0864	26.7615	94.3394	34.2548	128.657	74.5565	68.0045	125.335	50.1078	134.923	141.698	54.7858	137.007	86.1322	87.2331	96.274	57.6266	66.0685	165.436	115.854	103.845	85.6558	92.9916	-0.180769
201	1552541_at	TAGAP	T-cell activation RhoGTPase activating protein	170.284	164.249	131.066	167.786	110.76	114.203	238.955	187.001	65.6533	171.598	127.036	294.673	29.785	158.31	124.041	23.9811	34.1202	182.044	64.0106	189.611	188.365	388.66	50.3333	181.733	114.155	82.1507	150.84	150.899	315.485	211.17	289.491	67.008	140.956	167.984	154.453	160.211	147.004	151.918	25.6108	0.145858
202	1552542_s_at	TAGAP	T-cell activation RhoGTPase activating protein	256.172	70.7654	98.5784	207.409	83.9041	60.4594	189.73	8.27467	56.0249	75.5345	14.2351	209.64	48.4477	26.5128	89.4679	65.7938	61.8165	62.2672	81.1323	77.5459	20.1844	34.5428	59.554	35.6899	56.5286	115.681	49.4437	31.5757	24.304	19.5763	56.3273	42.7589	65.3771	33.2152	105.198	44.3602	51.7861	3.8489	79.5514	0.468148
203	1552543_a_at	STON2	stonin 2	46.8352	55.5632	42.4029	27.5956	56.2921	46.4392	77.173	19.5232	1.58747	84.4708	86.6217	58.8663	101.591	122.877	186.357	75.4103	77.2976	101.258	68.0684	83.1828	101.813	56.882	91.086	66.6092	103.003	54.6443	110.366	174.828	47.0332	80.7187	50.7688	105.71	24.7897	94.536	73.8916	112.087	52.7465	29.5599	48.1336	-0.192321
204	1552544_at	SERPINA12	serpin peptidase inhibitor, clade A (alpha-1 antiproteinase, antitrypsin), member 12	34.4469	35.3984	72.0127	28.7961	46.4254	25.7318	42.8355	45.6701	14.782	56.878	15.9318	41.3342	53.6038	25.2175	20.6748	40.6581	28.5761	32.4352	43.4049	39.1387	35.5802	19.5511	70.758	77.8985	35.07	14.3108	44.3783	14.2502	28.096	80.0228	38.1784	43.3602	5.36264	14.8669	31.9676	25.849	54.8972	20.229	64.8986	0.0860605
205	1552546_a_at	LETM2	leucine zipper-EF-hand containing transmembrane protein 2	30.0725	31.5005	36.5993	22.3953	35.2957	41.5804	21.5179	28.0543	6.17469	49.4464	26.0712	4.3055	7.07737	69.5489	20.9409	48.2008	20.0205	37.3295	63.9972	103.593	43.4955	70.2242	35.4354	42.2129	2.19108	67.4454	29.1782	62.422	87.3117	27.8931	17.683	43.7553	27.1735	51.4202	52.0643	92.4645	26.7352	41.388	102.441	-0.274562
206	1552548_at	BSND	barttin CLCNK-type chloride channel accessory beta subunit	59.3846	18.9042	40.8046	16.9369	3.98351	6.29886	64.4462	66.0499	7.03359	10.447	24.4475	30.1676	30.9752	13.3462	17.3765	21.32	27.8217	10.3188	3.36703	53.4357	64.7048	25.679	12.8598	53.912	6.31785	21.5851	16.5374	38.4342	70.0053	29.7252	34.6001	41.7559	19.9227	25.4357	20.9511	27.0511	13.9413	57.942	6.2155	0.0549917
207	1552549_a_at	BSND	barttin CLCNK-type chloride channel accessory beta subunit	56.9549	12.2846	17.6585	36.6732	21.6395	9.17915	8.21443	22.5135	24.1781	17.401	6.19317	18.9655	10.6699	21.7813	33.4142	17.0089	31.9156	39.7226	16.9389	48.0438	19.1222	52.9911	36.3725	12.4191	39.7762	18.2042	6.89885	59.9483	29.6098	28.781	76.6648	88.9562	17.27	14.1994	9.23663	44.7205	17.3986	21.406	12.2046	-0.119108
208	1552552_s_at	CLEC4C	C-type lectin domain family 4, member C	103.466	25.8158	95.3162	46.0244	43.5155	44.8898	21.1219	28.4735	2.57893	38.3556	16.7466	47.6603	33.6071	43.3238	44.0508	38.0792	21.522	14.4837	31.353	18.4519	23.9842	9.35312	43.0647	22.2887	31.734	122.545	35.9522	17.5792	71.5475	30.8477	15.8418	29.9272	4.24985	38.8153	51.74	31.6777	27.5738	47.1434	7.79165	0.276349
209	1552553_a_at	NLRC4	NLR family, CARD domain containing 4	175.157	69.529	41.2878	44.7661	142.964	37.1964	54.88	142.89	108.85	79.468	4.57579	193.383	23.6273	40.1921	98.6449	16.3487	33.2129	80.0027	107.885	84.9902	7.02826	65.1924	78.5689	41.5576	55.9452	103.239	50.9812	113.078	13.4113	35.6692	115.716	104.574	113.828	18.7301	79.3918	36.871	15.1842	6.9516	53.3728	0.263668
210	1552554_a_at	NLRC4	NLR family, CARD domain containing 4	32.7252	28.8168	4.38524	30.4916	34.0093	5.72765	9.82524	17.3428	7.2236	57.5914	24.357	12.532	31.6733	40.2092	10.3369	30.612	10.3327	22.3045	26.2023	18.9145	36.9697	15.5211	7.41172	14.5939	2.27547	44.3102	16.6391	1.93676	42.3552	45.264	17.8926	21.8163	4.54839	29.4265	35.3508	20.1346	30.149	4.43294	39.8554	0.070894
211	1552555_at	PRSS36	protease, serine, 36	101.797	34.7746	64.4317	51.2705	33.2141	52.1077	73.3215	93.1198	50.421	29.8127	34.5076	99.535	24.6204	86.3898	70.3222	18.822	87.6961	72.8156	74.857	5.69823	79.3552	106.272	40.6865	84.8608	133.935	66.3696	66.8491	104.965	70.6092	150.511	87.0552	119.676	94.1778	51.0723	41.4915	53.5313	105.49	17.9415	64.0244	-0.00043853
212	1552557_a_at	ZDHHC15	zinc finger, DHHC-type containing 15	27.1009	97.7256	65.6521	125.965	67.7559	41.0275	63.902	40.4791	112.903	462.471	22.7161	60.5255	136.658	176.414	141.109	74.6111	98.1778	61.4967	16.9509	50.6469	109.122	93.2827	76.5272	76.4793	26.7852	66.1722	171.319	109.529	52.3716	57.7271	70.7486	45.6017	76.681	50.2258	34.7775	167.231	204.588	44.135	224.62	-0.208017
213	1552558_a_at	RAI1	retinoic acid induced 1	78.6763	54.6448	113.62	94.8472	95.9455	45.0715	123.917	104.296	71.6847	65.4432	44.0673	134.619	82.044	126.382	151.236	48.8301	20.5937	37.2945	108.995	93.8952	63.7814	48.3363	39.6471	101.013	70.3778	129.756	111.813	82.0096	51.1132	67.6878	120.887	29.024	60.4283	50.9866	108.598	112.194	103.958	41.9238	125.153	0.0646465
214	1552559_a_at	CDK15	cyclin-dependent kinase 15	7.46232	13.9104	10.9611	6.1977	9.48428	7.62593	3.54693	11.2223	4.56503	9.4228	11.2521	4.73208	9.57593	12.7933	7.44276	6.89643	2.80676	11.9003	8.70663	3.38079	19.3181	17.9168	5.68971	3.27999	8.02891	9.86016	7.86971	16.2315	19.9655	8.50717	6.90172	11.1806	12.3351	7.59333	2.8157	26.2259	6.35918	8.31954	10.5986	-0.173867
215	1552562_at	ZNF570	zinc finger protein 570	128.906	98.7766	150.279	156.673	186.017	101.077	482.044	112.5	137.31	205.88	125.204	160.246	147.839	105.14	131.179	106.031	97.0162	105.179	449.774	75.3373	114.059	112.878	129.865	96.5099	116.73	129.558	107.844	124.563	142.135	116.544	100.078	122.188	93.7261	110.957	109.883	53.7305	132.681	75.0038	90.9438	0.310183
216	1552563_a_at	NA	NA	58.87	64.4721	29.8711	26.2284	81.0853	322.736	19.9921	123.456	21.3415	5.48247	2.47325	71.0241	29.7304	169.138	21.6596	67.7009	28.69	25.0751	4.20936	5.89267	8.26273	81.2813	34.9933	29.4255	37.8522	95.7512	22.9817	44.255	68.8812	5.31426	4.86419	35.5631	7.4186	5.87738	12.579	136.391	32.2925	2.04779	229.557	0.216113
217	1552564_at	NUDT9P1	nudix (nucleoside diphosphate linked moiety X)-type motif 9 pseudogene 1	12.1086	77.1551	19.677	42.7652	33.4322	27.14	20.4662	15.9164	27.5099	33.78	1.99833	44.5549	30.4959	20.45	11.2771	30.7121	27.7647	3.77034	12.6838	18.685	11.6155	19.4756	5.88706	6.41263	36.6984	31.54	26.878	3.58673	21.991	19.6226	24.137	8.58832	25.1897	2.9915	41.8334	3.65986	43.0201	39.5963	4.42286	0.341064
218	1552566_at	BTBD16	BTB (POZ) domain containing 16	1.86618	14.5066	7.93591	6.98631	1.97478	36.6151	5.84055	49.9083	1.72983	6.70135	1.72306	2.51664	3.73822	1.95604	2.11348	1.21072	4.05553	2.04387	22.4879	13.8513	6.47801	2.91946	3.38645	1.66737	2.49626	8.66194	4.83855	3.01868	5.94302	2.65961	1.87287	4.4258	5.60292	6.37657	1.99229	1.86125	2.73096	1.86136	1.83621	0.298459
219	1552568_at	RTP3	receptor (chemosensory) transporter protein 3	5.86942	18.8007	32.5556	45.1874	14.1875	2.78848	2.53559	13.0857	2.17923	2.58109	2.7619	2.81038	23.7583	39.477	7.75126	21.4764	8.14822	5.84521	2.15908	4.28847	3.02057	5.37142	31.9025	4.96896	1.49363	13.7899	7.63076	12.9813	31.6244	14.3798	6.8279	6.33202	19.9303	2.32954	10.01	2.72261	11.4393	32.9448	15.2949	-0.0265704
220	1552569_a_at	RTP3	receptor (chemosensory) transporter protein 3	5.45902	25.8041	2.74143	160.622	4.45821	50.9353	7.12226	28.6416	39.832	26.8131	13.511	76.3843	43.813	8.69633	43.7759	4.18181	6.57313	42.1778	39.3337	9.91245	14.3755	20.1278	2.493	51.9917	10.0579	55.766	5.52813	66.8768	11.5974	46.8524	64.5567	27.2131	42.4177	6.78143	30.2375	58.3901	8.28763	2.64293	6.58739	0.0492748
221	1552570_at	TSPEAR	thrombospondin-type laminin G domain and EAR repeats	14.7199	42.7476	30.4231	34.1902	31.7886	51.2915	6.60867	61.5771	17.6952	43.4533	29.2479	33.048	44.9081	44.9584	42.0638	41.2143	3.02544	4.22208	4.70905	9.52599	18.2362	44.5612	32.9835	37.4538	14.2686	19.195	3.01423	27.6486	13.1838	14.3978	1.74727	80.0762	5.64214	28.3363	34.7818	53.3844	31.6907	7.41978	58.3703	0.126537
222	1552572_a_at	MIPOL1	mirror-image polydactyly 1	17.9925	39.1619	7.32799	38.4376	40.888	13.427	52.5175	55.1088	46.2603	40.9392	57.9263	24.4884	410.723	60.9818	97.9429	188.346	63.3468	106.036	60.6137	54.6273	403.056	128.599	119.112	154.369	107.78	85.2337	223.782	150.567	58.2999	742.613	49.2223	369.929	65.8783	82.2223	58.047	79.0637	284.16	78.7248	121.205	-0.593892
223	1552573_s_at	MIPOL1	mirror-image polydactyly 1	20.5664	98.7879	72.63	65.6566	128.663	78.3378	176.807	71.8451	157.296	80.7683	215.442	38.8221	354.686	161.086	226.759	169.617	78.4346	216.771	97.766	151.075	431.427	262.575	111.311	304.346	205.548	146.365	193.018	249.121	111.922	472.427	115.874	379.23	65.2833	124.292	60.4676	74.8555	270.372	171.966	210.835	-0.500069
224	1552575_a_at	C6orf141	chromosome 6 open reading frame 141	181.047	257.33	254.348	647.953	601.88	143.275	930.196	1202.32	91.1197	205.402	187.732	55.7986	462.764	168.543	378.307	569.075	80.6963	81.2591	757.913	34.0487	44.2333	79.8183	352.248	876.423	244.076	365.566	3184.25	818.486	737.486	2461.9	100.823	489.743	178.674	246.266	192.005	615.789	149.885	2101.98	57.4091	-0.153345
225	1552576_at	ALMS1P	Alstrom syndrome 1 pseudogene	48.7736	50.4173	85.8493	58.882	63.6306	52.7022	67.1744	101.027	52.6798	13.2436	24.0404	102.435	74.6004	50.7089	39.7804	51.7104	63.518	50.2257	19.891	49.5645	76.2589	45.9727	87.0012	117.595	76.2105	50.758	94.096	22.8134	47.6958	87.9713	43.1236	72.2452	40.2219	68.4915	48.6913	154.761	63.5745	17.1986	88.2778	-0.000483978
226	1552578_a_at	MYO3B	myosin IIIB	5.5267	3.30347	5.81414	46.7593	46.9873	239.745	12.4588	1.43092	52.8878	3.09012	1.35807	128.627	20.7887	6.92587	6.00114	417.811	72.9755	21.0257	5.3011	1406.83	14.026	265.246	13.9124	63.4511	32.0229	743.798	29.094	1.10034	20.5072	2021.83	16.8877	138.003	6.00695	388.182	31.2783	35.2287	35.2621	40.8914	1197.81	-0.386587
227	1552579_a_at	ADAM21	ADAM metallopeptidase domain 21	9.68815	18.6657	35.0092	39.2909	68.2586	4.371	36.7112	2.89396	67.54	9.75221	3.119	33.7334	9.89165	109.458	62.6151	57.2983	24.7497	20.8217	4.06052	5.62589	42.2463	10.6387	47.6938	38.2142	26.118	21.1718	28.3638	20.7555	11.7667	37.2176	68.1587	12.2315	30.7016	22.9394	6.55073	20.0174	28.6448	29.833	35.0766	-0.177583
228	1552580_at	TRIML2	tripartite motif family-like 2	3.71831	3.99104	2.56813	1.89672	2.01343	7.99076	2.49063	3.19914	2.01621	6.16221	3.42406	18.7823	8.17888	4.03037	2.89395	1.51958	2.04218	1.77739	21.0991	2.69698	9.44908	1.91157	7.26191	4.30422	1.36596	16.5311	3.0634	2.83511	5.60304	9.85388	14.658	4.37943	6.04207	25.7326	2.01173	6.62844	6.17845	1.76416	45.1307	-0.330222
229	1552582_at	ABCC13	ATP-binding cassette, sub-family C (CFTR/MRP), member 13, pseudogene	3.00411	10.8764	21.0367	9.63218	23.1935	20.1087	38.6631	265.064	13.9055	30.5383	22.3517	26.3475	3.62908	11.5508	11.8142	38.8186	17.5956	13.3879	9.70527	1.4153	4.79449	23.8604	25.2618	17.7156	154.177	18.3156	14.7979	3.23084	29.4027	17.1446	1.81628	124.79	2.13304	48.8767	1.72115	15.8647	10.6375	1.66492	95.9772	-0.0386403
230	1552583_s_at	ABCC13	ATP-binding cassette, sub-family C (CFTR/MRP), member 13, pseudogene	16.7219	7.23127	17.8247	27.1936	4.27895	32.2432	13.1363	5.20603	3.33061	63.8376	2.3109	38.6492	31.281	46.7092	4.41712	101.898	44.2681	36.6844	19.635	41.2022	21.1166	48.8238	81.5531	43.674	715.273	51.094	31.0107	29.8538	45.7676	36.44	16.0208	281.35	8.00669	93.6263	42.042	13.6444	38.7987	28.245	380.241	-0.441464
231	1552584_at	IL12RB1	interleukin 12 receptor, beta 1	1510.15	189.537	262.572	214.103	801.408	139.568	279.09	386.719	124.081	121.257	25.8154	887.544	48.5738	146.123	120.573	126.79	183.346	212.087	171.272	269.639	55.0374	230.189	97.5607	129.463	199.821	289.067	66.1077	299.157	105.768	93.2544	156.842	115.272	188.608	132.516	278.582	57.9637	102.666	80.6757	56.6409	0.555117
232	1552585_s_at	GTF2A1L	general transcription factor IIA, 1-like	13.9532	25.6791	14.0052	19.1202	9.51697	18.4274	10.6307	38.9384	23.351	32.8769	40.7692	26.0706	5.22538	49.1339	29.6261	9.42344	24.8836	25.8564	7.61273	13.9258	26.7263	39.5184	26.5752	11.9768	37.8473	38.0249	12.1808	13.0267	2.71432	33.1779	58.1274	30.356	44.5125	5.50737	20.876	1.26542	24.2486	20.8728	14.6409	0.176385
233	1552586_at	TRPV3	transient receptor potential cation channel, subfamily V, member 3	54.6313	41.6425	4.00741	5.8051	42.4253	57.6636	22.506	54.6346	23.9663	27.2955	27.7824	72.7846	34.588	57.9026	50.4002	6.03196	17.6557	20.4892	37.8101	7.93753	60.0761	54.7311	37.2702	40.1955	30.7786	54.3114	53.1814	9.16974	68.4284	44.5193	49.4476	74.8959	20.6974	6.9451	22.4461	25.3201	114.249	10.1868	74.1759	-0.0208159
234	1552587_at	CNBD1	cyclic nucleotide binding domain containing 1	13.9599	9.84331	20.9728	6.30374	29.2254	9.07667	4.35944	22.1299	3.30882	21.6489	0.946255	32.4606	12.1978	24.6909	16.9744	13.0404	16.7155	16.673	32.3121	25.2701	24.2619	26.801	38.0843	24.6245	19.8035	37.2766	22.5527	12.1626	39.119	11.8995	17.0877	3.23896	28.0955	21.3422	20.9717	19.411	50.2984	12.1155	21.2774	-0.251188
235	1552588_a_at	CNBD1	cyclic nucleotide binding domain containing 1	4.66608	23.3436	6.12006	1.91057	3.5218	7.62151	5.36493	1.17385	6.64305	6.0102	29.7831	24.6985	0.571678	6.2478	3.6879	1.93544	2.79323	1.58396	0.968197	4.56665	37.3282	18.8847	11.8321	6.81586	16.9515	2.18828	7.35215	6.99311	2.4433	5.58655	13.4742	32.4442	2.12044	2.29006	0.520082	1.06384	4.70721	26.5991	11.6278	-0.0190546
236	1552590_a_at	ABCC12	ATP-binding cassette, sub-family C (CFTR/MRP), member 12	23.8862	5.40783	22.9811	10.7155	20.9334	13.1072	2.24708	54.7414	28.0539	25.0265	13.4147	21.0666	70.8555	4.53675	26.5554	7.17456	23.8585	3.95889	31.7401	28.8951	88.108	32.8923	79.4909	9.19502	25.3464	22.9489	13.8998	2.0581	97.1957	9.59575	25.7663	55.6612	26.5121	20.8372	25.8656	12.6265	50.949	25.7245	23.8895	-0.200795
237	1552592_at	MMP21	matrix metallopeptidase 21	22.2741	22.6483	37.366	9.25711	4.12958	26.3659	28.8764	66.9208	23.2914	24.5865	1.3358	2.984	16.2688	6.73932	21.2893	11.9441	26.1674	18.3512	27.4043	3.23713	2.64619	4.97711	14.9341	29.8936	1.69323	31.819	12.2755	19.8263	6.83247	47.5217	2.11118	29.1505	12.1779	2.23079	15.8847	3.2539	14.653	3.18715	31.9026	0.27627
238	1552594_at	TMEM190	transmembrane protein 190	11.7625	14.0904	9.03517	40.1106	9.23444	6.96952	52.3758	91.5546	5.60883	15.4309	20.8817	13.7271	4.97065	23.2042	21.3058	13.4348	9.92466	21.591	22.0817	3.36707	13.8741	39.1716	8.14242	14.1353	40.4194	10.702	45.1242	8.67996	5.76508	14.9931	85.8548	76.2942	45.1985	3.98842	10.7785	11.5923	10.0007	6.44806	19.5003	0.00593407
239	1552596_at	GAS2L2	growth arrest-specific 2 like 2	62.8389	40.8568	70.3335	16.4406	14.7248	12.6969	85.5141	154.571	7.58365	10.0461	31.188	10.3934	9.27187	17.5738	21.3579	10.9637	23.4025	80.0214	18.6492	108.344	7.0611	58.9288	6.56775	11.936	70.0617	5.90054	8.51499	17.941	14.3673	23.7197	36.7192	19.8907	15.8746	7.635	16.1357	16.9344	17.2489	7.91949	15.7528	0.398934
240	1552598_at	KCNG4	potassium channel, voltage gated modifier subfamily G, member 4	51.19	41.7355	39.3665	28.237	9.11105	54.6339	14.3634	19.1248	9.42859	9.06342	38.2436	55.4114	7.66566	34.3121	47.7835	28.0282	12.2596	8.37536	52.9076	4.31992	41.7345	9.3277	8.4947	9.4305	42.2091	84.4859	8.51394	23.4046	20.7084	5.39527	36.117	53.0732	41.2657	21.2943	50.2436	59.0227	60.2338	35.688	40.4188	0.111015
241	1552599_at	PXT1	peroxisomal, testis specific 1	37.0198	40.5587	34.7159	36.6275	57.9504	27.9093	48.037	33.9627	21.1061	52.3156	37.7376	58.1968	48.6755	6.49783	22.9744	37.5429	25.7128	44.6824	22.276	38.7812	19.5268	37.3969	25.9358	50.0544	15.7409	35.0046	4.59429	23.1662	53.186	1.0367	37.1652	25.8614	5.3833	6.74853	5.83056	13.7488	49.5913	48.7392	33.7825	0.27644
242	1552602_at	CACNG5	calcium channel, voltage-dependent, gamma subunit 5	76.1294	55.5237	56.631	69.2193	86.1228	60.5896	61.458	124.254	46.7283	71.2187	70.0112	81.0314	88.9715	24.9077	62.1172	81.6199	62.1719	37.1694	64.3451	85.7008	41.8376	83.7314	62.2763	123.054	67.269	135.046	66.1939	41.5139	125.862	53.7936	15.1822	126.25	68.8359	89.598	60.7974	43.4514	204.341	45.3319	77.8035	0.0413264
243	1552604_at	LINC00308	long intergenic non-protein coding RNA 308	37.8567	27.0573	27.5961	26.1954	1.69706	34.6231	1.52671	37.5014	33.1712	17.9138	26.3189	8.81672	25.1243	7.28418	22.7383	38.4743	21.4321	8.05983	3.88802	25.1271	31.509	47.9377	29.6587	27.2339	24.8762	14.9733	34.8986	5.0377	6.2458	54.5259	28.5475	15.2003	33.3312	10.0535	28.7633	33.2453	8.6876	21.3762	9.02133	0.127963
244	1552605_s_at	LINC00308	long intergenic non-protein coding RNA 308	38.6477	9.90324	14.5716	21.7435	35.2623	58.5467	33.2407	40.2017	26.1751	30.5705	34.9646	56.2314	16.7756	46.8648	5.1181	45.3775	43.444	6.27578	39.8217	26.2943	38.5729	27.8934	20.3004	38.5405	40.7313	39.5669	5.42525	43.0159	5.61288	28.5937	29.1054	16.5663	45.9777	1.29766	2.09836	2.11481	58.5766	3.40558	31.7278	0.295812
245	1552607_at	NA	NA	303.926	44.3253	141.148	50.3027	88.9592	51.5929	60.9518	386.231	65.7235	62.8591	50.236	59.8275	45.5117	97.6924	36.2814	90.9728	71.2872	73.8241	70.3844	7.95676	46.3131	185.191	49.2952	97.6116	45.164	61.523	55.3624	39.079	171.29	108.64	79.1811	108.331	90.6332	61.6457	87.9308	117.242	66.0485	66.1288	100.192	0.0826033
246	1552608_at	WFDC11	WAP four-disulfide core domain 11	10.5588	1.87234	5.77954	6.5415	22.6313	3.49799	2.77652	5.64274	19.6517	6.76756	4.52214	6.56954	38.298	14.1734	6.83102	5.73135	2.96895	1.56304	5.86113	4.77684	2.29828	3.93009	28.587	8.75746	16.1393	7.99037	18.9211	6.34617	3.04909	36.5339	6.76232	10.6664	2.8484	16.9746	5.32236	30.7708	6.38255	43.2098	2.94089	-0.322605
247	1552609_s_at	NA	NA	36.69	12.2176	27.6307	24.9872	70.6179	42.5379	31.1888	23.9942	4.37851	44.449	7.76769	72.9346	18.6095	22.1469	15.7439	1.92421	31.0853	7.24594	63.7556	30.2843	50.6596	23.3004	50.1876	38.3981	31.8496	25.0355	54.4255	7.82568	11.4506	37.5717	4.77887	31.2245	6.85835	8.73892	33.329	12.1225	5.46703	27.6844	8.78321	0.156399
248	1552610_a_at	JAK1	Janus kinase 1	1542.4	1106.38	1193.82	797.469	790.631	588.326	760.304	250.713	522.884	745.056	420.044	1630.64	415.81	509.527	468.734	778.227	644.884	775.873	550.72	788.776	592.885	431.715	564.987	471.202	1341.16	812.997	409.387	500.698	211.896	368.203	343.89	642.52	1390.5	843.479	638.534	791.188	514.799	541.353	426.003	0.379768
249	1552611_a_at	JAK1	Janus kinase 1	3789.01	4959.42	5118.34	2873.48	3693.61	2196.82	3108.51	1456.24	2139.03	3915.65	1846.11	4949.36	2074.84	3199.72	1985.18	4075.67	2284.62	1995.89	3504.19	2512.56	2757.28	2266.93	2709.85	3221.61	3375.94	4240.85	1932.92	1478.69	1866.02	2729.26	1274.72	2351.66	3997.59	2231.29	2453.98	3515.88	2533.93	3048.14	2818.52	0.289573
250	1552612_at	CDC42SE2	CDC42 small effector 2	1108.79	433.82	458.929	378.691	674.162	244.867	529.267	218.635	356.486	361.652	243.011	632.272	370.955	269.566	267.967	475.622	201.331	306.78	214.446	309.517	244.635	236.295	601.866	231.855	370.796	460.307	371.65	291.583	143.409	366.702	271.488	471.26	315.88	259.992	389.61	277.314	274.975	213.466	392.865	0.436418
251	1552613_s_at	CDC42SE2	CDC42 small effector 2	1128.42	426.819	262.066	369.539	759.547	267.92	551.732	210.996	352.122	355.038	379.381	473.853	400.329	209.227	294.358	219.933	221.165	307.21	231.029	327.266	265.084	238.324	310.62	206.263	327.338	441.101	230.795	360.068	228.575	240.193	193.191	375.031	337.477	261.986	461.051	219.8	220.812	167.446	325.161	0.571916
252	1552615_at	ACACB	acetyl-CoA carboxylase beta	159.898	77.6667	113.098	28.4223	55.3481	109.237	34.0194	221.382	257.037	121.957	25.4601	77.1099	28.2427	187.116	207.546	126.187	236.205	211.398	200.934	215.509	182.537	356.374	16.6594	189.919	221.766	92.1347	107.837	255.423	381.78	99.0445	215.483	265.318	554.736	67.3016	106.471	119.652	127.048	179.38	25.0203	-0.11118
253	1552616_a_at	ACACB	acetyl-CoA carboxylase beta	35.2665	85.9246	26.8958	29.0871	10.9029	19.7971	8.49588	11.177	2.96146	20.2077	28.3662	45.1232	23.9988	16.4214	38.6296	44.9489	71.596	27.9392	3.18339	58.7346	18.8466	240.723	3.06766	82.525	27.9249	26.5106	47.1042	43.0967	10.1003	14.3611	8.52001	10.3775	435.863	28.7529	5.80589	12.4609	15.998	18.5911	3.22942	0.173483
254	1552617_a_at	RFWD2	ring finger and WD repeat domain 2, E3 ubiquitin protein ligase	1344.02	1103.89	1470.58	1375.61	1868.52	3221.57	1260.34	594.712	1408.06	2204.73	1169.1	1203.97	1238.93	897.159	1056.17	2025.43	1219.68	931.897	987.321	1292.42	1004.89	1261.35	2026.04	1637.68	1350.64	1782.28	1454.46	1118.24	941.179	1678.85	913.909	1748.56	1213.63	1662.39	1174.61	651.272	1014.19	612.265	1923.91	0.0968694
255	1552618_at	STX6	syntaxin 6	528.619	425.855	604.001	533.923	981.207	960.258	715.498	285.231	416.218	450.533	581.526	704.608	544.288	300.797	661.465	740.709	378.926	495.653	326.988	508.745	264.836	315.538	472.715	532.868	938.198	516.106	591.831	483.455	432.957	510.682	360.087	1039.76	423.889	477.218	325.453	258.56	219.524	112.725	595.753	0.256436
256	1552619_a_at	ANLN	anillin actin binding protein	460.264	372.496	547.635	3472.28	3097.89	1323.46	869.881	260.912	687.661	746.509	1179.85	330.624	1030.15	404.717	209.017	130.012	28.8075	147.487	2131.41	136.395	284.549	52.9833	281.402	277.482	297.441	153.699	131.524	128.122	555.642	219.624	447.189	417.096	105.786	76.3124	2111.2	76.6132	291.567	280.009	221.995	0.395169
257	1552620_at	SPRR4	small proline-rich protein 4	181.308	182.358	222.693	161.993	178.369	133.844	190.278	252.473	55.5251	95.0884	93.8888	263.985	121.361	163.845	146.73	149.235	85.4172	127.779	155.271	158.001	94.5826	155.05	76.55	88.0998	24.9297	138.186	30.9293	100.262	297.457	193.217	90.2077	163.52	145.876	94.8904	125.146	32.2432	271.012	162.271	59.6431	0.367386
258	1552621_at	NA	NA	1912.2	1330.95	1760.82	1033.68	1234.4	1961.01	1319.84	1873.92	1180.58	2208.59	302.42	1298.14	651.803	2134.68	983.904	1654.86	1339.5	1113.34	796.169	995.153	457.145	1211.46	984.24	1927.59	1485.46	1118.09	2051.5	1185.3	987.991	6049.77	974.67	2030.35	423.59	151.168	960.364	1458.41	886.921	552.732	1845.14	0.178294
259	1552622_s_at	NA	NA	1118.76	920.672	1269.76	623.212	670.513	1442.52	785.863	1193.88	723.953	1747.87	198.644	649.795	451.863	1456.05	535.143	1302.38	918.919	632.407	516.698	521.573	258.141	685.06	749.07	1321.67	901.379	804.666	1628.21	572.193	552.558	4517.52	570.785	1100.53	200.006	158.484	708.949	964.13	731.961	322.481	1291.84	0.169656
260	1552623_at	HSH2D	hematopoietic SH2 domain containing	315.446	35.8023	98.1467	135.085	290.868	71.8092	39.4901	93.9717	59.7165	80.633	7.24381	268.313	205.412	257.278	334.576	71.5985	187.84	155.231	119.692	209.251	363.391	80.1136	330.985	221.907	78.3671	87.494	140.633	206.404	186.54	61.5954	40.5104	160.472	87.0578	214.971	173.321	388.532	67.5616	223.392	68.7563	-0.182918
261	1552625_a_at	TRNT1	tRNA nucleotidyl transferase, CCA-adding, 1	421.688	568.855	1239.68	631.998	892.131	402.062	485.516	300.98	761.832	787.816	568.476	635.867	712.853	393.338	443.497	495.76	470.686	455.374	640.279	335.958	809.407	246.796	1261.15	390.025	369.257	557.598	522.333	429.033	191.161	898.176	560.367	746.426	340.16	626.015	427.351	446.129	574.178	389.503	761.793	0.0670293
262	1552626_a_at	TMEM163	transmembrane protein 163	406.192	130.189	203.928	108.861	99.5125	81.5923	113.126	153.631	55.5273	140.784	61.6917	272.348	94.1733	89.8882	87.9389	168.642	103.448	179.042	55.5937	205.563	26.0771	194.823	163.71	109.379	180.411	179.064	39.6623	68.8011	213.703	43.4637	80.8682	155.65	237.497	103.892	76.6528	103.912	157.014	70.7266	155.783	0.251883
263	1552627_a_at	ARHGAP5	Rho GTPase activating protein 5	239.289	826.086	639.148	1314.68	412.901	331.782	1284.1	149.326	419.576	684.974	711.623	714.39	463.279	464.796	212.747	568.7	589.792	345.302	1060.21	421.126	675.047	333.551	916.708	620.093	440.003	696.364	966.988	479.219	162.723	498.432	251.032	478.96	480.595	617.408	446.807	501.132	645.609	511.547	571.03	0.0308375
264	1552628_a_at	HERPUD2	HERPUD family member 2	3980.34	3151.3	1552.79	2724.13	3178.08	2797.7	922.374	1653.87	2822.43	2191.69	2408.81	3343.46	2311.38	2040.67	1230.94	2835.14	2589.08	2193.36	1843.02	2175.8	1842.69	1851.05	2897.98	2781.6	2237.12	3039.97	2979.79	1399.41	1957.43	3526.25	2132.91	2228.5	2624.05	2205.35	1803.72	1884.29	1656.55	1990.93	2799.62	0.137953
265	1552629_a_at	JMJD6	jumonji domain containing 6	5.21614	12.3437	6.20333	4.98463	2.81582	26.7041	10.8617	2.26554	8.19144	3.47962	9.57714	20.7628	6.68451	55.4156	15.9208	7.53109	5.00636	2.93463	4.5473	3.03902	22.2075	5.23626	14.4163	7.49563	10.8541	12.9733	4.81697	2.23089	43.888	28.6482	4.03543	2.21749	40.0269	5.2078	3.40756	7.67909	10.7262	18.0099	18.8542	-0.104988
266	1552630_a_at	SRCAP	Snf2-related CREBBP activator protein	22.1759	45.3771	65.8483	26.3129	22.2882	18.7122	12.2177	76.5439	52.349	38.2693	63.4201	34.4352	52.8565	25.9138	111.247	99.1464	62.5925	62.806	40.5936	71.9838	16.4087	119.853	38.5868	64.8643	39.6858	107.906	167.719	56.0664	30.9998	127.948	94.7191	105.981	13.7012	44.6616	13.8841	92.7604	38.0485	85.8603	13.2768	-0.190735
267	1552631_a_at	MAP3K6	mitogen-activated protein kinase kinase kinase 6	84.9631	94.9818	49.6139	93.8465	94.0212	121.546	95.2281	133.967	50.9784	37.5942	75.2337	137.792	67.7025	132.119	100.65	66.9107	82.9807	108.588	79.9136	83.9361	135.439	113.021	65.14	65.9541	93.1575	96.6819	86.0609	82.3788	122.262	94.8459	57.7369	72.1733	83.2447	113.348	78.3131	62.8287	5.93626	101.602	77.6695	0.0600052
268	1552632_a_at	ARSG	arylsulfatase G	104.227	108.545	174.766	70.977	125.742	46.8464	112.87	230.446	97.4253	583.681	12.1209	61.4856	122.954	617.206	90.9631	410.251	152.145	248.725	38.6989	253.533	336.19	357.003	291.292	232.499	106.381	269.403	281.599	616.559	155.851	391.232	105.71	148.085	162.472	423.015	37.1132	393.999	146.543	274.508	121.802	-0.363716
269	1552633_at	ZNF101	zinc finger protein 101	1093.39	296.514	257.884	321.69	446.381	185.543	387.54	232.829	176.167	246.757	229.662	406.537	234.388	215.852	216.224	199.554	219.584	304.358	160.581	223.2	132.658	180.225	657.523	178.618	236.615	425.07	193.159	235.803	320.414	263.31	160.205	203.715	232.02	172.351	267.999	265.067	264.364	277.583	214.348	0.42246
270	1552634_a_at	ZNF101	zinc finger protein 101	1252.18	252.82	189.836	267.386	478.673	115.681	403.475	271.738	168.285	167.41	164.018	481.029	301.747	277.866	176.291	177.831	171.673	160.664	161.654	244.055	163.563	182.558	661.435	235.691	256.147	319.824	262.581	196.05	352.647	185.31	172.926	149.731	279.871	189.788	320.379	251.308	251.293	282.59	171.584	0.315436
271	1552637_at	PTPN11	protein tyrosine phosphatase, non-receptor type 11	1.101	3.48969	5.65143	22.562	25.2564	22.9172	25.7603	27.7623	1.27592	39.0427	29.0569	26.4164	11.0581	34.0753	23.4412	17.5401	8.44109	22.5979	23.3786	29.1373	35.9123	28.4646	14.38	35.505	11.5523	19.5882	34.6143	21.3679	5.05336	2.41109	2.42747	28.3102	1.2943	3.6448	45.7612	5.30246	15.0859	24.5104	20.5552	-0.164169
272	1552639_at	KLHDC7B	kelch domain containing 7B	113.769	9.4656	112.618	118.771	307.838	74.8748	141.082	255.071	48.2742	43.4043	26.4341	182.887	135.267	142.292	46.0009	24.2223	47.4618	103.277	211.565	109.962	33.5358	36.3347	61.9173	76.356	98.0216	68.382	35.9624	19.7787	211.696	82.225	99.7555	13.1912	35.6269	52.2782	218.966	39.6689	18.4079	101.898	82.2478	0.0208319
273	1552641_s_at	NA	NA	115.522	31.958	112.492	25.1161	20.5854	110.734	31.4398	245.366	18.3563	22.3957	27.3451	19.9888	31.8943	176.332	11.6542	16.0744	120.754	43.6127	100.705	20.91	9.89453	196.019	18.5358	10.0625	157.329	23.2834	8.11535	13.755	146.541	12.0382	17.0636	27.7869	41.7551	25.407	17.4049	113.045	17.0064	13.1389	12.0737	0.302292
274	1552643_at	ZNF626	zinc finger protein 626	392.361	196.365	793.203	444.572	555.538	568.396	397.693	246.641	234.409	105.832	339.181	222.613	878.75	399.464	467.79	415.4	389.629	569.975	85.2935	347.746	686.09	373.169	236.721	456.275	580.492	305.753	299.904	618.3	576.025	488.455	431.776	475.356	314.615	603.512	508.022	577.159	1141.96	365.337	138.207	-0.0234431
275	1552644_a_at	PHC3	polyhomeotic homolog 3 (Drosophila)	281.42	295.914	298.46	242.805	415.155	335.652	543.953	195.084	165.464	473.332	231.53	368.82	503.213	155.252	366.368	215.944	232.556	209.742	414.416	243.355	272.942	162.358	471.453	410.18	122.114	383.052	270.108	164.926	400.217	289.17	101.585	239.809	296.61	260.627	305.845	288.997	412.511	330.804	330.582	0.036091
276	1552646_at	IL11RA	interleukin 11 receptor, alpha	252.717	100.252	125.699	104.284	167.767	115.519	178.549	174.053	53.2634	144.14	107.087	147.661	97.1561	197.368	109.736	90.8591	129.926	115.157	92.2736	103.062	95.8061	141.155	85.841	91.2897	85.4789	83.7384	88.0915	84.7063	177.225	100.678	116.001	149.696	90.3419	69.8548	107.68	169.751	137.406	112.661	142.784	0.198761
277	1552648_a_at	TNFRSF10A	tumor necrosis factor receptor superfamily, member 10a	503.733	237.058	445.524	458.497	649.947	885.363	451.86	113.084	300.735	186.992	753.941	458.774	163.335	379.654	407.43	314.97	219.921	325.4	645.993	249.251	355.403	124.308	297.25	328.712	201.66	430.007	476.871	284.294	288.513	270.245	310.281	233.482	280.445	429.706	387.278	285.981	383.671	381.782	514.728	0.120479
278	1552649_a_at	NA	NA	64.0315	42.0381	31.3689	27.7577	48.5719	54.832	12.9263	26.325	14.0436	15.6502	26.2126	31.3575	84.3731	57.9016	26.8657	24.9934	30.7188	60.7786	45.5772	39.7632	58.0157	36.2484	62.2226	73.2637	41.7364	52.2891	19.4728	67.0249	63.2479	21.292	61.6114	41.7934	4.57025	80.3487	9.36687	71.1036	57.961	34.9408	25.7421	-0.0197853
279	1552651_a_at	NA	NA	90.1707	48.8991	86.9816	55.7867	105.068	82.4871	56.3834	82.0208	80.0898	108.82	116.671	116.524	192.194	27.6868	158.499	110.486	13.0922	54.3871	140.474	104.988	142.252	75.8526	128.786	58.1202	106.605	75.3274	47.5739	113.569	176.906	32.3581	110.434	38.3211	9.96449	92.9301	20.5854	159.081	107.43	61.7304	19.1424	0.140247
280	1552652_at	HPS4	Hermansky-Pudlak syndrome 4	161.772	156.931	155.78	127.981	127.89	131.317	128.913	282.995	148.615	184.761	133.92	198.926	168.578	228.232	84.3299	96.1598	59.1133	154.389	170.472	149.145	140.525	168.523	134.743	182.733	127.541	164.832	118.949	193.135	311.49	172.832	135.465	108.821	175.581	132.386	146.457	198.4	201.563	183.967	123.281	-0.0329573
281	1552656_s_at	UHMK1	U2AF homology motif (UHM) kinase 1	143.11	198.838	321.545	146.051	189.218	257.785	279.944	145.238	146.066	334.821	90.9054	235.508	165.964	236.157	231.556	170.095	145.142	181.029	131.893	145.2	292.284	174.875	375.932	233.739	106.449	247.152	206.28	132.76	79.0176	163.982	62.3208	214.577	142.784	293.407	106.204	127.302	214.121	169.43	162.284	0.173333
282	1552657_a_at	TXNDC2	thioredoxin domain containing 2 (spermatozoa)	20.1449	43.3401	42.0054	65.3123	45.1153	51.9129	37.3345	3.61944	42.2881	19.7842	16.0325	4.98468	29.1593	65.3068	2.2886	2.36417	2.69119	6.96046	38.1742	33.3934	2.74674	51.9973	2.93976	3.12853	3.76632	30.1066	6.7261	2.44874	75.6131	44.64	9.02805	3.6462	39.6602	49.1613	49.2418	52.1997	10.3664	2.61886	53.0523	0.145086
283	1552658_a_at	NAV3	neuron navigator 3	113.765	144.773	27.2966	40.7328	35.4656	103.897	32.5071	36.8168	93.7433	58.0814	32.3231	111.293	74.1443	72.3317	34.6857	680.562	208.619	177.636	272.137	82.7675	28.1502	65.0723	759.53	242.571	170.772	265.547	42.3	28.2762	30.4101	498.894	56.1221	36.7193	146.988	404.894	47.0695	40.741	58.3196	370.404	76.8607	-0.15569
284	1552660_a_at	C5orf22	chromosome 5 open reading frame 22	142.249	241.838	340.433	277.269	257.192	235.159	333.995	85.3215	368.756	356.589	293.324	276.232	187.502	176.632	138.712	181.982	101.127	141.733	293.033	145.59	125.346	137.638	380.414	181.647	177.913	224.986	233.849	276.241	78.1948	127.749	220.252	171.528	248.226	316.907	273.471	152.209	240.774	112.622	221.586	0.16693
285	1552661_at	PCDHGB7	protocadherin gamma subfamily B, 7	24.3692	14.6515	8.60128	14.4614	8.48431	1.04849	27.0088	2.78265	0.943448	16.0738	17.6999	15.6148	15.278	27.6386	9.3884	6.87832	14.9382	9.4001	18.7209	16.0134	0.881906	6.99762	0.775528	0.917847	6.34691	19.7019	4.94808	1.12564	1.46362	20.9399	12.9324	1.42765	8.9734	16.4222	0.577775	23.4273	10.8547	13.0764	14.5314	0.0922965
286	1552662_a_at	PCDHGB7	protocadherin gamma subfamily B, 7	27.3463	45.8627	41.3829	7.92164	11.6794	8.11988	4.91833	8.8381	14.4185	10.2938	39.7998	57.3174	42.0105	16.2924	10.4127	37.8247	6.52948	35.3455	53.1508	38.4521	7.64631	34.2242	37.5404	7.73506	53.1493	45.681	48.3546	20.1599	22.8995	42.452	22.2018	9.02282	19.2324	22.3138	40.0563	6.44769	20.5028	27.2646	27.5157	-0.00130302
287	1552663_a_at	ERC1	ELKS/RAB6-interacting/CAST family member 1	140.419	134.482	15.5991	189.686	159.154	195.102	171.319	88.0907	75.8264	62.2064	138.748	170.839	188.333	140.177	200.662	108.275	136.016	101.279	123.633	128.331	119.146	122.953	139.945	146.545	189.753	138.877	70.2115	142.97	89.6064	139.313	190.727	181.913	163.14	86.5171	58.3889	146.001	146.929	133.287	104.755	-0.117463
288	1552664_at	FLCN	folliculin	435.737	586.186	388.595	290.78	283.503	479.646	425.708	438.205	539.01	593.168	526.957	534.379	548.504	427.78	484.581	570.178	782.807	610.323	422.561	569.797	479.952	583.52	247.188	511.236	589.394	556.929	751.191	527.188	737.416	715.951	639.546	338.275	589.425	566.845	296.45	458.975	574.424	418.131	488.081	-0.152537
289	1552665_at	JMJD1C-AS1	JMJD1C antisense RNA 1	52.8247	117.464	16.8595	91.7993	216.188	135.867	82.3964	77.31	26.7354	77.6601	107.507	51.0766	66.5509	59.9545	111.718	73.0842	94.3446	60.7225	139.907	87.9901	44.0316	150.258	42.079	57.8547	69.1014	83.3317	66.4062	134.634	143.323	44.0706	87.6071	42.8053	70.1076	72.6672	101.056	104.744	61.211	63.922	46.1641	-0.0397281
290	1552666_a_at	LRRC7	leucine rich repeat containing 7	10.5867	3.55606	17.4464	2.31944	49.2676	11.9731	20.0943	2.58756	13.1517	4.64678	11.9934	1.54871	3.26796	35.4108	2.3896	11.1008	2.74729	19.1629	16.1992	3.02188	11.9012	1.39163	0.421788	3.89165	10.5832	2.22205	7.12809	14.3542	8.12254	2.29758	1.10227	1.65111	22.5069	3.91426	0.899141	1.80662	4.17877	0.907527	3.26996	0.304806
291	1552667_a_at	SH2D3C	SH2 domain containing 3C	215.21	118.594	112.647	94.4637	28.4322	34.9127	17.2369	149.661	63.4729	53.9534	11.9278	117.147	15.1678	112.002	130.346	71.7429	109.63	67.0088	24.0673	88.1304	143.942	127.754	32.7801	65.2212	61.4348	120.131	6.11591	49.3817	15.9725	71.3547	73.75	20.8079	112.582	65.5196	42.2279	45.3146	18.2088	60.6823	13.5969	0.403034
292	1552669_at	PPP1R3B	protein phosphatase 1, regulatory subunit 3B	34.1728	46.8883	6.10109	9.79455	34.613	48.9666	5.15296	1.88424	1.63312	41.6581	28.8554	4.99253	29.9667	59.1615	38.2931	40.469	6.70794	1.25391	7.27267	30.283	27.1667	34.9684	14.3181	10.2666	8.36322	31.3084	16.935	21.9428	37.7024	30.0661	12.8072	44.727	28.5535	24.8825	18.5941	20.8154	29.2426	27.1169	39.6324	-0.173101
293	1552670_a_at	PPP1R3B	protein phosphatase 1, regulatory subunit 3B	110.083	176.573	85.7408	218.787	113.877	187.492	364.722	33.4102	192.866	171.433	226.27	128.936	144.637	262.092	162.835	166.36	188.999	269.449	201.076	81.8718	194.753	114.039	159.458	117.989	218.368	153.087	228.497	171.803	139.035	139.424	118.657	141.571	297.835	205.928	143.077	198.177	322.114	105.303	171.944	-0.0832577
294	1552671_a_at	SLC9A7	solute carrier family 9, subfamily A (NHE7, cation proton antiporter 7), member 7	73.7391	9.89675	169.254	20.8571	61.7756	116.813	49.2162	176.032	97.1092	86.3754	109.411	160.5	348.753	130.848	545.823	55.1754	26.3751	118.262	201.412	66.3421	206.397	101.426	55.1453	269.841	93.9825	37.4159	69.9044	111.571	76.9113	267.396	77.457	89.258	52.2208	126.56	131.732	108.014	103.367	105.37	69.5847	-0.261514
295	1552672_a_at	IGSF3	immunoglobulin superfamily, member 3	13.2677	111.627	161.181	137.255	6.26272	42.6431	48.813	32.9861	64.6329	44.8854	111.279	98.5681	111.37	25.9161	8.83533	19.9234	95.5653	74.2805	130.674	16.5545	135.456	58.1345	171.525	17.7395	16.5272	115.823	177.241	2.02424	66.2968	100.614	67.7695	14.083	38.2034	69.9063	86.3979	79.532	9.93777	83.2664	46.8104	0.0446708
296	1552673_at	RFX6	regulatory factor X, 6	0.74408	13.8202	34.3261	3.5128	16.8623	4.70254	0.738462	6.21537	1.47525	15.3252	1.57754	2.42519	0.605334	27.6574	23.5844	1.25503	0.454094	8.82136	14.4488	4.72099	5.03815	274.701	232.945	6.52337	21.4398	2.84031	3.61709	19.0225	5.88739	12.2147	12.5368	21.8059	0.677783	47.2606	1.54011	42.3871	0.951112	319.141	6.83582	-0.380246
297	1552674_at	DIRC1	disrupted in renal carcinoma 1	44.1707	41.8751	9.67469	1.52207	22.7189	40.0576	6.33459	22.2511	12.7004	7.09799	12.1712	40.078	32.6562	9.57473	3.84093	28.7297	32.8791	20.2932	3.76269	42.1515	25.4893	25.3941	31.485	21.8374	58.6678	44.3607	28.4782	5.5461	22.3959	7.55627	17.9398	30.9041	15.5481	10.6988	20.0203	15.0788	7.98257	41.2766	40.0986	-0.0617157
298	1552675_at	DNAJB7	DnaJ (Hsp40) homolog, subfamily B, member 7	6.50115	1.27538	19.9781	16.6027	0.751894	0.800532	15.8703	24.6904	11.7252	1.77844	18.3555	0.383224	4.19072	7.70381	0.5695	17.2525	1.91802	14.8414	2.20396	1.04397	1.01592	0.392839	1.30363	1.94373	0.394798	12.6937	0.974015	0.513308	14.4676	17.2263	28.7091	27.5538	11.6134	16.5841	2.10399	2.63538	23.8649	0.986086	9.43545	0.0305542
299	1552676_at	UCN3	urocortin 3	66.9898	80.8388	61.6413	14.1725	97.8516	82.622	42.218	31.3485	18.0833	14.5148	48.9669	76.4118	7.25702	4.03979	9.79066	53.9256	32.5271	19.2725	41.3304	61.1055	44.7156	54.9745	9.73387	16.5882	46.3318	44.0296	36.6604	12.307	137.021	56.5797	36.5783	9.09343	17.2243	7.76392	52.4743	36.0255	44.8533	61.041	66.495	0.16048
300	1552677_a_at	DIP2A	disco-interacting protein 2 homolog A	331.096	243.394	160.04	138.57	143.961	149.873	227.002	363.574	123.636	217.637	164.086	230.845	193.166	16.8038	154.146	222.288	83.9988	188.874	251.971	140.48	172.565	117.826	78.1385	86.3982	122.213	234.302	106.829	136.624	149.136	227.9	184.024	188.588	94.359	61.6335	225.062	197.259	200.039	135.205	176.786	0.260519
301	1552678_a_at	USP28	ubiquitin specific peptidase 28	289.049	176.584	371.657	189.088	209.314	260.738	161.387	229.783	197.416	112.436	190.798	261.445	290.684	164.632	241.95	207.422	220.664	226.508	160.564	236.007	264.963	116.382	173.233	136.149	280.331	207.905	179.29	190.386	291.58	337.81	183.523	222.603	169.404	185.199	145.588	299.519	61.2395	115.057	186.12	0.24619
302	1552680_a_at	CASC5	cancer susceptibility candidate 5	174.311	170.52	441.249	351.218	493.252	311.197	460.736	95.6851	130.45	487.219	1233.58	137.115	467.623	186.25	184.114	101.169	44.5455	83.9558	528.89	103.223	211.041	46.1838	205.159	168.513	139.872	128.701	95.7035	88.1121	99.9369	207.587	112.788	191.541	50.0055	49.7419	542.786	73.0554	219.097	174.65	186.551	0.330842
303	1552682_a_at	CASC5	cancer susceptibility candidate 5	59.3327	28.5618	62.5542	67.7864	81.8174	43.0923	63.9335	31.5587	56.0099	96.249	88.606	65.7509	93.594	84.6763	90.8941	32.3579	14.738	26.0379	68.2767	38.8068	48.2882	7.42852	33.6259	47.2357	32.4545	4.9043	43.2125	37.6757	71.0072	32.4747	4.39739	47.1992	18.2682	1.74299	112.802	29.3698	53.1622	12.3126	45.6452	0.372296
304	1552684_a_at	SENP8	SUMO/sentrin peptidase family member, NEDD8 specific	94.2764	127.5	85.3962	198.869	88.0168	62.2837	98.6986	56.6237	110.481	99.6868	119.215	94.2318	91.911	152.552	65.7481	126.752	46.1886	106.705	51.2145	127.417	152.312	65.3809	115.809	155.198	104.333	97.9882	90.1273	170.547	170.567	82.1085	85.6865	122.35	50.3378	142.814	116.455	133.142	151.699	168.056	160.112	-0.196486
305	1552685_a_at	GRHL1	grainyhead-like transcription factor 1	216.865	915.391	722.208	425.131	1018.16	324.709	914.787	268.629	878.861	89.578	321.583	397.668	231.285	465.876	174.361	218.079	170.587	373.946	240.752	200.106	282.728	261.464	519.615	192.05	460.518	175.568	336.627	161.044	267.79	178.469	419.906	312.569	90.9662	368.101	321.921	312.792	386.343	186.459	306.112	0.408796
306	1552686_at	CNBD2	cyclic nucleotide binding domain containing 2	25.2133	61.8953	8.78114	7.18429	7.3805	14.8246	56.5817	24.343	6.16223	99.879	28.6888	59.4452	55.0613	38.3485	39.1921	33.7463	6.59966	83.2473	3.35793	4.21788	9.2529	57.6084	50.9103	83.5233	36.3243	31.7788	28.6169	66.5779	50.776	66.289	50.5516	7.21965	14.912	30.5805	67.6692	10.0564	31.0727	32.5466	32.2969	-0.0752135
307	1552687_a_at	CNBD2	cyclic nucleotide binding domain containing 2	2.24574	3.33898	54.0218	16.8459	2.66884	26.9387	15.5284	40.3904	39.7638	7.0536	51.3009	6.16113	32.4816	27.7559	6.36536	22.8755	22.3758	50.6307	15.2876	54.4354	23.1907	35.7529	58.2125	23.7694	52.0379	17.6904	50.9905	20.3483	55.4972	28.6236	8.06762	62.4025	27.4518	8.72679	7.01866	37.4644	27.7072	9.34063	20.6168	-0.343262
308	1552689_at	CASKIN1	CASK interacting protein 1	12.7706	159.839	237.704	22.0913	30.321	105.177	157.699	634.548	390.831	212.016	181.783	11.7459	28.8315	223.723	505.711	164.435	216.316	174.938	183.95	133.271	368.86	100.707	269.741	248.579	21.1416	185.475	488.507	179.551	20.2043	316.001	278.571	358.286	85.6277	258.018	193.447	188.897	11.7235	493.612	98.1873	-0.275587
309	1552690_a_at	CACNA2D4	calcium channel, voltage-dependent, alpha 2/delta subunit 4	61.951	41.0129	49.3902	66.0435	81.4892	64.3946	64.2075	67.7573	21.1821	29.969	73.1542	80.7501	66.5179	89.9508	96.21	71.8456	35.4457	67.7662	52.6941	46.2905	94.3025	69.1683	69.9246	69.783	36.4043	59.8372	30.8294	93.3356	87.0584	78.2486	62.2521	85.5237	74.2839	36.8146	46.429	57.4254	54.5354	74.2734	75.8551	-0.194721
310	1552691_at	ARL11	ADP-ribosylation factor-like 11	349.723	163.997	462.532	490.235	313.027	108.445	125.218	155.135	156.496	61.4845	300.769	378.732	155.849	489.525	503.1	346.857	67.7705	169.95	168.417	105.739	222.665	61.7941	895.933	424.162	85.203	352.266	593.958	210.656	149.448	538.672	219.768	549.619	62.5696	260.917	124.374	144.3	145.302	54.3824	210.438	0.164972
311	1552693_at	ARL11	ADP-ribosylation factor-like 11	13.7108	2.10741	11.684	32.1473	2.85934	2.98147	4.62088	1.47996	2.21576	2.17245	10.1696	1.50376	2.56951	3.682	0.816844	18.6983	2.26632	0.465011	1.13224	0.691254	1.32187	11.621	2.48514	16.1575	3.10517	14.7704	18.0731	13.1165	3.37776	7.52925	1.4998	32.0992	0.587913	14.9167	3.58703	0.844311	1.2807	1.51681	1.52498	0.170155
312	1552694_at	SLC2A13	solute carrier family 2 (facilitated glucose transporter), member 13	18.6672	49.1237	165.475	27.9757	44.2846	44.4497	68.955	20.3982	53.662	47.4713	12.1734	36.0667	90.008	7.33201	102.782	63.2336	24.6237	67.5514	27.6587	0.82995	76.499	1.5174	96.5091	40.0838	34.3756	56.2895	14.5814	20.765	3.36342	5.02237	2.14656	78.1015	19.2275	48.8955	76.6395	14.5466	137.297	30.257	39.0345	0.202979
313	1552695_a_at	SLC2A13	solute carrier family 2 (facilitated glucose transporter), member 13	78.0633	234.795	487.093	146.017	134.416	169.638	188.628	173.902	183.77	132.083	16.7422	130.094	262.756	40.8913	216.215	191.502	104.882	159.325	75.9195	13.5907	324.023	74.6731	198.537	95.4535	76.0432	210.82	59.2008	82.4939	60.3356	70.6068	86.1101	361.602	160.546	219.412	224.273	33.4584	402.829	71.1596	169.806	0.192952
314	1552696_at	NIPA1	non imprinted in Prader-Willi/Angelman syndrome 1	82.5549	43.2922	72.3101	56.81	35.9089	52.1372	51.3255	57.7829	59.4967	72.1354	52.0675	56.4871	125.733	49.6109	162.809	43.0099	81.592	83.5727	71.0145	46.8578	71.8215	42.3032	82.7971	82.7789	86.9776	63.3656	97.7064	85.0172	35.2582	49.6423	23.8042	67.2013	51.7467	79.5378	63.598	82.5859	125.882	62.3892	87.2174	-0.0862659
315	1552698_at	TUBA3FP	tubulin, alpha 3f, pseudogene	60.9622	44.7827	37.745	87.4848	13.2932	61.1127	5.34752	77.0034	56.9427	10.2055	53.5466	14.5341	74.4732	15.3638	62.5206	47.483	72.2933	38.7928	58.9689	124.97	57.5002	9.3493	52.2565	45.1059	29.4583	12.0787	64.5347	6.67765	92.5087	12.1511	14.6788	3.7931	43.2837	6.7664	104.63	17.7705	15.2318	39.2952	4.01686	0.403374
316	1552701_a_at	CARD16	caspase recruitment domain family, member 16	2997.26	530.618	863.278	1057.1	1415.38	885.865	1577.31	365.882	426.68	486.94	127.209	2269.84	428.04	301.174	515.219	922.034	354.662	569.825	773.592	561.078	606.172	548.611	575.426	898.253	1352.92	1665.55	340.53	981.426	1232.05	171.636	376.586	346.038	891.237	702.356	633.767	142.928	347.916	385.216	921.067	0.308858
317	1552703_s_at	NA	NA	3816.4	394.449	621.988	1428.58	1149.36	1000.05	1291.5	272.038	300.883	349.908	114.671	2281.58	391.668	231.522	333.451	862.772	436.443	632.276	612.986	732.002	425.31	435.021	568.289	765.427	1783.91	1658.57	207.128	1144.34	925.053	133.48	309.196	273.097	833.361	452.014	674.199	246.88	526.609	276.565	756.537	0.308458
318	1552705_at	DUSP19	dual specificity phosphatase 19	60.8243	115.511	51.8299	69.3762	40.741	59.9502	17.7141	37.7607	58.9071	80.5168	53.4195	49.3722	71.8513	61.494	49.6456	179.418	102.965	75.0206	36.1502	50.3332	46.0342	60.335	125.319	97.3496	61.8551	189.649	37.9282	33.1789	33.8513	47.7893	97.8807	40.232	61.8599	54.8373	100.955	77.3833	102.894	74.9453	89.1717	-0.0276053
319	1552708_a_at	DUSP19	dual specificity phosphatase 19	24.5425	27.1721	28.8351	27.4802	39.0322	45.9064	35.7203	8.9292	10.5215	21.0318	47.2703	35.6253	44.3121	3.35513	29.665	43.1081	19.6613	20.6493	21.063	35.9785	27.1247	1.11914	29.2588	37.981	8.1875	49.2891	26.1047	18.2081	20.3384	47.3694	15.4171	3.12925	33.8853	30.411	42.9287	4.22319	27.4331	25.1841	17.9626	0.180298
320	1552711_a_at	CYB5D1	cytochrome b5 domain containing 1	180.475	435.596	267.094	146.666	127.757	324.862	277.502	505.595	134.761	799.404	446.187	212.231	421.888	656.437	1635.34	718.038	956.164	805.982	392.898	1386.25	1869.15	882.493	262.015	476.297	838.635	550.848	1182.44	686.886	197.729	1499.83	75.8951	258.865	425.601	1116.05	592.053	1162.53	313.005	519.286	561.929	-0.321368
321	1552712_a_at	NMNAT2	nicotinamide nucleotide adenylyltransferase 2	310.696	105.224	85.4568	307.463	73.9599	31.6267	315.299	95.8115	54.6867	91.1777	16.3996	71.1783	54.17	188.596	135.135	55.5553	75.5944	110.75	218.54	108.032	65.9386	141.483	59.7698	67.1602	63.6606	125.073	77.8714	42.4534	124.483	74.251	44.3836	55.5194	598.196	105.731	43.1663	60.5651	177.84	124.649	269.642	0.0528824
322	1552713_a_at	SLC4A1	solute carrier family 4 (anion exchanger), member 1 (Diego blood group)	4.31373	33.667	16.5133	33.2926	46.3445	16.1535	37.3184	37.3101	3.17526	25.9273	16.8259	44.5662	17.13	93.56	24.1282	52.9313	41.0022	29.7932	4.286	31.7222	14.8212	36.5651	28.4652	51.19	6.91988	23.3621	35.9396	10.7462	51.0929	16.7322	26.7819	6.23266	10.8951	16.1763	19.486	77.2947	7.41033	10.5249	54.1665	-0.131185
323	1552714_at	CREG2	cellular repressor of E1A-stimulated genes 2	2.16022	1.88561	6.85223	37.1611	2.92878	2.38232	2.71951	5.61537	10.6386	4.39439	42.054	3.16748	10.7118	5.82274	7.12237	5.77275	7.28952	5.72564	98.3188	4.74604	7.97785	7.4309	9.7653	28.2491	5.22589	2.84224	2.32816	2.26695	8.55675	15.9693	4.72638	8.47073	4.59516	5.95931	3.167	2.44846	6.87009	5.54922	3.65756	-0.0723338
324	1552715_a_at	RXFP1	relaxin/insulin-like family peptide receptor 1	1.17128	20.9184	13.5349	31.2849	22.4807	2.16693	62.4292	18.305	6.40238	2.78323	1.87005	40.546	30.0415	2.69143	7.84661	19.7587	11.9566	2.36908	26.4999	14.0582	1.76282	23.3075	2.85228	20.4396	13.5366	2.74618	10.8763	4.05623	2.55862	1.90963	21.7953	36.7691	12.4576	3.66375	13.7456	28.928	30.0267	20.3211	28.7334	-0.163453
325	1552716_at	SPEF2	sperm flagellar 2	130.77	285.974	152.354	71.8417	77.5638	210.756	92.4601	103.536	372.306	292.828	19.3495	152.434	294.067	669.44	278.998	630.217	421.143	494.822	170.475	281.418	652.974	344.62	449.721	611.256	741.81	412.117	342.999	417.651	199.647	1607.52	235.907	227.183	226.273	471.845	153.712	440.96	215.937	431.082	491.502	-0.449026
326	1552717_s_at	NA	NA	151.628	204.142	149.078	144.741	222.687	321.308	273.722	75.8791	134.569	196.131	137.316	271.105	87.2965	15.5801	80.3952	180.097	96.7308	130.641	142.815	103.58	6.4599	96.2441	115.824	86.3954	119.068	140.375	107.444	75.4023	37.5791	75.051	99.1495	104.358	90.3729	33.3088	119.252	38.7742	121.055	4.54974	118.951	0.540266
327	1552718_at	DTD1	D-tyrosyl-tRNA deacylase 1	118.991	95.4726	229.76	100.784	98.5122	52.726	110.416	73.3256	140.66	55.1453	155.631	157.204	112.781	125.199	108.077	88.0308	78.6829	134.97	97.8087	126.712	137.862	107.811	103.664	136.582	122.884	93.9155	105.863	172.079	118.52	78.1436	165.734	134.645	65.9789	124.828	112.55	89.4505	163.48	63.6899	109.593	0.121432
328	1552719_at	CASC4	cancer susceptibility candidate 4	182.964	167.548	158.032	110.265	31.8715	139.433	48.7282	265.475	40.6125	83.5335	98.8574	79.5192	119.293	215.577	129.116	146.544	194.069	213.558	69.4351	117.713	75.7414	130.621	139.352	195.637	104.934	134.562	111.339	137.651	112.371	180.062	35.2009	128.879	84.7439	61.4443	134.647	264.797	141.756	200.505	196.308	-0.00605357
329	1552721_a_at	FGF1	fibroblast growth factor 1 (acidic)	58.3836	144.818	81.6845	324.491	36.3973	176.479	96.0717	107.639	247.674	235.335	76.3803	123.984	157.384	129.054	29.6043	284.904	58.7927	196.053	54.3949	124.008	198.783	61.006	82.3769	177.841	128.956	160.987	56.1651	63.1767	91.6059	74.6362	196.793	243.397	105.442	87.9413	52.847	97.278	127.073	45.1323	137.065	0.106381
330	1552722_at	ARPP21	cAMP-regulated phosphoprotein, 21kDa	3.19114	0.726082	1.58896	2.10793	36.5194	13.7563	12.0426	16.9727	7.54697	22.8847	19.4734	19.3525	7.95357	25.6313	9.58777	11.1201	15.9053	12.7132	1.31875	19.2338	13.8651	3.61893	14.1202	10.5228	16.3348	6.0075	8.82491	15.9879	19.7505	40.2224	30.4736	7.7769	9.29244	5.2964	10.1188	1.28545	18.9207	10.7699	27.9865	-0.410529
331	1552724_at	RHOXF1	Rhox homeobox family, member 1	42.5605	59.2695	95.7003	44.028	110.342	54.686	68.6441	103.225	40.6254	74.519	42.3926	83.7661	74.3425	30.7056	80.6059	79.0847	42.3852	58.6555	51.6897	79.9017	42.5992	96.9684	105.128	80.1511	96.355	74.4753	39.4898	71.3127	124.45	97.5975	81.8586	82.5808	182.198	67.3462	59.8089	105.514	122.993	72.1106	81.1739	-0.405458
332	1552725_s_at	ADAMTS17	ADAM metallopeptidase with thrombospondin type 1 motif, 17	70.6181	14.8534	37.876	60.1535	56.5242	20.106	41.3463	32.9963	21.1474	78.7353	6.15301	81.0043	65.3833	59.9863	30.3942	79.4276	56.9293	66.3986	81.5104	50.2605	61.7401	28.396	36.2299	58.1034	46.8289	68.9931	77.8416	42.7076	120.185	92.0714	23.8968	31.7863	56.392	32.7253	60.3427	94.713	62.8054	35.3556	66.2588	-0.271125
333	1552726_at	ADAMTS17	ADAM metallopeptidase with thrombospondin type 1 motif, 17	49.4725	83.9308	62.4368	95.7816	9.67966	8.46079	66.5333	111.806	35.5961	4.46402	34.5892	4.57512	79.094	5.72001	12.4542	44.7882	59.9591	96.5172	7.84912	75.8042	13.236	66.2413	95.6186	15.9471	114.426	82.2869	44.1552	46.9667	3.68855	96.6248	8.2596	68.5191	27.5426	11.1664	12.1789	27.0907	20.6398	58.5696	34.1891	0.142656
334	1552727_s_at	ADAMTS17	ADAM metallopeptidase with thrombospondin type 1 motif, 17	154.225	230.505	233.937	350.565	29.362	83.044	221.743	303.388	203.612	78.7482	116.684	110.785	134.517	53.0332	103.994	285.436	171.297	217.627	43.732	161.249	66.3247	272.683	323.632	100.049	397.062	388.204	65.4745	177.576	149.68	156.87	188.673	211.694	107.24	93.1015	150.713	168.538	261.386	208.064	98.7175	0.16356
335	1552729_at	NA	NA	243.645	108.433	149.344	119.292	302.781	186.694	182.056	223.622	231.987	314.972	61.5713	173.837	154.879	263.626	138.067	146.579	123.222	214.99	223.948	104.347	104.69	198.113	165.73	154.619	191.12	93.1406	265.999	97.1974	262.985	192.153	251.924	198.162	69.5065	111.41	280.085	244.232	187.552	131.715	129.11	0.0387542
336	1552730_at	DHH	desert hedgehog	47.2783	34.1779	24.8212	50.0689	77.5564	26.5786	11.1095	12.3441	35.6505	26.9489	28.7953	13.4391	49.1156	11.6578	53.1866	4.56375	16.5943	24.2949	18.2517	22.4541	12.2191	41.9021	28.4145	53.0893	3.70602	44.1769	23.8496	11.9022	85.6714	36.166	56.5553	23.9258	26.8878	24.5354	39.4236	6.95908	17.9768	6.50458	26.7808	0.198312
337	1552731_at	ABRA	actin binding Rho activating protein	32.9713	4.26973	3.16026	1.19052	3.89182	2.26301	5.88869	2.65397	0.862971	1.02458	4.8295	2.13181	3.71147	17.3277	1.58524	1.865	2.82271	1.63368	0.948755	7.54913	1.07549	3.48036	0.976343	3.20179	1.15784	9.00832	0.937249	3.7936	1.71236	7.11993	0.765621	6.07893	4.07842	3.0132	5.28591	2.80733	1.64098	2.53101	4.14342	0.242393
338	1552732_at	ABRA	actin binding Rho activating protein	1.79243	0.569803	12.4778	8.31241	6.53708	22.0466	2.90964	20.0455	13.8321	10.2967	10.2978	0.328814	2.48952	12.4053	15.4038	13.9452	18.8187	0.385779	9.58297	14.462	21.1517	9.61264	0.640894	7.5591	6.65098	12.132	13.4023	15.9838	0.945645	30.8707	16.2558	0.627035	16.9409	10.0367	15.4908	0.663209	13.677	12.3978	26.0493	-0.200886
339	1552733_at	KLHDC1	kelch domain containing 1	420.983	477.762	198.608	179.091	271.36	144.489	151.295	461.973	419.305	236.77	241.208	333.544	359.726	451.395	207	489.444	794.495	464.819	210.065	451.11	373.031	401.472	496.665	557.267	275.665	492.135	567.179	315.829	316.453	500.895	515.086	276.219	433.568	325.833	113.258	617.529	490.528	381.622	433.963	-0.259691
340	1552734_at	RICTOR	RPTOR independent companion of MTOR, complex 2	90.6059	79.1054	58.2051	45.6636	44.994	100.989	71.7006	35.2157	64.8103	77.4686	44.4626	48.6688	54.1347	20.5809	21.8033	89.7566	37.6607	51.4275	112.288	63.4234	24.4667	33.8106	61.1984	94.4737	43.0991	55.1617	55.6013	33.7742	13.2586	57.1836	35.8096	57.6255	30.7525	51.8872	91.6694	59.4654	52.4749	37.914	56.0904	0.296501
341	1552735_at	NA	NA	68.9187	95.4506	119.555	609.803	335.898	992.921	379.408	260.181	464.589	810.5	1756.44	95.5844	584.316	108.374	119.544	119.96	352.925	369.225	278.891	22.8245	346.057	73.3084	96.6283	447.302	130.641	106.033	778.317	68.7149	362.17	53.3262	409.438	200.222	50.984	48.0366	506.089	261.604	1095.81	71.6595	115.216	0.153001
342	1552736_a_at	NETO1	neuropilin (NRP) and tolloid (TLL)-like 1	37.8343	95.2555	60.2629	285.57	87.3682	53.6293	7.32438	163.572	187.391	8.08601	54.8537	239.396	45.1887	7.37808	1.58213	152.815	6.8875	51.6133	39.5748	26.0951	17.1886	9.26807	80.7766	28.0228	242.25	17.0186	42.3328	61.1734	49.7038	45.5828	124.223	109.968	9.00544	31.2893	92.5814	1.97557	169.136	11.5799	65.8486	0.21826
343	1552737_s_at	WWP2	WW domain containing E3 ubiquitin protein ligase 2	74.9546	61.7636	5.62714	242.145	12.7744	39.1749	36.5955	53.503	51.382	5.21765	83.927	42.6991	52.3075	1.97663	24.1579	22.1595	79.9216	40.1135	6.3374	39.3518	65.3337	52.8145	19.6773	32.1034	23.738	32.2836	33.2848	64.4518	56.2523	33.4822	38.0751	83.8827	22.4424	33.6585	22.1192	39.8037	41.6932	45.8077	23.0076	0.112217
344	1552738_a_at	ST7L	suppression of tumorigenicity 7 like	97.4268	109.998	199.978	118.764	103.817	263.157	145.739	123.722	85.4601	396.127	319.32	96.4324	394.546	202.884	165.553	259.61	154.163	125.773	187.6	124.86	227.717	105.687	301.677	164.525	157.48	197.623	537.041	122.338	156.36	204.815	113.443	449.157	101.887	148.569	70.9824	206.052	143.218	86.1708	138.163	-0.131795
345	1552739_s_at	ST7L	suppression of tumorigenicity 7 like	163.936	167.763	287.814	204.263	205.525	306.266	252.966	222.077	101.217	364.873	459.3	170.755	451.677	286.958	212.084	331.565	239.929	260.789	262.034	325.865	386.191	217.465	432.082	346.834	197.376	307.343	479.634	153.369	281.639	269.537	124.856	412.363	227.189	336.944	135.699	346.569	268.536	191.008	239.93	-0.23158
346	1552740_at	C2orf15	chromosome 2 open reading frame 15	6.68443	72.1372	60.9854	88.0929	7.10706	157.949	64.4747	33.5782	76.9228	100.464	119.663	28.5664	94.9791	102.576	103.256	143.338	84.5386	56.2169	52.5393	74.4923	40.6885	65.0767	83.5011	125.114	38.8199	103.378	216.722	66.672	104.171	69.1834	98.3163	15.8024	7.27752	166.051	62.7684	147.408	49.7313	81.7764	77.8612	-0.235962
347	1552742_at	KCNH8	potassium channel, voltage gated eag related subfamily H, member 8	42.1124	201.524	19.5327	98.6948	65.9675	22.4992	81.0541	45.5618	11.6481	25.0017	21.2114	34.8829	23.0246	28.8414	20.4818	6.30096	8.71591	1.67538	0.772806	1.96372	2.06258	43.6105	15.7112	39.9268	18.0261	27.7691	1.69003	0.941267	37.8129	4.37215	2.61221	4.39845	4.26022	0.485116	10.7004	66.3855	25.154	40.9365	33.3032	0.378307
348	1552743_at	MCF2L	MCF.2 cell line derived transforming sequence-like	8.00186	6.58147	8.38481	44.8565	13.7876	50.4716	13.6408	34.686	9.67803	4.84848	49.1393	30.6529	17.0478	13.5652	7.11204	4.01576	24.9063	10.1958	12.5729	22.7602	12.0048	7.61261	19.3064	12.5518	9.0354	5.71703	6.79543	17.6006	11.7633	16.1127	10.1173	76.9163	3.63863	1.32764	6.86507	7.61603	7.71103	42.4074	8.83681	0.0719175
349	1552745_at	SLCO6A1	solute carrier organic anion transporter family, member 6A1	5.94821	4.83972	2.23062	52.7607	4.6896	13.8425	34.5783	28.4884	1.19297	1.84736	9.01223	2.78595	2.61202	31.7263	4.32841	19.0532	1.84002	24.6431	16.0618	3.96618	26.7018	3.39791	3.63543	41.2346	4.55988	17.7588	4.73629	2.83453	21.9664	5.22145	11.4147	75.4448	1.45861	13.5662	1.3604	15.5836	21.0099	16.006	23.7492	-0.155033
350	1552747_a_at	PP2D1	protein phosphatase 2C-like domain containing 1	14.0657	42.8005	4.65595	9.31892	19.1605	11.3507	8.18715	11.2145	5.1745	16.0833	7.79629	27.0564	0.329983	7.22821	1.92305	2.09256	3.13032	11.2137	5.62702	17.1997	5.3783	9.87559	9.99899	14.8849	3.04936	18.7912	6.36255	12.7457	34.721	2.69426	21.2386	27.9866	34.8995	4.66895	15.3371	14.6918	6.05024	12.463	6.89982	0.0471814
351	1552749_a_at	KLC3	kinesin light chain 3	20.5564	94.6142	22.4698	21.09	28.0927	24.9405	23.0152	12.1483	6.68642	77.7983	18.287	12.284	93.9462	23.6005	13.0001	19.6147	13.5538	6.14996	112.436	11.7325	14.9666	16.5917	10.7936	37.6173	7.52774	11.8476	25.49	8.35094	26.6712	21.1327	25.7459	23.1485	14.2234	18.0377	28.4057	22.1201	60.7794	22.1024	21.8662	0.145717
352	1552750_at	CIB3	calcium and integrin binding family member 3	14.2946	4.12377	33.3293	1.08928	37.3806	7.87588	6.53079	9.13634	4.33084	2.90875	2.38983	3.74644	117.568	28.8736	32.7757	8.34886	1.74804	18.0189	13.3519	16.6741	9.40373	18.2747	7.22585	4.29405	2.09747	2.54449	40.1296	6.83069	3.44702	12.4737	4.66091	42.7722	14.3622	12.3238	28.5848	41.0167	36.6664	10.6425	13.7392	-0.217632
353	1552751_a_at	CIB3	calcium and integrin binding family member 3	102.384	101.051	129.874	59.6681	121.693	48.9443	94.2963	129.818	64.7271	90.9693	73.511	105.807	578.12	263.448	208.915	97.7649	26.0985	154.205	65.2132	92.0751	156.125	81.7281	108.701	181.989	58.3191	127.826	367.076	109.829	234.849	91.3126	108.881	61.2151	40.5361	135.161	133.177	188.673	264.388	113.557	15.9232	0.0828224
354	1552752_a_at	CADM2	cell adhesion molecule 2	34.3877	61.5668	28.112	60.9523	36.3571	20.3401	47.6936	43.2179	19.4504	39.7427	32.1365	22.1716	34.3468	61.2918	16.7144	22.6264	45.47	61.3148	30.9739	65.2912	60.1647	37.8392	43.0983	103.583	67.8554	27.0795	82.9379	35.6734	39.8753	47.6565	39.4365	54.8825	80.5627	47.6053	29.5785	95.411	78.5424	189.276	43.761	-0.401417
355	1552754_a_at	CADM2	cell adhesion molecule 2	20.7967	154.621	31.8504	193.467	68.7883	41.0161	5.193	5.70627	10.6036	84.4769	1.26462	0.923818	9.55266	86.4191	3.08478	20.862	28.042	136.602	1.41604	62.4685	22.9665	50.809	85.6689	209.135	104.784	23.9186	213.217	14.5254	2.5085	16.1171	4.32242	28.2468	337.334	46.3518	1.96354	336.09	273.855	597.783	35.3968	-0.193684
356	1552755_at	C9orf66	chromosome 9 open reading frame 66	83.5859	21.8379	12.3794	58.918	10.592	22.0591	4.18726	880.91	137.284	46.434	57.968	41.5261	219.594	162.117	110.688	182.571	4.47176	59.4971	11.0114	132.942	369.041	132.281	110.847	79.233	219.841	167.889	307.083	385.263	182.337	127.903	125.281	43.0899	165.222	210.44	107.933	352.465	468.661	170.684	125.71	-0.411876
357	1552757_s_at	C9orf66	chromosome 9 open reading frame 66	3.82358	8.02691	9.19467	2.87931	4.46803	2.58049	1.63726	106.133	45.4996	7.45424	30.07	25.7685	26.6485	45.9849	10.5069	84.1344	4.00165	6.76039	4.76469	35.8175	100.807	28.9878	20.3417	33.244	28.7957	47.4735	43.3025	93.4075	18.0317	4.29782	48.2548	8.00401	8.3052	48.7658	2.59956	55.1038	10.5496	18.0167	10.7893	-0.323195
358	1552758_at	HDAC9	histone deacetylase 9	45.4278	24.4339	54.7185	45.4837	5.06052	29.4409	8.95325	6.50484	151.654	34.51	22.4147	5.67051	3.85701	6.56425	34.6133	26.9011	35.292	22.0092	18.2958	36.1489	215.438	52.843	44.9059	34.8014	22.9826	9.4263	2.89242	17.5167	37.9682	3.7776	139.137	7.69387	59.1573	5.12807	69.1696	6.24908	16.2487	12.8884	19.8885	0.238274
359	1552760_at	HDAC9	histone deacetylase 9	79.2851	83.3548	141.583	146.639	4.69329	80.9502	14.7428	38.3423	403.246	25.8637	3.42204	38.6674	153.694	3.9745	104.309	7.50836	32.0779	52.2264	75.0342	30.1871	1363.14	36.3504	14.39	32.7632	45.1035	45.5403	23.9179	1.40557	38.0694	22.3165	257.833	32.0229	139.109	24.0062	82.2473	8.091	5.46283	18.5843	36.9737	0.281422
360	1552761_at	SLC16A11	solute carrier family 16, member 11	96.0874	161.399	96.5841	134.562	37.1471	38.9324	79.7622	52.1454	95.9097	121.046	272.737	49.9262	72.8252	105.932	61.4185	74.0782	75.7022	80.6395	62.7162	64.9689	78.8687	51.2632	29.6246	100.821	62.2351	111.3	141.671	63.1396	164.77	115.57	53.1405	69.7453	90.4508	94.6418	65.3408	181.267	110.629	43.404	87.9283	0.144354
361	1552763_at	TMEM67	transmembrane protein 67	21.0345	20.6547	10.7011	14.4128	0.807301	18.168	3.75669	8.0894	21.5416	23.6462	25.3696	0.834075	1.19134	2.96742	1.25644	35.774	42.0568	17.6358	4.28259	0.512882	15.0283	26.6626	26.2361	30.7759	2.56982	1.51928	31.8873	6.8906	17.6279	17.529	51.1592	22.4441	11.3879	13.9453	15.2232	32.87	2.19845	13.3251	2.60937	0.0154526
362	1552765_x_at	TMEM67	transmembrane protein 67	42.1201	60.5504	45.1503	12.2184	45.2115	27.1105	52.985	62.7608	15.9345	33.4798	70.6133	26.851	24.9792	34.8097	44.7163	23.7247	46.5376	1.84428	51.3564	40.8252	46.3908	35.0124	40.9734	26.2405	50.626	51.7451	124.878	35.2677	10.8577	81.6827	62.3192	43.9207	39.1347	68.8301	54.1822	12.5085	47.4451	11.7148	28.1472	0.111216
363	1552766_at	HS6ST2	heparan sulfate 6-O-sulfotransferase 2	11.6907	35.4528	17.9509	69.9041	134.091	23.8905	3.71167	0.474679	201.627	25.5472	387.667	28.7887	172.667	40.563	466.064	19.454	47.6149	28.9394	71.5491	24.1716	69.7018	13.4692	4.36321	42.5599	43.8272	20.2672	18.0202	20.1344	18.906	0.751951	120.721	0.737335	33.0555	29.7435	3.50126	28.5283	81.3607	1.87769	1.13545	0.262087
364	1552767_a_at	HS6ST2	heparan sulfate 6-O-sulfotransferase 2	120.507	413.165	177.208	554.889	829.176	198.229	118.707	29.0805	2701.51	229.42	4010.75	105.732	2739.83	71.374	8645.52	359.385	164.029	238.764	1063.82	193.118	640.539	520.073	238.623	860.152	714.888	149.847	191.674	698.204	169.068	68.2574	2784.55	103.988	44.993	187.897	107.526	257.404	931.475	29.523	81.5193	0.155693
365	1552768_at	CAMKK1	calcium/calmodulin-dependent protein kinase kinase 1, alpha	12.2511	47.4926	10.8232	19.1763	25.6093	9.28673	27.0184	26.9687	8.66713	16.7189	2.82781	10.9125	11.0348	29.7348	8.41731	27.3801	11.7977	11.686	9.43039	5.8871	19.3174	18.4267	10.1151	7.86456	55.4191	7.88715	12.2956	30.3151	63.6239	13.9837	8.23514	6.51131	13.8117	14.6458	27.1514	87.5017	12.8155	4.00107	30.0304	-0.00426854
366	1552769_at	ZNF625	zinc finger protein 625	37.1054	99.0749	101.967	70.6773	91.9643	60.3795	79.0669	29.059	62.2058	88.481	84.757	67.1748	56.3327	85.1175	52.2646	69.4115	51.4274	52.1978	51.9431	48.1637	66.6675	34.3616	125.955	78.198	48.8643	74.4334	49.702	68.3695	53.442	97.74	54.6113	49.3697	45.6572	58.8783	60.6722	93.8519	88.1951	66.5193	62.1296	0.0131459
367	1552770_s_at	ZNF563	zinc finger protein 563	132.911	117.362	59.8778	45.0494	110.294	84.4845	95.8427	118.748	55.7006	75.8059	74.9368	44.1397	48.1988	139.573	62.3619	102.45	165.683	78.6545	43.2971	37.0063	67.844	34.9508	60.5663	97.5873	42.7262	113.318	60.9284	142.805	51.3874	59.057	113.949	68.3964	126.11	107.387	34.2409	190.162	213.966	212.174	44.2813	-0.0155963
368	1552771_a_at	LIN9	lin-9 DREAM MuvB core complex component	2.65693	15.3618	3.75869	2.19786	9.0535	1.46458	6.00223	3.51952	4.48131	1.35588	0.571779	15.0943	16.4548	2.20697	3.25456	5.37525	11.497	3.90876	21.763	4.51567	5.96902	6.50578	0.848184	5.05801	5.66118	28.2787	1.64917	9.01071	2.83438	13.8293	13.9795	7.36309	1.85168	4.38121	2.93339	14.2441	4.48315	3.73617	3.51732	-0.0813884
369	1552772_at	CLEC4D	C-type lectin domain family 4, member D	71.6055	35.0254	4.38943	18.659	87.2884	1.05306	7.00761	29.1765	54.3688	31.8851	9.9759	65.4722	32.4428	11.7152	24.1878	5.1537	10.1441	13.4421	30.854	11.4593	22.3848	4.605	25.9531	16.6056	30.4074	27.6167	1.05894	3.78678	15.3882	25.6735	40.8706	29.5448	2.93282	33.2955	34.3952	12.1712	48.9626	1.0306	14.4355	0.255738
370	1552773_at	CLEC4D	C-type lectin domain family 4, member D	53.3135	7.11389	45.291	47.3782	89.4068	42.7101	31.8105	52.398	86.6698	55.7633	3.56457	92.1011	41.7458	39.1837	25.907	22.3816	8.20946	12.3355	25.7793	30.0413	57.6253	5.57752	19.9818	43.9065	2.27407	35.1487	47.1617	18.5206	11.7791	45.1095	79.1005	37.3403	36.5137	34.4843	44.1543	14.6013	37.7593	48.6963	14.6114	0.060852
371	1552774_a_at	SLC25A27	solute carrier family 25, member 27	82.712	175.777	6.00213	77.0741	9.18018	63.855	75.2574	77.8114	47.3736	60.064	65.8139	7.59558	3.88682	2.98311	28.6099	40.3558	8.4418	35.0463	35.8805	30.273	4.24028	47.018	4.59032	70.6644	37.0099	41.2994	94.4023	4.90854	50.2133	3.91193	14.3468	74.5691	48.7235	2.51018	41.905	5.17827	17.6126	39.4135	69.464	0.288808
372	1552775_at	GPRC6A	G protein-coupled receptor, class C, group 6, member A	6.85334	7.82108	21.7943	12.3004	12.1133	53.1407	5.23074	13.0458	2.63445	7.91321	81.1812	7.44762	20.7024	22.9928	50.6138	20.471	19.6925	23.818	47.472	17.7334	29.8216	25.6888	5.63748	12.1312	43.2171	38.1009	73.5632	10.3265	81.6402	13.436	59.1139	8.82262	6.04031	4.60828	11.9311	11.5697	55.6555	20.2325	21.3818	-0.161494
373	1552777_a_at	RAET1E	retinoic acid early transcript 1E	25.6648	26.44	16.0987	62.8668	32.1455	18.2134	5.02295	18.6791	46.7577	5.48967	29.3169	5.85394	29.8792	138.331	29.9463	34.7929	23.9243	6.23226	25.2135	8.8327	28.3995	76.7628	5.52512	47.8495	33.6096	1.79631	73.6547	74.1999	32.4319	11.5832	37.1345	39.8159	32.4458	71.0687	116.71	70.5351	9.39983	16.8754	51.9462	-0.214656
374	1552779_a_at	SLC44A5	solute carrier family 44, member 5	8.68635	44.2544	67.2568	24.806	1.4062	1.76202	19.4941	4.82481	4.8053	34.0666	21.3845	4.13085	41.641	27.4997	9.68463	25.3112	247.105	75.2581	2.85191	122.296	40.9673	132.174	20.462	22.7573	61.3517	10.1981	26.4642	12.9668	4.04929	35.8392	3.28892	13.4768	2.78011	37.8472	33.8149	214.905	18.5459	12.7146	24.1804	-0.0700582
375	1552782_at	SLC44A5	solute carrier family 44, member 5	32.2133	43.5815	114.707	18.9207	3.40857	33.7616	27.9673	21.6714	34.4602	139.135	32.8335	32.6037	124.745	35.8426	46.0689	31.8573	1472.34	234.593	10.0234	328.929	79.845	848.001	24.0651	55.6062	397.465	29.5644	41.5235	135.176	24.4184	42.5245	35.2573	23.4831	36.6478	28.8573	98.0841	982.055	31.0225	52.7899	31.5927	-0.137686
376	1552783_at	ZNF417	zinc finger protein 417	30.8622	36.0483	13.3226	1.87367	27.2349	17.5035	37.02	33.5906	1.29565	22.4289	1.26973	14.6728	32.7457	27.7558	19.3289	17.579	13.0823	12.2381	18.6104	1.38079	2.96454	25.8849	34.6634	31.8603	11.7401	18.8947	19.1708	27.3848	1.68803	26.6031	25.3291	0.669179	2.56491	20.3584	19.6773	3.8479	32.6017	3.29793	19.7288	0.194434
377	1552785_at	ZNF781	zinc finger protein 781	91.2638	49.5909	35.336	51.4851	70.6051	27.1966	78.4694	25.8796	37.5698	42.7209	28.3668	67.1406	48.8304	52.9337	40.027	73.1017	62.128	54.1838	36.0914	24.3263	35.2756	20.705	67.527	9.56961	57.6577	79.2989	27.9911	15.5151	47.4918	39.3668	58.6364	20.8571	84.8726	56.0258	22.5177	86.6148	114.488	30.4346	50.4425	0.137442
378	1552787_at	HELB	helicase (DNA) B	375.176	126.835	132.166	60.1746	113.528	369.612	211.98	131.674	42.357	157.352	78.3455	60.769	161.393	132.085	88.5728	53.0417	142.036	172.769	132.645	58.1179	74.92	239.781	457.407	226.201	103.665	76.8268	95.1731	118.449	140.498	185.413	56.885	93.2786	96.6213	32.3495	80.3789	37.0125	112.413	94.2423	325.044	0.174308
379	1552788_a_at	HELB	helicase (DNA) B	279.83	128.943	142.007	134.927	182.508	123.925	120.744	111.731	98.4817	130.27	99.4717	190.76	101.351	75.8453	61.6866	235.07	88.7248	141.637	64.628	50.6476	78.8367	194.749	202.424	157.486	108.782	214.438	142.542	73.4761	102.365	58.7288	83.9536	63.0351	78.3884	52.2325	68.6392	99.1312	108.64	90.8469	142.761	0.397701
380	1552789_at	SEC62	SEC62 homolog, preprotein translocation factor	630.915	681.186	189.871	278.403	215.627	376.454	235.87	170.122	506.722	764.001	695.856	358.307	148.097	182.804	296.921	468.135	605.149	469.822	135.512	479.518	384.982	422.031	283.014	525.04	403.117	486.036	347.759	616.211	193.786	367.157	555.711	283.792	327.811	908.838	306.117	419.064	606.373	517.406	473.934	-0.0572273
381	1552790_a_at	SEC62	SEC62 homolog, preprotein translocation factor	1117.4	1963.22	659.084	684.468	660.017	718.377	575.359	1004.27	1196.41	1639.88	1415.4	1079.73	369.641	649.849	707.874	1038.44	1259.63	782.951	355.765	1253.86	801.364	1251.26	917.709	1388.1	739.759	1098.82	659.825	1397.09	1018.18	989.903	1170.35	1021.39	1842.56	2476.16	790.464	1119.96	1104.98	1205.58	1123.48	-0.148157
382	1552791_a_at	TRDN	triadin	24.435	18.2385	0.599131	17.8096	12.5336	33.6957	23.107	28.4426	0.368153	4.93193	21.474	34.9998	22.5859	17.8191	22.1922	33.9519	26.0466	11.0243	3.3662	12.4385	1.68808	22.0846	24.1043	9.49897	9.82674	5.06698	9.9572	16.2296	2.97541	10.5906	1.12164	2.4621	34.5596	1.45976	20.1586	12.823	9.72062	10.7467	0.641879	0.278949
383	1552792_at	SOCS4	suppressor of cytokine signaling 4	34.2997	31.5908	65.1538	81.3793	97.7103	62.3192	162.159	51.1198	48.6215	44.8243	52.4393	77.3139	107.152	16.2929	85.9276	29.3373	29.4031	48.8315	87.6078	42.9572	77.6583	63.3612	111.856	20.8795	76.9898	48.1523	38.5441	44.6106	37.6518	93.1433	74.1074	81.3047	7.10198	40.0028	88.579	33.2602	22.8017	31.7981	27.212	0.168838
384	1552793_at	C8orf31	chromosome 8 open reading frame 31	77.9939	37.0044	47.4375	124.321	12.1793	43.5825	33.8375	111.364	3.51768	60.2319	41.116	84.3846	9.67593	38.4358	63.2054	13.1004	98.401	70.6116	121.275	13.5488	11.0198	44.4761	92.8705	41.7171	7.71489	52.6154	6.51688	6.83177	13.0715	25.9941	37.6444	28.4451	9.52822	43.8402	43.1385	28.1092	17.0752	120.316	62.5043	0.154749
385	1552794_a_at	ZNF547	zinc finger protein 547	106.645	106.079	81.1413	139.473	54.932	86.2038	77.0502	110.316	94.9012	94.4682	17.7798	36.4064	84.8278	126.057	77.021	65.8517	144.819	82.5225	17.2362	94.2233	147.445	99.4143	72.7169	86.1767	95.6437	67.3443	78.9091	102.479	146.37	83.8323	93.0006	43.4958	57.9331	139.368	86.8369	245.598	74.1954	91.0589	80.7517	-0.0435819
386	1552796_a_at	SIM1	single-minded family bHLH transcription factor 1	27.0537	16.5298	23.5378	32.8278	9.63896	45.5022	32.7325	50.7879	37.1909	54.1058	23.1909	10.1732	56.9689	37.3207	40.5459	38.5088	60.0071	21.8214	20.7023	36.0814	9.55307	32.9653	26.1612	41.6487	30.7626	44.8911	44.2924	19.3203	38.4733	4.42992	30.6539	31.0745	14.1257	40.5122	37.3347	33.5876	52.6817	18.3154	50.4908	-0.0186652
387	1552797_s_at	PROM2	prominin 2	1883.59	517.161	8657.76	1871.64	287.778	3795.95	1150.27	2705.41	5274.86	2774.21	889.628	295.205	1244.71	6707.1	3041.28	4748.03	3508.05	3090.53	3808.13	3584.1	3151.19	6424.66	2947.37	4271.72	2692.57	5568.9	1253.83	4231.15	3182.4	2156.07	5534.11	5247.37	706.669	5205.14	4405.14	2868.28	1928.38	2505.88	6734.45	-0.312801
388	1552798_a_at	TLR4	toll-like receptor 4	239.004	168.707	131.567	148.96	140.862	36.8683	84.7	91.2753	114.024	94.5121	8.3208	486.044	111.624	35.4816	107.023	96.5778	91.9716	118.647	174.821	97.7075	39.0068	78.3724	113.762	42.1305	163.312	199.28	64.0333	103.005	18.0749	44.5121	90.8987	104.302	281.71	46.8003	110.768	10.7224	92.0767	58.7551	68.3011	0.329796
389	1552799_at	TSNARE1	t-SNARE domain containing 1	4.12893	4.32511	3.11589	6.05512	9.22091	9.17993	3.14272	6.90486	2.46905	7.82916	3.30531	9.81596	6.97914	8.0058	11.0636	6.03143	5.84434	5.81079	6.31082	9.07713	9.63027	17.8194	2.19012	8.25108	11.8748	4.39926	9.45495	3.54584	15.9979	5.95877	4.69122	8.74973	11.5073	7.54564	5.70259	6.65515	66.8415	11.3253	10.0117	-0.426634
390	1552800_at	ABHD11	abhydrolase domain containing 11	72.4703	110.388	113.506	99.7517	159.821	87.7625	160.158	127.175	147.95	111.357	25.7462	184.497	117.252	27.4394	82.7463	53.7081	117.524	82.1956	63.8841	111.864	62.7645	63.6417	110.73	150.222	150.122	102.503	137.397	131.721	197.557	175.14	209.235	152.752	17.9556	12.7327	121.652	84.7705	274.087	44.303	147.891	0.0681438
391	1552801_at	CAPN13	calpain 13	19.9971	4.28431	131.291	5.13833	1.51393	3.3498	1.56786	34.7986	32.7825	29.0972	4.1202	22.8636	14.6283	13.991	54.1775	74.3789	28.9648	41.9561	27.062	39.2363	10.0755	44.0087	44.9653	1.4671	49.2887	29.4063	45.5925	42.8225	39.9082	14.8545	137.69	30.8292	2.51454	6.90147	9.38746	24.1547	58.1468	9.03812	87.8532	-0.198384
392	1552803_a_at	STMN1	stathmin 1	48.8784	64.7423	7.7562	65.4203	13.1253	135.937	58.0103	46.392	22.1335	6.0086	49.3213	6.09865	60.727	8.48078	7.1762	36.5478	5.03893	6.71998	7.82076	10.8486	6.60717	17.598	31.0698	35.2446	68.2402	19.4001	5.0408	20.0518	16.933	7.44725	71.5773	3.7231	9.77005	6.00565	19.0813	30.993	5.90449	6.06393	7.82951	0.440927
393	1552804_a_at	TIRAP	toll-interleukin 1 receptor (TIR) domain containing adaptor protein	127.222	88.8105	90.7323	94.3877	102.784	74.9837	38.2807	104.132	66.585	43.2838	53.1129	59.1568	96.4373	104.393	129.314	76.6644	92.5139	92.7981	53.3947	96.2321	84.0888	96.1925	60.1881	64.083	124.673	39.3646	54.5736	165.106	103.979	33.7089	101.189	124.263	22.0033	107.207	65.1095	89.7426	115.476	58.5474	57.6603	0.18582
394	1552806_a_at	SIGLEC10	sialic acid binding Ig-like lectin 10	90.5145	38.4157	89.2458	73.2626	163.011	57.9191	67.2776	47.1451	26.7489	44.3851	32.9491	292.102	59.6601	35.425	39.5065	55.3095	7.12698	75.9872	65.4352	65.5206	69.2966	49.1828	56.7677	17.9318	41.0759	97.2511	61.0833	203.108	53.182	79.7785	44.0537	54.7596	5.40152	38.8706	51.3811	3.23945	97.1867	2.80345	85.1316	0.333999
395	1552807_a_at	SIGLEC10	sialic acid binding Ig-like lectin 10	965.537	183.856	231.692	132.804	491.683	172.348	273.185	326.336	106.89	211.558	84.0508	1320.47	166.155	189.36	260.015	292.277	137.352	288.167	127.655	202.143	72.9504	166.27	187.945	19.5276	183.654	417.773	131.651	1326	280.764	206.972	152.161	212.88	196.443	126.628	184.218	130.873	196.673	101.979	224.314	0.246276
396	1552808_at	ADAMTSL1	ADAMTS-like 1	11.4118	25.2671	19.938	2.95664	17.8992	7.89186	41.8865	3.4227	3.61206	22.3107	2.43442	12.813	30.7448	5.68621	2.39533	6.58202	1.04817	8.17655	1.51573	2.24361	12.564	13.9057	10.1826	32.5012	15.5571	3.98535	12.7556	8.93349	17.4653	4.6247	24.3863	5.10096	4.29315	39.5894	5.94986	17.8181	31.3444	1.72108	21.8837	0.00454042
397	1552809_at	RFX4	regulatory factor X, 4 (influences HLA class II expression)	44.77	21.3716	25.2263	8.3876	6.40015	29.1884	33.5448	72.1693	24.1342	68.9508	38.8144	19.5437	57.5484	39.6996	31.9396	39.3619	32.5828	37.5627	39.8601	7.33239	6.70199	5.08575	49.8937	47.761	32.4055	38.2269	8.95764	28.8718	48.3558	29.6	27.9296	63.6359	28.9364	34.0158	41.1428	5.87671	90.2694	37.8477	52.99	-0.0270226
398	1552811_at	WFIKKN1	WAP, follistatin/kazal, immunoglobulin, kunitz and netrin domain containing 1	11.5763	13.9819	18.7445	19.0436	7.89103	8.03224	8.36654	56.6505	83.3472	14.5132	20.7602	8.29855	22.2302	80.9068	47.6876	20.8043	14.4342	48.7898	11.3339	17.2343	24.1992	55.4037	75.0725	41.5701	14.3078	11.7324	42.2682	100.773	15.9195	21.4495	141.238	153.451	9.89537	18.1459	42.9547	4.77249	18.1087	20.745	22.1748	-0.174626
399	1552812_a_at	SENP1	SUMO1/sentrin specific peptidase 1	125.042	249.49	222.69	243.296	149.743	392.671	271.618	124.523	126.499	198.299	234.704	186.571	165.397	167.992	111.008	94.7741	99.9061	113.447	141.253	127.16	133.633	48.9021	265.212	131.483	99.9683	161.856	151.285	81.4476	79.2454	187.215	92.5929	159.194	121.817	131.724	139.401	93.3856	176.572	134.908	175.951	0.360377
400	1552813_at	KLF14	Kruppel-like factor 14	5.5147	16.4934	23.2282	3.43643	21.5983	5.9118	8.76458	9.32971	33.8853	48.5275	12.483	3.60486	12.9649	68.9357	3.85859	29.0317	6.55518	9.97937	9.49326	19.7068	21.1367	31.4333	8.09624	10.1158	28.6451	4.34985	7.96438	6.6555	9.75512	10.3514	7.32991	7.8763	52.6732	20.4875	4.66405	9.38453	3.0755	11.4266	27.337	-0.180645
401	1552814_a_at	KLF14	Kruppel-like factor 14	26.2297	8.67348	3.59337	3.51091	17.4825	5.09968	29.9527	11.0306	18.9042	5.23577	42.83	11.3879	16.4148	23.9237	6.23637	30.7556	42.4266	33.7119	42.2373	26.5249	35.5667	12.3389	28.0895	10.3294	9.17152	7.91988	3.72386	13.1246	66.9242	7.88525	4.81778	4.72006	82.9182	4.91461	5.03983	5.34424	3.01597	17.877	3.79713	0.0773921
402	1552816_at	NXNL2	nucleoredoxin-like 2	38.1789	51.8346	51.021	3.66735	33.7059	65.5605	25.9618	11.3836	32.9158	48.2453	22.138	31.5736	32.284	89.7353	28.7712	86.2657	43.6123	68.191	52.6178	67.517	61.8543	37.9607	73.1713	107.709	46.5312	95.5293	47.9541	16.6509	65.9064	51.5042	59.4377	64.134	47.5069	40.5056	33.6377	52.6716	43.4645	74.9049	61.6725	-0.312515
403	1552818_a_at	BRS3	bombesin-like receptor 3	3.89895	1.7941	4.19278	2.52463	1.29805	4.13357	0.959819	1.66435	2.38948	7.67054	10.8159	5.97045	3.34621	6.25239	3.1494	2.43861	14.0861	3.71076	5.00279	0.958899	8.56298	3.42261	4.45046	3.72305	8.64563	7.75438	0.902232	1.68372	7.73428	16.326	3.84169	28.5074	2.60751	2.38699	3.14651	3.31347	3.38477	1.63568	2.60629	-0.0729533
404	1552819_at	LINC00205	long intergenic non-protein coding RNA 205	61.8723	49.3972	37.9325	24.4866	63.4575	34.8728	35.525	56.7902	2.92177	28.1328	20.359	59.0861	7.87857	78.8771	51.7824	20.8404	26.0832	50.8719	19.0926	3.58183	2.3177	57.5436	12.879	10.5782	50.8832	39.6671	53.1445	74.2234	32.6423	30.8433	4.6651	35.5861	35.3718	5.87266	33.8604	36.4296	40.2035	29.4008	27.4531	0.188437
405	1552822_at	TMX3	thioredoxin-related transmembrane protein 3	113.882	65.5699	74.6262	75.7716	56.8263	112.774	184.204	49.2067	45.4931	75.4737	144.464	89.5547	60.7621	21.4379	44.6545	45.9043	47.8234	41.6977	158.347	15.6085	15.6959	34.4607	63.299	72.2002	25.3122	76.5193	74.2634	129.107	51.992	72.2652	73.4451	45.6526	23.0948	28.8718	42.7156	52.9131	91.8155	32.0464	73.5568	0.315719
406	1552825_at	ZNF396	zinc finger protein 396	30.3701	138.285	36.6119	50.9316	25.3218	67.8726	6.34445	76.318	128.304	130.569	79.8921	26.7233	44.64	191.005	88.7645	140.353	179.421	128.04	21.8433	90.5957	129.857	66.851	220.388	197.917	122.762	77.9421	137.23	262.861	69.6802	141.528	127.234	94.6966	48.5741	209.181	36.1856	178.066	108.104	173.981	135.379	-0.437245
407	1552826_at	SLC26A7	solute carrier family 26 (anion exchanger), member 7	10.2505	0.914244	30.2826	0.353851	2.14972	2.59173	2.57216	2.61514	3.74909	2.67963	8.7402	57.3011	20.3693	1.9886	23.0128	1.25109	15.5586	21.0895	0.969093	6.12048	3.93655	0.949065	0.347269	1.13987	1.18121	4.39666	1.10442	9.10226	1.01085	0.317116	0.896861	7.33366	2.64025	12.6721	69.3125	0.920355	0.788652	3.70182	12.1309	0.0957782
408	1552827_s_at	SLC26A7	solute carrier family 26 (anion exchanger), member 7	31.8452	18.4236	47.0437	18.7013	14.7821	21.9913	16.463	4.47753	12.2074	15.475	33.554	47.1879	45.9494	19.9673	14.3595	16.5904	48.9597	29.233	2.52415	54.3962	40.9949	19.8625	13.0015	13.6536	9.23412	33.1322	19.0634	35.244	8.02119	30.6989	49.9224	24.2387	23.062	4.81169	55.8092	32.2541	45.9261	17.5631	23.836	0.0741949
409	1552828_at	SNX18	sorting nexin 18	36.4354	110.655	14.493	34.0896	88.4479	68.4979	88.8227	36.8693	7.7053	10.0073	29.915	92.5469	51.0609	95.108	55.9454	7.062	32.2627	66.6075	43.713	62.9643	94.5887	59.7928	48.3966	77.9479	65.5397	39.4301	73.4365	46.868	12.9953	11.346	47.9001	52.3843	49.3865	92.5469	47.9858	10.313	118.093	73.5582	63.9866	-0.00581271
410	1552829_at	NA	NA	138.121	80.2225	152.054	61.318	113.961	104.258	92.9103	120.701	76.0108	80.0595	38.783	59.3947	80.8112	95.4487	110.381	99.9557	53.5361	66.8188	96.727	61.9051	38.661	154.191	8.1854	107.808	63.2481	127.382	31.4682	20.7786	114.784	86.9144	35.285	72.1662	124.558	39.0478	47.0463	95.2421	228.549	65.1989	128.175	0.202404
411	1552830_at	FBXO39	F-box protein 39	44.5108	39.5629	57.362	54.1864	25.737	46.2404	29.704	65.1303	24.176	54.1488	27.8413	21.1487	59.2425	83.681	24.1102	50.2411	21.0197	56.5616	20.4559	29.9458	43.1579	46.8152	42.1681	40.5572	23.7485	42.9139	26.9263	40.59	72.342	46.1565	64.9197	28.2941	49.0101	42.6153	51.231	21.5949	11.8196	36.263	47.4329	0.0509391
412	1552833_at	B3GNT6	UDP-GlcNAc:betaGal beta-1,3-N-acetylglucosaminyltransferase 6	6.31081	5.25643	12.2159	12.231	23.9215	9.8312	44.0245	15.2163	7.19378	30.2453	14.9263	13.515	5.0452	16.5321	58.6699	39.6521	8.64536	12.3674	13.8289	48.8902	12.5183	32.8456	6.27646	12.581	12.5781	7.46155	12.8045	13.1065	15.4155	50.9549	8.2088	50.7282	18.9497	26.8671	34.9652	4.38568	15.4164	8.71787	9.53023	-0.152938
413	1552834_at	B3GNT6	UDP-GlcNAc:betaGal beta-1,3-N-acetylglucosaminyltransferase 6	9.64065	5.35441	6.88184	90.0871	42.0448	4.84997	67.099	24.7246	47.2634	34.4033	3.13287	17.3793	4.55272	91.3896	17.4612	70.1341	15.5837	3.4309	5.17223	36.0989	50.7697	58.4489	8.59019	63.2065	1.96331	37.8652	4.94206	30.2248	50.2474	43.1595	65.3998	26.1715	71.4879	42.2617	49.9871	112.063	16.3741	34.7915	32.5247	-0.338095
414	1552835_at	DENND1B	DENN/MADD domain containing 1B	86.0076	12.0301	79.9048	21.348	25.1008	51.6726	8.01239	65.2371	64.0031	109.873	4.46255	44.2999	80.9032	271.428	217.489	86.6456	159.447	117.017	58.2244	99.3743	33.8346	95.5869	139.622	336.979	198.37	57.3595	106.376	780.876	3.42573	55.6897	59.2296	99.2231	34.6108	281.361	40.2577	85.9975	46.8083	155.85	122.766	-0.327919
415	1552836_at	ZNF619	zinc finger protein 619	39.5713	98.4664	96.9911	75.7275	55.4976	89.5191	134.734	124.627	84.8144	136.118	126.602	70.3861	109.073	88.8698	205.321	106.314	108.042	116.674	93.0265	189.903	141.379	143.68	100.908	192.219	147.002	118.534	83.663	125.654	95.2161	116.287	37.6585	214.523	58.5571	96.9358	86.4399	74.6886	98.1899	78.9472	127.487	-0.176705
416	1552837_at	ICK	intestinal cell (MAK-like) kinase	9.32838	7.63897	0.470819	11.4674	1.90487	13.4645	1.72105	0.712921	1.07055	16.3594	23.0847	10.1327	0.285531	13.0228	4.70478	1.14488	1.20484	13.8868	16.3089	13.099	16.6678	3.2325	13.3328	15.3624	9.82596	3.55714	7.34061	1.01421	12.408	2.83469	1.09229	16.6045	18.8007	5.67234	1.97444	1.45239	17.4265	14.8917	83.6522	-0.214527
417	1552839_at	FAM71D	family with sequence similarity 71, member D	40.1797	24.4975	7.33036	16.7632	27.2238	34.2954	17.6742	13.5008	19.302	56.7718	22.8898	20.9487	8.16385	1.27299	18.8772	36.9082	56.4932	8.76802	44.8019	30.3002	30.3805	19.8369	16.9367	8.04013	5.2437	28.0148	32.0804	26.3614	75.7198	5.08215	42.8497	45.2826	5.09149	40.9119	27.212	12.4564	36.028	33.0137	13.4448	0.02046
418	1552841_s_at	BCL2L14	BCL2-like 14 (apoptosis facilitator)	14.4934	20.7598	16.3846	25.7106	18.3241	30.1395	16.2467	12.8304	25.7623	15.4894	18.3354	38.341	11.588	41.2851	27.2511	30.8459	14.4156	0.875014	24.0331	13.1453	8.12695	8.38211	19.3655	33.812	3.41654	11.0004	18.1108	10.5917	6.62897	34.1779	41.2418	38.9078	4.17708	6.87283	33.7184	24.7373	4.40442	28.8514	27.6469	0.0304962
419	1552842_at	HS6ST3	heparan sulfate 6-O-sulfotransferase 3	4.5532	5.67118	4.2329	5.96972	5.56192	3.68943	3.64678	8.61294	1.86755	8.65837	19.0137	14.822	5.38339	72.9508	22.375	30.0944	7.12031	12.6546	45.5282	5.55685	19.421	7.4054	2.37321	7.94981	30.0335	19.6975	11.2667	2.95811	8.48951	32.2929	4.1166	4.5294	4.74931	21.7536	7.10254	37.3913	9.61584	20.4003	13.8867	-0.302379
420	1552843_at	SLC26A1	solute carrier family 26 (anion exchanger), member 1	21.0413	13.4798	2.25656	15.916	2.08672	12.0115	3.21909	2.6761	13.1617	19.8138	0.934809	3.58562	1.48479	4.31458	3.42529	1.71586	1.142	3.35699	3.07967	3.77017	34.1976	1.75985	5.4034	2.6963	3.98768	5.59828	37.9907	4.45288	8.39103	34.7974	2.78433	4.54152	52.1381	1.35281	1.9694	2.53598	7.10322	28.2397	5.84097	0.0222267
421	1552845_at	CLDN15	claudin 15	208.807	63.5809	157.876	36.2378	212.301	68.9154	40.6422	240.882	36.2626	145.901	31.8875	18.511	87.1324	191.061	21.2642	43.0934	97.815	20.8951	71.913	101.65	25.34	94.9001	71.3997	80.708	73.2643	77.4136	73.1464	19.012	149.508	198.558	100.162	89.8489	63.4911	65.0658	18.2235	179.708	21.4363	152.268	21.3402	0.0333476
422	1552846_s_at	RAB42	RAB42, member RAS oncogene family	643.679	293.659	455.81	886.45	637.297	371.303	438.632	338.251	308.191	258.59	112.125	1291.25	368.127	310.417	331.327	307.877	372.544	452.26	287.297	386.131	360.414	365.691	267.388	310.335	368.79	324.399	216.323	252.699	304.993	368.718	494.54	350.03	475.545	506.778	536.326	197.281	403.327	399.294	512.485	0.149654
423	1552848_a_at	PTCHD1	patched domain containing 1	81.7742	183.83	67.495	119.409	1427.88	113.145	1146.35	52.6772	284.804	22.1948	556.704	45.9574	88.8684	17.8863	54.6406	34.5678	63.4379	25.3989	20.1486	34.1404	26.1694	35.5069	42.3161	44.5556	33.7054	31.4836	256.198	43.779	286.278	32.8282	287.837	63.7833	33.2523	55.0637	49.7513	284.038	148.973	27.6127	45.7455	0.239742
424	1552849_at	M1AP	meiosis 1 associated protein	29.0025	10.9593	0.917849	9.46492	28.8565	21.8305	51.4423	3.92618	3.36009	19.0226	9.08612	47.3572	1.67291	47.8578	81.5123	12.0234	1.288	16.8863	1.39208	38.1007	111.566	1.24394	30.8265	22.8615	21.4184	5.97952	56.7966	24	5.44765	54.8141	6.59446	7.04382	53.3439	42.5111	1.17047	33.8439	4.84727	61.5741	15.7222	-0.214561
425	1552851_at	ZSCAN4	zinc finger and SCAN domain containing 4	0.610761	2.37796	3.05478	19.4934	21.9357	32.7363	2.47939	5.7748	3.05344	14.1278	3.46909	36.9028	14.7875	16.3052	1.90777	10.2802	23.8224	0.855842	2.62814	4.89451	1.92763	11.9077	21.1118	16.028	9.32754	15.4928	16.8258	3.78104	9.7327	4.9433	3.02677	1.46591	27.3098	19.948	2.58719	1.91943	1.0829	11.0128	2.10141	-0.185207
426	1552852_a_at	ZSCAN4	zinc finger and SCAN domain containing 4	20.5829	6.09028	2.79351	2.47877	5.45663	7.86254	4.41118	4.39782	23.9958	29.0155	6.85407	21.0396	4.28925	59.0536	23.3981	36.5651	17.682	25.5176	7.10838	32.3732	20.3341	13.1712	2.60132	25.8169	19.8204	27.6547	31.22	36.2564	6.20207	2.07338	38.4755	2.80776	4.02467	11.6717	7.21994	11.6134	10.7533	31.0222	6.04157	-0.0950613
427	1552853_at	VWA5B1	von Willebrand factor A domain containing 5B1	7.08687	22.6582	20.2861	19.0086	38.792	4.98045	5.82514	3.50405	18.8042	35.729	6.9716	26.5609	5.18022	5.91197	3.67207	8.43447	17.073	0.892501	3.03831	3.91572	6.60143	8.24595	23.2808	20.0289	12.8889	27.6642	6.81601	5.11783	8.5011	24.5828	9.86429	11.2441	1.83504	5.47515	4.45429	27.9831	34.7772	24.599	18.4388	-0.0493417
428	1552854_a_at	VWA5B1	von Willebrand factor A domain containing 5B1	2.1593	3.71497	7.39899	3.87075	9.65003	2.7351	2.59656	12.2601	7.26015	3.68925	3.03544	3.51231	2.088	13.5049	4.39885	3.55641	2.99856	1.56005	3.43857	1.91706	1.79708	4.93382	3.46077	2.60542	1.82627	4.28322	2.12691	1.48951	10.1522	6.12903	4.89443	4.84576	8.11939	5.92393	3.02702	4.10581	5.27639	2.10611	5.26063	-0.0401753
429	1552856_at	LINC00311	long intergenic non-protein coding RNA 311	15.771	13.4715	23.0709	21.819	1.30359	16.8354	17.5406	33.2556	16.7542	21.6616	18.411	32.8634	3.34411	26.7211	26.9767	17.2653	18.6548	27.9941	30.4961	14.573	18.6054	53.1363	1.92758	26.9973	15.8982	29.3757	15.3494	11.4843	36.5825	2.63914	20.5189	47.5158	31.4818	12.3435	23.6632	39.9166	33.0641	14.4301	0.935791	0.23794
430	1552857_a_at	HTR6	5-hydroxytryptamine (serotonin) receptor 6, G protein-coupled	8.58503	5.05818	8.36632	1.51412	4.47001	2.7231	6.70276	3.9392	1.81216	9.44323	2.16763	7.51112	3.92007	7.83344	3.76366	9.40801	3.21352	1.71068	5.25471	3.17083	1.98281	3.94045	2.46448	5.43528	2.42439	3.01155	26.1568	3.84849	9.71717	3.22217	6.24023	8.44091	1.53713	6.4855	11.3042	7.40932	7.1879	4.58929	9.90466	-0.109595
431	1552858_at	MAGEB6	melanoma antigen family B6	17.4476	0.550615	12.5013	1.89203	0.953892	18.6994	1.34846	3.47339	8.25213	10.4893	0.382524	11.333	1.2165	4.35279	12.3019	0.42731	13.5919	2.2267	0.404679	1.05994	1.23233	7.57975	0.613506	15.039	12.7136	18.1212	0.728783	13.7832	46.5631	5.45234	14.6782	0.847109	12.7543	0.288383	0.384085	11.0486	8.27387	0.725495	0.623964	0.119614
432	1552860_at	NA	NA	2.56541	4.87056	1.9262	5.3941	2.67778	3.97667	3.67373	4.32479	4.24721	2.12315	18.0118	4.03975	1.45104	34.088	6.47758	4.35851	2.51665	9.19157	6.00628	1.3622	5.09226	2.11935	4.74009	10.2671	6.29118	7.69129	3.07648	3.22931	3.80912	2.96919	4.0429	4.12362	4.69767	2.82649	4.55874	2.1975	2.31209	2.48687	2.75933	0.139367
433	1552862_at	RUSC1-AS1	RUSC1 antisense RNA 1	159.37	111.42	165.726	171.754	248.031	144.655	167.994	435.578	145.249	219.236	84.4733	129.29	154.504	285.119	185.22	250.828	284.933	146.962	118.644	101.598	98.1733	227.048	213.535	271.423	110.393	247.022	577.89	438.579	146.073	720.229	209.57	373.534	106.775	78.0241	120.076	141.787	208.848	71.5066	400.178	-0.153185
434	1552863_a_at	CACNG6	calcium channel, voltage-dependent, gamma subunit 6	164.609	176.365	200.144	181.485	311.376	192.74	287.337	528.058	187.212	178.136	111.435	284.84	260.143	200.808	401.316	113.704	193.291	272.883	232.463	245.986	272.962	290.233	270.319	215.592	114.169	220.66	168.966	212.022	352.553	333.417	370.505	287.41	252.298	141.072	250.903	266.261	262.194	176.672	209.756	-0.138173
435	1552865_a_at	LMNTD1	lamin tail domain containing 1	70.9787	76.0848	58.2336	62.1639	60.1735	102.234	63.5988	74.2153	36.9456	32.0391	18.4403	87.1991	85.1815	78.5852	83.7	76.4059	50.9468	63.8943	65.5025	64.2052	99.8004	86.5143	73.0421	71.5129	68.8236	89.8775	78.4811	76.245	90.9986	75.2225	74.5165	60.8016	83.2232	73.5471	64.6669	70.2438	99.587	47.8336	57.4931	-0.0226223
436	1552867_at	NA	NA	209.994	130.879	26.982	64.9934	83.9765	149.895	73.3768	420.827	69.5918	196.709	85.179	88.0194	53.7973	228.801	72.1755	148.304	188.413	163.464	146.826	87.7251	26.5169	154.62	118.763	164.013	96.8713	127.079	92.0151	63.5926	124.93	180.537	72.1295	166.919	34.7142	54.5166	51.9917	265.409	181.32	85.2216	150.497	0.0258275
437	1552868_at	CIRBP-AS1	CIRBP antisense RNA 1	94.101	48.5762	40.7362	81.9254	174.553	25.786	91.271	144.265	27.7399	138.095	20.4816	114.733	159.087	61.8927	109.808	42.8066	39.9364	64.7645	107.394	99.0326	65.0943	76.1864	66.0146	32.5815	75.2201	49.4636	85.2941	46.2311	180.244	8.42773	84.5646	65.3511	23.1974	92.4978	112.933	84.7365	56.2999	49.3361	68.7726	0.0138377
438	1552870_s_at	AXDND1	axonemal dynein light chain domain containing 1	14.832	1.56719	0.96162	21.9059	38.1009	50.6591	26.0524	28.6936	17.0234	18.1575	18.5392	27.7726	21.421	33.3959	23.4749	19.5924	33.7925	8.63883	18.9453	15.1898	12.7058	0.861615	8.56718	46.9914	12.0312	26.1505	14.7441	11.947	41.1766	25.5975	16.5563	20.3079	18.7813	2.41078	21.1505	2.62985	5.55	9.76805	19.1667	-0.0774542
439	1552872_at	ASMTL-AS1	ASMTL antisense RNA 1	49.2033	7.38001	29.6859	7.98251	19.4603	29.5844	6.77212	45.3677	9.31363	44.9347	2.6784	11.5702	4.80479	39.2087	13.1531	9.61143	12.1941	41.6716	9.58785	15.8206	22.2954	15.0687	28.9631	17.6649	9.81998	38.1422	42.6498	85.4765	92.7147	57.7659	4.10537	20.4821	12.9843	20.5919	4.14663	69.1055	49.8748	17.1874	38.3413	-0.220897
440	1552873_s_at	ASMTL-AS1	ASMTL antisense RNA 1	191.358	183.135	120.748	133.803	110.045	185.474	81.0582	148.649	46.7461	172.728	72.672	195.555	174.519	202.529	225.588	107.857	98.3307	136.483	168.884	148.215	107.695	94.006	9.49817	212.142	128.1	32.657	52.1401	92.947	59.559	151.821	137.153	162.946	99.475	128.279	90.4432	157.573	161.38	73.7433	136.31	0.188737
441	1552875_a_at	CD200R1	CD200 receptor 1	80.1531	18.0087	11.5983	4.95594	53.2497	5.4246	11.3927	22.8765	0.888531	3.46352	13.4297	72.9822	4.54282	3.86177	4.69248	2.05892	0.962297	1.08174	21.6173	5.76212	1.01411	2.04234	2.53062	5.32913	19.2587	14.8036	3.17362	3.34919	2.75917	3.35955	8.15881	3.71267	24.794	12.3494	0.720979	7.10082	5.79548	2.0858	1.25517	0.435183
442	1552876_at	LINC00334	long intergenic non-protein coding RNA 334	24.1655	17.1771	33.55	3.65895	41.5928	51.3818	17.9698	25.5056	13.3951	33.698	3.34986	28.4626	18.2803	41.6853	24.3307	10.269	19.6232	19.0409	23.7805	36.4958	30.4258	3.65395	32.0905	29.0426	3.06203	42.4532	27.2425	38.4055	53.4707	15.684	24.136	6.91253	21.3731	19.9327	27.0355	18.6116	39.6084	22.2876	17.8046	-0.0236419
443	1552877_s_at	LINC00334	long intergenic non-protein coding RNA 334	55.2028	42.3058	38.3025	64.9868	86.1376	62.5145	14.0856	22.6239	2.65611	6.81993	47.7937	25.0987	56.5323	8.18122	11.3357	39.4749	42.2218	43.4971	14.1475	54.1052	42.5436	24.3836	44.2575	24.2251	42.691	77.4524	13.5398	22.8572	97.6855	7.06692	40.3751	68.4554	34.7209	31.9892	48.3157	59.743	37.0994	50.6919	68.3313	-0.0942543
444	1552878_at	ATOH7	atonal bHLH transcription factor 7	1.41994	34.8937	16.084	22.738	60.6255	38.6673	7.05822	4.71458	18.1152	1.28663	0.39422	27.8617	23.4903	16.673	7.87603	4.08249	23.4631	1.98433	12.0339	1.25134	3.58692	2.84743	12.3802	5.73911	11.4842	20.9325	10.6365	1.63163	28.0937	3.95675	2.29907	6.81674	1.13214	15.7808	1.36297	21.0778	18.9003	19.0862	8.08882	0.0451551
445	1552879_a_at	ATOH7	atonal bHLH transcription factor 7	34.5733	83.485	33.837	29.2551	102.979	11.8819	34.6935	6.56555	5.23189	3.90032	40.3442	18.5131	46.434	12.9457	8.95501	4.12861	47.0463	31.7919	39.7392	46.6932	31.2683	55.988	73.6256	46.6505	28.3366	6.74971	41.496	27.2541	10.5418	49.0506	22.6782	36.5688	9.99996	3.81097	8.36811	28.0257	49.1963	26.2782	1.87896	0.26955
446	1552880_at	SEC16B	SEC16 homolog B, endoplasmic reticulum export factor	53.7048	62.6506	66.8638	29.2366	32.1838	50.8581	45.312	36.4356	29.3094	22.7464	28.6983	73.4879	78.8492	69.9611	42.7871	90.9485	94.082	59.2708	34.8219	33.233	65.3173	72.9366	72.8264	143.492	69.2772	139.706	85.1199	35.6586	121.109	35.2189	27.8902	72.4433	70.1392	55.7704	68.107	99.8042	68.1773	25.8567	57.3061	-0.0761158
447	1552882_a_at	AMER1	APC membrane recruitment protein 1	31.5761	57.4364	75.7979	29.5961	99.4629	103.817	79.1565	40.1589	48.9413	40.6756	126.553	47.3397	169.789	61.1481	7.46529	31.687	46.6449	8.96973	35.1048	31.9783	57.717	69.6742	4.38892	8.52557	51.8338	16.8715	41.1754	7.39574	81.4269	65.4253	32.6698	38.063	29.5227	45.7797	55.9142	54.5194	43.442	5.81557	46.6776	0.253413
448	1552884_at	NKX6-3	NK6 homeobox 3	61.0515	73.4469	64.6835	66.8729	28.0137	88.7763	59.8653	12.5728	10.7104	37.391	6.63899	130.159	52.7655	33.0952	78.8912	53.3406	37.3153	51.7772	28.4005	98.3349	57.8595	46.3519	49.2568	114.003	70.7743	50.2098	36.0878	73.821	121.779	58.8572	28.833	95.6854	41.1502	68.3232	78.8101	65.8563	100.827	53.4436	67.0088	-0.109694
449	1552885_a_at	NKX6-3	NK6 homeobox 3	120.619	29.2639	78.9108	71.0174	40.4777	28.6102	63.5279	77.4237	38.2678	104.381	24.151	120.849	126.883	143.481	100.882	51.5643	122.242	123.127	23.2433	156.683	35.8588	88.6464	117.648	34.5115	142.291	12.3466	36.2376	19.0396	87.3311	36.8795	86.7106	31.2267	114.502	23.3377	38.405	53.2386	47.1152	29.6404	87.2246	0.104288
450	1552887_at	TBATA	thymus, brain and testes associated	26.8879	13.771	36.9256	13.7668	57.3134	37.1313	74.1109	24.1871	28.3046	77.2357	5.71625	75.7342	62.452	65.0838	36.8366	14.1069	29.7249	24.6231	5.82533	18.2189	26.1698	64.6435	11.8491	65.0372	7.00279	36.9851	11.7689	26.3414	8.5283	56.3726	24.2085	30.2077	88.8626	64.5287	134.015	37.8715	63.4662	21.6741	78.1622	-0.159522
451	1552889_a_at	EXOC3L2	exocyst complex component 3-like 2	161.55	149.742	193.217	197.166	292.625	189.236	220.678	259.637	147.738	218.685	134.19	274.126	170.199	303.684	141.585	187.663	187.555	127.91	155.062	159.785	197.219	153.022	177.225	209.529	152.379	141.627	147.067	61.4673	327.606	283.615	232.413	168.441	232.499	221.122	188.883	155.63	228.988	210.719	198.589	-0.081053
452	1552890_a_at	CABP4	calcium binding protein 4	33.9173	20.7443	27.5139	36.2089	5.63485	3.66559	2.87343	152.491	73.3181	25.8739	26.8227	10.2376	8.29031	35.3732	45.5341	44.536	38.9826	27.6779	46.1791	65.9773	50.5988	76.2143	2.55823	77.8866	62.1563	59.5449	23.3874	31.3989	4.96414	54.7855	36.8894	69.5915	7.03943	58.2403	4.37308	92.0861	7.55941	265.308	7.11462	-0.130589
453	1552892_at	TNFRSF13C	tumor necrosis factor receptor superfamily, member 13C	88.3826	3.54425	46.4277	38.9619	17.9483	66.6168	78.3731	21.2042	57.1907	23.1558	128.636	22.468	74.1344	55.7263	13.8182	7.91387	14.7822	3.09326	38.9355	24.4668	44.7446	27.0871	38.2524	19.4156	47.2827	20.4109	48.8057	29.1652	91.551	107.038	19.0467	47.5106	36.4507	60.6662	103.015	13.538	16.8922	3.2189	71.4834	0.0220389
454	1552893_at	CAMK2N2	calcium/calmodulin-dependent protein kinase II inhibitor 2	76.8935	126.223	64.2394	73.4381	165.233	98.5295	100.999	143.613	72.5789	77.9545	68.1691	121.029	20.2383	129.585	72.9097	56.2935	77.5943	84.7363	96.9231	66.2945	96.2334	58.4065	14.0274	108.977	17.5756	97.8417	42.3812	69.4534	238.493	87.0399	94.0497	112.186	74.5939	80.9865	106.327	54.1259	109.951	97.1274	155.078	0.0333808
455	1552895_a_at	ANKRD30BP2	ankyrin repeat domain 30B pseudogene 2	1.06493	16.4844	21.0413	1.18501	28.995	20.3957	9.6266	110.026	18.4776	27.1027	22.8577	2.04288	32.9251	2.02677	2.82238	16.8198	13.1682	0.675275	16.1405	19.9627	25.9255	5.31886	13.331	24.5627	4.71894	29.0419	13.7034	0.819777	43.2146	40.765	1.10679	47.5983	27.3042	15.0845	10.682	8.61893	30.2312	20.1582	17.6496	-0.191987
456	1552897_a_at	KCNG3	potassium channel, voltage gated modifier subfamily G, member 3	14.2292	20.8604	95.0169	107.268	176.918	112.184	77.3463	70.8627	2.42079	94.7458	28.4037	43.1584	484.203	23.0517	111.354	28.0476	41.5613	32.0436	183.112	55.0524	20.0152	44.214	2.18411	73.2964	39.1635	35.8458	67.5625	193.706	30.0053	32.2999	19.4355	41.1255	24.385	29.8419	94.3227	21.4764	31.862	47.9307	23.1447	0.00416305
457	1552898_a_at	KCNG3	potassium channel, voltage gated modifier subfamily G, member 3	5.24007	3.60557	14.0827	7.59585	12.3466	26.8138	26.4994	18.9003	1.72141	9.57068	2.75768	14.4651	9.46649	11.4249	5.95168	6.50082	21.0039	7.03954	17.6502	3.01008	37.5356	13.7959	5.83942	8.09087	12.0279	6.16027	7.03752	14.4513	34.3077	4.14374	5.19166	32.2816	3.92453	13.1813	1.99612	11.5081	8.61994	7.44161	5.18502	-0.0827132
458	1552899_at	LINC01312	long intergenic non-protein coding RNA 1312	32.3159	57.2216	21.6381	9.82252	57.9435	35.3703	54.2001	38.6046	80.6239	18.4319	46.4706	1.50854	54.3354	76.4792	70.3616	65.6118	66.33	40.8931	58.6707	60.1107	53.772	38.1981	15.4601	35.506	38.1338	1.4033	29.3371	5.81175	57.7389	50.0878	43.2676	87.4245	28.5832	44.7462	14.2966	35.8951	32.5014	16.1583	33.3418	0.0127599
459	1552900_a_at	LINC01312	long intergenic non-protein coding RNA 1312	12.6656	41.8333	17.6802	25.1875	29.5089	15.2189	53.6647	36.7324	30.1118	26.6642	9.42112	42.037	18.5822	55.7649	19.4509	19.8832	6.01709	11.8783	19.7982	22.6638	22.7432	14.915	24.4717	26.4107	16.8948	8.53217	18.4	27.7366	96.1115	44.4331	15.6146	23.8598	16.8851	21.5752	23.8892	32.2817	5.77251	20.7755	28.8633	-0.0663253
460	1552902_a_at	FOXP2	forkhead box P2	6.59238	64.6453	4.92308	19.1453	11.2803	5.87624	6.35497	18.5265	1.89689	7.64137	27.1977	22.8627	19.2607	59.8855	4.29495	3.6096	15.3689	27.093	32.4245	12.2699	2.92736	28.4806	4.0896	2.42247	1.43511	9.51444	6.95515	22.1547	6.98792	2.20258	4.53075	27.4876	68.2031	4.50695	25.7246	5.57242	8.56085	4.52537	32.4487	0.104239
461	1552903_at	B4GALNT2	beta-1,4-N-acetyl-galactosaminyl transferase 2	70.1678	28.9209	46.8852	3.0792	4.52689	33.5311	59.6522	60.8115	46.5676	20.5278	26.4422	60.4663	191.04	48.3009	61.5663	28.4041	45.8743	36.1603	90.1211	45.4663	42.9069	39.613	20.1755	42.1442	50.7142	7.90825	11.3514	49.3427	45.0897	92.4371	34.9061	43.2903	11.8531	10.1275	358.869	50.8672	336.787	42.1618	25.9674	0.0728825
462	1552904_at	NETO1	neuropilin (NRP) and tolloid (TLL)-like 1	5.13778	1.22083	5.0309	18.3187	0.384165	8.18917	13.0583	0.563067	7.75721	5.20982	1.14682	41.0579	15.1254	1.91926	6.63501	7.646	18.0015	6.98384	8.25599	8.80872	1.42013	11.1115	2.73193	12.4618	14.2839	16.0071	9.58389	3.99512	39.7068	1.76796	2.02883	2.20912	11.793	2.18273	1.28733	21.3128	10.7049	0.883281	16.8314	-0.0837965
463	1552906_at	FMR1NB	fragile X mental retardation 1 neighbor	4.84925	1.2305	14.7788	8.02128	2.0236	28.2284	9.4187	9.97802	12.0245	10.731	16.1978	15.8837	11.9397	4.27161	0.613638	17.7705	18.2954	2.81364	10.2485	15.354	24.12	3.16631	1.02504	10.2128	0.768229	8.07597	11.5297	9.09263	1.86422	2.92275	36.9636	0.709537	15.5316	1.98936	23.7737	11.8842	8.49661	31.0889	6.46464	-0.0321071
464	1552908_at	GCSAML	germinal center-associated, signaling and motility-like	18.5997	0.807872	15.7498	5.86232	15.2691	25.2924	12.581	13.6342	0.661545	16.6597	0.83766	12.4575	31.5156	48.221	1.60148	13.7126	32.4526	17.3396	8.59231	24.0442	14.3237	0.719073	22.9108	35.0523	31.6035	28.8771	28.5583	10.454	1.69062	28.7375	12.7094	17.6658	50.4632	0.625657	30.0692	20.9607	45.7023	83.6641	24.5988	-0.276513
465	1552910_at	SIGLEC11	sialic acid binding Ig-like lectin 11	113.126	32.5194	49.6931	48.5298	71.3414	40.6781	20.717	34.1369	50.2809	26.1104	27.3895	163.936	57.2323	6.38186	102.819	30.3148	44.4122	54.7445	91.8346	31.3308	66.2486	65.4652	16.4483	43.088	11.2643	61.2923	41.4626	135.072	110.896	2.4008	12.738	26.4836	124.583	45.583	126.861	63.5527	64.576	27.5303	2.50253	0.293304
466	1552911_at	SIGLEC11	sialic acid binding Ig-like lectin 11	7.65548	6.26866	22.9215	2.7396	7.7196	26.6838	6.15717	35.9415	3.45396	50.1691	1.93493	32.0139	6.81441	2.32904	15.7799	49.5592	2.33353	7.33766	10.9875	2.20253	2.09471	6.48411	4.78349	9.8824	1.50155	6.97713	1.9052	6.50094	20.7233	9.15211	8.25603	8.80853	15.6795	7.02706	2.76305	2.01228	12.8874	2.47365	2.48654	0.23913
467	1552912_a_at	IL23R	interleukin 23 receptor	3.01685	5.82296	1.38537	13.5461	22.2401	1.7654	24.8382	0.68808	6.62646	28.8166	16.1536	4.58989	21.3826	29.2044	18.3153	0.888012	16.2031	0.481138	2.03085	1.04531	1.12971	9.1634	5.03742	0.855131	12.6945	1.8254	16.9782	3.77869	26.8007	1.76336	1.46272	37.7484	27.1334	12.6481	2.17364	6.55716	1.27071	9.545	23.5698	-0.234521
468	1552913_at	MAGEB18	melanoma antigen family B18	9.98359	2.51357	9.36457	9.29779	13.2152	8.7102	15.6221	2.36807	3.11736	0.484661	13.3523	24.6691	0.946637	28.2882	0.919981	0.375962	21.2263	0.833199	1.29871	15.0209	1.53853	1.33668	12.4532	10.484	3.36293	4.46512	7.17858	6.48231	5.96702	23.0019	11.3655	15.8098	14.0842	0.914891	0.511859	1.00159	12.7872	13.6785	13.433	-0.0266062
469	1552914_a_at	CD276	CD276 molecule	10.3668	23.9993	21.7956	12.2733	37.0278	5.32796	9.95824	14.1262	8.49061	4.50387	6.1088	31.2404	21.7906	24.0018	6.57702	7.05145	3.16383	9.97076	4.59493	10.6745	6.44022	23.6689	12.1279	16.0158	8.39888	12.6469	12.3148	5.04525	10.2946	19.1952	16.0206	22.9617	12.3117	8.86468	5.8418	16.2045	19.603	7.90169	4.14709	0.191453
470	1552915_at	IFNL2	interferon, lambda 2	47.0185	50.9863	30.3994	57.2429	133.455	52.0831	21.234	72.6396	38.4959	50.2849	16.1589	94.077	54.2884	58.4533	40.4506	18.8604	7.80346	35.5496	129.919	58.1066	48.9175	35.7197	79.6398	56.6174	14.6265	47.7487	71.8081	46.4879	36.2823	29.0024	46.8715	61.9937	20.3808	24.6009	117.02	24.0177	37.3363	46.6625	48.7945	0.0673588
471	1552917_at	IFNL1	interferon, lambda 1	104.834	47.7365	39.2228	42.8685	74.8919	59.5333	50.639	61.1088	14.8914	54.8869	55.4155	90.2644	53.7999	75.85	65.3224	63.2996	70.1496	69.9948	71.2051	40.4366	74.3476	61.3721	78.0976	65.7318	34.7821	47.8795	28.5785	50.3052	50.4697	45.8094	56.8714	78.0802	33.5875	27.7003	67.5881	64.7707	58.2547	11.1572	64.3027	0.259405
472	1552919_at	C4orf36	chromosome 4 open reading frame 36	21.1839	8.10988	29.9578	31.1893	13.0168	26.8832	24.503	14.7364	7.87351	23.7412	25.0192	23.8114	35.3936	54.1566	4.29661	26.0964	12.0474	21.8836	0.728409	3.19482	22.3631	24.7678	28.5462	40.5683	31.0608	38.2634	10.8901	20.3558	1.52599	24.3329	25.2915	21.0738	30.3502	12.7629	14.8756	11.4004	33.5181	10.0277	13.5144	0.101188
473	1552921_a_at	FIGNL1	fidgetin-like 1	202.054	218.81	442.881	320.308	407.165	280.226	237.622	198.218	302.987	167.714	204.246	102.738	379.581	152.197	87.7524	105.229	104.339	133.762	415.772	163.476	153.201	69.3574	153.072	165.396	240.571	121.711	125.265	91.431	107.037	145.681	208.932	222.094	94.1244	125.642	184.226	119.994	189.256	178.736	123.195	0.420276
474	1552922_at	RIMS1	regulating synaptic membrane exocytosis 1	3.89501	2.4971	38.1223	7.69184	2.97669	3.32529	1.67241	4.99153	43.8512	6.23659	20.4255	4.0319	4.15408	6.11114	0.68728	3.15184	2.24585	7.616	9.65329	0.858425	12.2802	1.98123	1.16684	107.167	2.73283	5.83456	4.94908	1.03204	5.74616	390.01	4.96281	5.27101	10.7968	1.78726	48.0636	4.87436	3.67046	13.7431	1.70897	-0.00541808
475	1552923_a_at	PITPNM2	phosphatidylinositol transfer protein, membrane-associated 2	8.74449	62.9069	11.8376	43.5344	78.344	12.1139	39.5302	16.8039	13.9027	28.9607	4.38064	5.67536	46.4361	16.6205	17.688	7.58187	27.5564	34.975	58.962	9.28712	49.8445	11.3295	9.95479	27.3179	23.0963	15.3587	10.7345	7.57052	34.389	49.3887	41.0386	41.2523	12.0004	54.4855	4.50891	42.5789	60.7312	6.36704	58.6399	-0.15188
476	1552924_a_at	PITPNM2	phosphatidylinositol transfer protein, membrane-associated 2	54.5596	162.735	14.743	82.0728	82.4415	91.726	104.363	35.6256	7.01475	44.9632	28.9353	23.671	87.8714	40.1006	57.2364	53.8824	43.155	50.6609	97.4579	14.3603	44.3202	42.2804	50.9307	60.3121	70.6547	40.3605	9.80737	5.80899	78.4131	32.6884	9.16669	98.051	18.5447	36.1685	64.4595	9.37023	27.8425	63.9845	56.8696	0.223174
477	1552925_at	PCDH10	protocadherin 10	3.25274	43.1362	2.51026	22.8784	4.89421	15.4623	44.0305	62.6535	4.14944	5.99262	20.4706	3.64321	8.90053	45.1574	43.1017	1.1211	2.55296	3.5969	11.3363	8.55528	11.7169	2.06217	7.30031	2.94552	4.69641	33.0106	22.497	22.6763	7.69155	5.84443	4.18175	6.59007	8.36273	11.0386	6.32457	49.1184	6.60022	15.2982	40.777	-0.0560133
478	1552927_at	TAB3	TGF-beta activated kinase 1/MAP3K7 binding protein 3	39.5459	46.5272	17.2116	37.3787	28.9199	12.1796	45.3425	35.5025	26.5573	38.812	4.3317	22.2277	60.4197	5.44195	33.5291	9.41577	57.0119	46.1759	47.6412	37.0454	20.4298	9.59562	61.091	91.084	41.2633	36.976	34.6781	31.0619	5.43308	65.6374	5.1558	51.4691	2.40512	25.2409	41.4321	18.7962	28.2153	36.1566	44.3056	0.0600584
479	1552928_s_at	TAB3	TGF-beta activated kinase 1/MAP3K7 binding protein 3	42.7312	25.906	49.2212	29.0714	48.2727	51.5487	66.2233	63.0871	39.1027	21.0837	3.30273	50.0872	108.063	19.707	65.1419	18.9999	51.7485	83.1182	114.222	56.5297	48.0931	47.1501	66.7903	143.073	40.1253	51.6905	59.0584	68.9586	5.13633	83.3157	45.6127	69.9146	1.28508	63.9535	85.5553	43.2719	49.0926	36.1885	106.279	-0.0581015
480	1552929_at	GRK7	G protein-coupled receptor kinase 7	0.808276	4.33015	0.925433	0.952597	17.8664	3.53588	1.57443	9.2917	21.4761	1.27195	1.19641	15.5893	7.36821	24.8336	1.10653	5.36305	27.4214	7.18868	7.11273	8.3799	0.755294	12.313	31.8343	1.51011	1.79649	9.02171	1.60741	0.648737	14.6679	5.04738	3.04968	4.17862	1.12178	10.2199	2.67276	4.11215	3.26336	56.3936	3.57956	-0.260751
481	1552930_at	MMEL1	membrane metallo-endopeptidase-like 1	298.953	256.984	306.696	168.052	120.653	221.089	113.811	839.354	323.041	353.152	242.83	152.452	336.97	604.174	653.076	452.542	416.645	657.779	154.381	652.226	826.945	318.013	832.898	674.799	636.111	416.953	614.036	224.59	611.254	334.968	576.139	352.663	334.113	524.281	1321.81	863.537	170.099	435.098	357.269	-0.365544
482	1552931_a_at	PDE8A	phosphodiesterase 8A	109.384	167.935	216.174	261.722	122.598	74.0744	136.241	152.965	100.998	231.437	92.7187	227.698	110.903	113.066	110.958	125.876	102.453	124.541	179.459	164.486	79.4549	113.954	128.301	143.82	78.8946	113.988	98.9361	131.134	124.735	66.999	121.619	131.395	250.304	148.434	178.529	219.495	159.672	138.998	110.457	0.0696821
483	1552932_at	NLRP6	NLR family, pyrin domain containing 6	2.79046	5.42064	7.3196	27.046	6.51473	4.91965	4.03417	13.0951	3.42652	6.66799	5.86161	7.27718	5.54588	3.01491	6.47182	2.91909	7.25065	14.1972	2.58723	8.00046	30.5879	35.0226	16.1968	4.94337	3.45424	5.40447	10.8901	3.31515	12.7654	8.66369	3.83948	6.24817	33.9783	7.37968	5.20465	5.26313	33.0794	3.93195	20.5508	-0.20701
484	1552933_at	AKNAD1	AKNA domain containing 1	15.6311	6.36807	23.5761	15.4569	33.5611	3.81552	4.61129	40.3615	16.116	1.89304	19.6453	39.0312	20.7771	2.59171	16.3693	1.26154	23.3112	18.3693	3.53378	1.46903	3.46094	39.7633	23.0921	23.385	9.49493	3.96022	7.316	6.98574	34.3307	2.7246	12.159	34.1089	15.7871	2.2887	30.3018	32.5621	24.4003	4.2989	39.6307	-0.0199864
485	1552935_at	ZCCHC5	zinc finger, CCHC domain containing 5	71.5643	96.9191	38.0984	82.4486	44.6472	122.501	67.9745	81.599	70.4242	117.511	59.4537	50.2669	103.552	158.016	123.427	94.6594	113.562	85.7607	77.2535	104.101	82.645	56.1162	46.7012	60.1986	84.8915	25.744	55.0444	81.795	104.953	145.601	59.2718	76.6842	55.4053	48.2695	98.8586	84.249	93.1596	37.6222	96.6995	0.100251
486	1552937_s_at	NA	NA	217.852	198.743	149.442	143.301	246.79	116.26	114.627	509.252	431.481	175.95	232.953	107.243	131.376	552.313	484.625	207.51	272.033	211.526	299.311	248.59	428.812	394.203	177.404	351.232	204.269	183.047	337.037	293.855	140.78	404.356	423.671	442.17	203.566	287.881	113.156	390.303	152.76	360.262	268.542	-0.351961
487	1552938_at	ZIC5	Zic family member 5	2.31994	2.43369	48.7897	1.37824	39.5277	23.2848	29.5135	5.76937	14.9126	4.69822	24.3868	2.41905	1.27759	33.5073	7.1991	2.20818	5.50212	6.27498	7.74228	5.07942	15.1111	13.0619	1.58583	3.4176	9.36324	14.0717	13.0016	5.21076	7.74901	13.4475	35.3669	49.5228	19.2823	11.0893	19.7009	4.82984	3.94272	8.06321	2.6672	-0.115351
488	1552939_at	ANGPT1	angiopoietin 1	14.4131	16.489	16.9436	29.8247	21.5385	11.7666	42.9004	17.8954	4.91097	12.3667	21.5975	32.7039	1.45634	37.5224	11.7302	9.05985	10.0776	13.0837	3.26085	0.735614	11.6964	12.0079	18.9422	21.8653	13.2095	9.66774	5.91526	1.65045	24.5327	21.5883	18.5216	3.43871	16.964	16.142	25.2414	21.5403	2.01861	15.8134	17.3666	0.113821
489	1552940_at	TEDDM1	transmembrane epididymal protein 1	33.0811	7.50871	24.0612	1.95907	4.57439	29.8204	13.8006	40.7343	8.47879	35.9712	26.7408	2.09366	59.796	91.3626	8.39109	27.0606	4.71862	17.7316	26.111	49.0915	34.681	22.7746	35.6337	51.5211	22.7873	48.1834	31.1329	29.1703	50.3289	38.5897	26.0159	27.5341	29.9322	32.2954	26.0863	52.5542	82.5395	35.5701	3.22566	-0.204436
490	1552942_at	LOC149373	uncharacterized LOC149373	67.4444	102.788	80.6082	99.9907	124.838	137.809	100.822	130.747	31.154	129.228	45.43	72.5169	103.187	97.4204	52.1052	76.6479	64.9241	73.4564	129.341	94.3379	137.098	98.2131	86.5769	142.785	78.1484	132.127	108.377	50.1303	139.464	179.381	92.4258	114.307	46.9327	91.5899	152.869	87.8742	212.793	77.9117	121.332	-0.143163
491	1552943_at	GABRG1	gamma-aminobutyric acid (GABA) A receptor, gamma 1	1.45806	2.01279	10.7543	5.63118	0.779154	33.0176	3.84112	7.84282	15.1599	22.8194	5.66106	23.7086	5.73548	1.03775	23.1514	13.1391	0.631677	6.7671	1.01034	0.707274	2.36608	19.402	14.5111	18.3625	12.2714	22.7641	13.6466	6.63233	1.23055	21.0473	3.81562	15.6554	1.53765	15.1401	17.1588	0.659674	11.1853	1.51574	19.8076	-0.0471213
492	1552944_a_at	PANX2	pannexin 2	20.0512	55.9099	17.4291	4.63407	13.0969	20.7697	8.87829	28.7245	12.3003	5.22876	17.9297	6.31656	7.81386	22.0769	11.2496	17.1074	15.3634	13.8776	13.4211	27.3825	20.3769	19.9852	12.8666	17.693	12.1743	9.95239	26.7108	10.6152	32.9496	19.7539	12.3411	17.9475	42.715	16.0744	6.44786	33.2585	19.3121	14.6246	17.6985	-0.0112389
493	1552946_at	ZNF114	zinc finger protein 114	18.0379	52.1251	77.1235	19.4291	60.8088	31.2649	178.073	57.3042	13.619	44.7555	11.1116	45.3953	67.8287	161.405	36.4272	30.8	31.3111	23.3121	212.048	12.1408	20.9337	58.2328	28.5116	33.9144	13.3798	20.6762	26.381	24.2377	236.664	15.51	30.5832	67.1582	53.7926	34.6713	40.1062	8.70344	43.3644	43.1548	19.8912	0.0769827
494	1552947_x_at	ZNF114	zinc finger protein 114	34.6586	27.0042	8.85843	40.3765	27.3327	5.99516	100.077	36.5993	9.41972	80.2186	3.68412	56.6124	78.9213	134.252	30.0489	25.7356	38.4193	39.4145	167.669	32.2764	36.026	50.1681	19.7858	31.2802	22.0425	12.2448	12.1867	55.0419	182.545	27.4481	4.88961	32.4376	26.5061	33.1421	36.9785	36.2608	7.4069	4.21202	17.8656	0.0592452
495	1552948_at	CCDC27	coiled-coil domain containing 27	2.69184	44.636	8.171	24.4511	21.5649	25.1151	6.6395	7.44376	23.6291	18.5701	41.8579	4.42778	3.79858	9.56568	23.3385	4.15262	6.33498	3.16684	12.4616	2.52001	10.3965	30.2027	5.32144	6.15793	2.65956	36.2223	5.73336	2.40918	16.1237	6.59772	7.86578	9.90731	11.3667	3.7487	4.01016	12.461	25.5269	3.34111	14.5448	0.216462
496	1552950_at	C15orf26	chromosome 15 open reading frame 26	1.20043	3.9212	27.0631	17.7089	5.03506	1.3825	3.682	9.09445	0.562993	27.0896	5.1448	26.2742	5.14469	11.648	3.74603	1.40046	10.853	6.24075	6.70968	3.04659	19.0733	3.91981	7.71651	22.5991	0.438678	27.5978	1.72955	15.0422	11.7434	26.0339	17.0541	3.3221	4.08693	4.09992	3.52992	2.36699	1.60845	17.6604	25.7836	-0.248687
497	1552952_at	NA	NA	31.4898	8.61276	55.5387	25.6705	52.1199	29.6808	24.2692	54.3272	15.5335	55.2884	43.2025	59.7634	38.7606	19.6194	34.426	24.2385	30.3208	13.4677	34.0225	42.6304	31.5311	56.1102	43.5843	61.326	35.2362	33.4904	48.0096	28.1005	53.1003	27.2197	61.1964	59.8865	34.2409	48.072	32.3264	66.48	29.0899	38.1663	37.054	-0.434848
498	1552953_a_at	NEUROD2	neuronal differentiation 2	90.0948	77.3582	84.9995	73.4805	58.0247	78.9427	50.6488	95.5501	62.0656	44.1907	2.51095	66.8827	103.942	16.5751	118.944	11.2447	67.7308	54.2249	90.7609	54.7801	123.162	63.882	73.7131	37.8092	57.4334	126.434	54.3012	34.504	85.6304	55.2046	93.15	40.21	40.3367	31.0273	109.561	55.1514	58.2132	56.7761	46.3985	0.120962
499	1552954_at	C5orf17	chromosome 5 open reading frame 17	32.9805	137.482	15.786	37.0154	53.3999	3.40996	22.037	30.3225	18.0122	44.6681	10.5437	30.1854	49.4483	3.09016	32.8685	34.2154	34.3118	3.34672	29.5483	8.97811	19.6843	2.88632	3.76498	27.6638	18.0026	8.67593	25.5032	8.23756	82.1892	22.9717	3.5273	6.209	30.4214	20.5221	17.1503	5.5759	41.012	35.3745	50.25	0.165679
500	1552955_at	LINC00208	long intergenic non-protein coding RNA 208	38.2126	64.5443	4.85367	39.5905	31.3444	45.144	70.2155	70.6746	63.4287	58.184	31.8613	20.5321	53.2443	15.8984	65.7804	45.5702	27.1051	63.0032	24.9287	15.917	40.412	8.30797	39.1167	72.288	19.9784	13.5824	10.1774	8.73313	17.5732	18.6463	47.4305	37.14	53.5654	13.6152	31.765	14.2969	15.45	71.991	40.4557	0.131508
501	1552957_at	DNAH6	dynein, axonemal, heavy chain 6	13.5912	2.87508	35.0265	11.0016	3.47134	19.1837	22.2851	21.674	17.6032	2.63094	1.43622	24.3509	21.0211	28.9469	4.47006	44.175	1.13945	19.0428	19.4781	36.0358	10.2796	36.1212	15.1885	49.6449	2.70308	37.9272	36.6201	25.8486	1.3264	29.4338	29.9568	7.7654	14.1378	18.4668	24.0026	1.46923	24.9246	6.73723	45.0269	-0.0454773
502	1552960_at	LRRC15	leucine rich repeat containing 15	25.7315	86.3099	38.4745	39.2573	35.5864	40.1252	51.5096	32.6019	28.0479	7.40697	63.4986	104.107	55.5933	11.5887	13.0391	57.0292	43.7046	54.6547	14.3046	21.0574	12.8491	44.4688	33.6827	34.5862	81.8933	72.8168	26.9729	23.867	9.83734	32.8048	43.1781	62.5623	45.8679	13.9085	2.085	8.88117	6.87437	3.52742	46.1505	0.36953
503	1552961_at	NA	NA	11.827	24.6336	5.80749	16.6939	29.0084	22.0159	18.648	37.1195	26.7268	52.8887	15.9133	30.1049	62.9912	6.82551	1.1543	21.8609	1.66021	11.6951	21.2465	30.0258	27.9257	3.33034	27.4393	33.3796	16.2206	12.0678	19.6832	22.7014	61.625	52.642	18.66	0.945459	28.7775	25.6358	18.3121	13.9859	46.1555	25.938	47.9784	-0.13679
504	1552964_at	CFAP46	cilia and flagella associated protein 46	8.49123	3.96149	3.95845	7.10221	9.51324	5.23546	33.9478	5.05929	7.91791	3.49863	55.1509	5.05371	10.9678	12.9882	7.46666	5.3335	6.00303	3.07134	6.57617	11.879	7.95201	28.5278	2.03568	20.4057	10.2839	33.1045	6.03332	4.57835	15.8954	6.67233	13.6476	11.1188	5.64833	2.3237	7.36093	3.12367	9.52155	23.785	36.6074	-0.177089
505	1552965_a_at	B3GNT7	UDP-GlcNAc:betaGal beta-1,3-N-acetylglucosaminyltransferase 7	11.2032	34.4199	19.2546	54.4878	64.1963	23.7537	15.1526	40.42	34.2103	40.3972	4.05125	7.23156	39.3828	10.1725	7.19979	38.2881	21.4816	35.3484	52.4051	5.71603	36.7992	31.9514	3.05862	17.5111	3.96174	41.0658	44.607	7.23311	79.7698	14.8772	33.8307	60.1078	45.2898	41.8036	74.5687	36.1083	33.3815	4.88248	51.4466	-0.0707697
506	1552967_at	ZNF645	zinc finger protein 645	31.9426	33.5452	54.0918	34.3625	45.6603	39.2616	59.0339	72.0698	14.6886	15.576	34.4792	53.5918	37.9515	42.6968	66.9211	4.5928	34.0837	43.7416	12.3482	30.0016	19.8901	24.9775	20.9714	38.563	63.6874	11.3918	30.9947	36.7101	119.065	17.3838	39.3352	39.089	15.9532	44.1315	39.4337	22.4217	74.1379	34.0425	9.02222	0.205333
507	1552969_a_at	ZMYM6	zinc finger, MYM-type 6	47.1884	70.1895	47.4877	40.6754	48.0829	47.5877	39.6464	22.9641	23.7083	68.1004	31.1631	62.3125	90.1915	84.2738	14.7244	33.878	47.97	80.32	54.284	69.6833	71.0376	19.8879	53.8988	83.7298	48.4352	46.2862	76.0991	52.5764	9.44303	52.5552	6.03344	36.8256	44.1234	69.4947	40.1973	31.3283	78.3275	47.1055	44.1071	0.10968
508	1552970_s_at	ZMYM6	zinc finger, MYM-type 6	61.8332	56.5118	57.9481	61.8571	41.2179	79.4023	38.6262	13.2483	23.7046	82.6478	55.015	60.1406	42.4482	54.3903	29.5112	35.8438	52.0662	79.0268	109.448	68.0012	33.5664	9.50754	68.8207	120.128	99.3041	72.766	63.3195	97.5009	46.9037	38.9346	1.69039	50.5317	42.3842	64.6015	50.7607	30.1183	86.8243	72.2805	73.0563	0.035649
509	1552971_at	SGCZ	sarcoglycan, zeta	14.5919	4.62891	0.972268	22.7112	16.7222	14.9511	4.92928	10.7589	5.04522	17.4811	2.52721	20.6562	21.3129	44.5377	3.66544	11.227	6.82639	0.813648	14.0422	1.29389	20.7565	27.6562	20.9637	40.5953	32.9716	30.8252	40.7556	12.6916	32.0432	14.9142	3.40136	18.5789	10.925	22.5405	4.48245	28.6285	15.595	32.8912	14.8678	-0.342155
510	1552972_at	LOC100507431	uncharacterized LOC100507431	0.996111	0.489117	0.587961	0.392052	0.651115	10.1722	2.32538	33.1459	5.86291	5.87441	15.2497	1.05226	11.3152	28.6423	43.0837	10.879	15.5208	0.29445	35.9303	1.75387	10152.9	63.9075	14.8087	14.4958	6.76145	31.7664	0.651534	21.1823	7.562	16.9076	12.8473	2.12684	1.01503	0.876291	0.689283	0.812214	0.65516	0.47936	53.1483	-0.208337
511	1552973_at	WNT9B	wingless-type MMTV integration site family, member 9B	18.8347	25.6025	30.9839	49.0419	15.4276	42.6442	85.0012	14.3492	6.06653	8.10083	18.3611	11.5358	39.5423	84.0597	9.05378	2.30541	18.5964	30.0135	21.99	9.36852	8.61614	3.50123	35.4924	29.532	9.87931	7.9308	55.0657	43.7522	29.4686	10.3107	13.7261	12.0326	33.0625	43.5185	7.34882	45.8662	14.5521	63.6594	32.4954	-0.0998091
512	1552974_at	NA	NA	13.2999	23.125	2.19818	1.66857	12.4383	13.8612	6.29025	8.03818	1.65376	1.95763	5.91097	24.2225	5.25579	3.66492	13.4275	10.9074	2.56171	6.01747	9.80744	1.46718	1.26854	13.4453	8.37429	2.18719	1.16868	3.13914	17.126	13.3562	24.9472	1.22061	0.420869	3.24323	2.63347	11.1052	2.99839	9.05794	1.96371	0.946561	8.71369	0.234347
513	1552975_x_at	NA	NA	1.74613	11.9277	9.0087	10.4613	35.3161	13.3979	18.0201	5.2023	1.62532	6.91046	13.2792	2.08664	29.9461	4.45754	2.1853	13.6025	4.22176	9.155	2.42832	10.0806	2.26387	17.8622	29.0536	13.3522	0.907265	20.6345	8.82382	8.73476	15.5072	2.96575	30.6993	11.4212	2.77245	0.791861	1.34717	15.1781	4.31907	21.6071	17.4367	-0.178947
514	1552976_at	DNAJB13	DnaJ (Hsp40) homolog, subfamily B, member 13	66.9105	99.443	54.1282	52.5747	54.7183	40.4368	93.8494	95.353	98.481	94.6624	46.9236	96.8207	3.33865	166.205	82.4625	35.1793	87.2932	87.1543	36.1198	47.1831	35.0629	89.4484	23.4696	99.4568	64.8107	82.8652	68.9732	44.2553	71.961	123.757	113.533	105.265	73.0445	13.7617	69.3777	76.9949	53.3109	55.7893	115.995	0.0476652
515	1552977_a_at	CNPY3	canopy FGF signaling regulator 3	798.631	328.761	487.744	652.509	382.461	342.825	432.536	281.792	406.313	434.193	390.293	733.091	415.877	402.807	704.877	394.461	387.942	466.716	319.785	464.024	426.498	357.927	407.652	298.11	498.59	500.58	534.412	532.581	326.715	215.234	439.741	506.722	397.84	454.984	456.684	408.898	1202.15	272.033	249.72	0.391625
516	1552978_a_at	SCAMP1	secretory carrier membrane protein 1	352.499	1192.97	850.321	825.893	528.921	807.82	637.623	196.653	837.338	1700.8	1829.28	920.968	909.61	504.549	715.092	846.577	672.787	679.736	838.347	572.167	1009.66	329.595	1610.06	806.245	495.647	899.16	1054.78	954.905	304.966	658.575	387.886	876.06	823.856	1463.45	1019.23	681.078	1267.02	1070.73	948.472	-0.131558
517	1552979_at	LINC00471	long intergenic non-protein coding RNA 471	16.1396	4.89652	13.9637	12.1189	33.9197	23.3569	26.5559	2.11397	25.455	29.4202	26.7645	2.94211	31.7714	8.79886	5.00214	2.34909	5.4694	22.4537	3.53418	5.47774	25.5376	4.67896	32.9809	4.00823	28.0559	23.6028	5.90392	11.4886	51.1471	24.6635	3.46165	2.38547	2.38226	21.1088	27.8226	4.57158	8.18178	4.33952	3.24061	0.202309
518	1552980_at	HAS3	hyaluronan synthase 3	28.631	36.6624	40.272	61.9234	52.2244	45.5715	41.7883	21.7628	27.5006	13.9577	15.8409	49.6204	62.6392	88.4716	32.118	32.3587	39.2587	36.4492	34.7934	22.98	66.9028	59.0757	15.3377	19.8939	50.8274	46.1567	31.8872	44.2406	76.081	78.5733	34.7898	49.5619	65.0904	48.4887	74.7949	86.7156	63.1888	44.9402	69.4379	-0.327229
519	1552982_a_at	FGF4	fibroblast growth factor 4	50.8447	34.9502	43.0713	1.58034	11.1044	7.496	4.41653	59.7828	33.5854	15.9656	6.06192	24.3429	7.13663	11.0229	46.0588	8.52422	7.04909	56.081	46.4693	4.47688	15.4284	8.50278	3.31478	7.30172	32.4478	29.8706	33.0159	35.4004	99.481	52.5158	10.5601	5.90972	7.57824	8.65182	48.5143	27.3477	35.3901	9.16712	26.5852	0.0824028
520	1552985_at	SLC30A8	solute carrier family 30 (zinc transporter), member 8	52.8132	60.7196	178.778	16.9407	71.0803	16.5737	28.8348	56.6059	24.8834	402.511	61.5454	44.3913	39.9359	49.9503	107.597	35.6172	30.701	53.273	50.1979	4546.12	3592.16	43.5137	42.4431	332.986	2482.39	48.9542	69.2626	27.122	98.8459	30.9515	57.9108	55.7599	35.9999	27.2329	70.3403	47.1128	83.4535	45.5104	106.229	-0.0875505
521	1552986_at	LOC142937	uncharacterized protein BC008131	36.1211	65.213	51.9057	31.3201	143.767	140.55	28.0145	141.103	26.6371	81.5135	42.9448	69.8842	40.6124	140.838	57.8773	74.0241	75.9753	39.8758	36.9538	47.9587	6.84104	47.2541	88.5846	88.3807	39.2464	95.539	269.194	63.348	35.3235	158.744	71.8657	86.4975	29.9241	27.8381	98.276	97.6451	87.9927	62.1386	128.153	-0.214682
522	1552987_a_at	LOC439933	uncharacterized LOC439933	19.7764	15.3214	28.2545	9.52973	0.64974	15.1813	10.3893	13.3324	19.9515	6.12848	14.3002	27.589	20.1357	35.2035	0.413297	21.3733	22.4674	6.59426	17.2323	9.52162	4.30215	22.7226	1.8818	29.3482	19.4691	0.541914	3.64841	7.61035	3.84859	1.06056	1.93054	3.88198	0.511077	9.90927	0.373397	20.5569	1.62481	16.9741	17.6404	0.261667
523	1552988_at	C11orf65	chromosome 11 open reading frame 65	4.94622	6.90083	23.3661	26.9463	3.42785	41.2564	30.4276	45.0882	17.3015	27.9859	25.9946	40.8325	73.8732	42.5109	49.6277	21.7691	16.8077	28.4872	20.0592	15.5449	39.9608	32.0603	21.3462	72.854	71.3749	29.8796	21.1241	38.9757	46.1924	70.6565	3.3636	25.4136	19.2021	30.9503	7.77755	27.9684	34.5036	28.6865	38.5015	-0.361535
524	1552990_at	FAM71E2	family with sequence similarity 71, member E2	2.92414	3.10503	1.70624	2.84569	4.36051	3.21037	8.6429	6.6595	2.06047	3.96619	2.90242	5.13504	3.60508	9.95168	2.1238	3.41271	2.35958	6.16169	1.34452	2.55689	1.86586	1.47164	2.31958	4.3523	12.1972	1.44919	5.00616	3.61032	7.75387	3.89476	2.28012	3.65745	1.00545	4.20684	1.74273	1.82148	5.67541	3.4443	5.73139	-0.0481298
525	1552991_at	OR5P2	olfactory receptor, family 5, subfamily P, member 2	23.2503	39.0926	4.62806	26.1187	15.6798	37.3056	35.3982	4.74867	6.91298	17.4135	29.9891	39.7273	28.8416	44.7556	8.60919	18.4029	20.9995	5.49488	29.4982	10.4199	57.1952	4.08128	24.0044	59.6415	30.1817	21.0086	20.9968	26.9926	33.0016	19.8926	22.4634	57.704	61.7459	32.5912	2.98254	17.7047	16.5906	5.74884	44.0454	-0.0882525
526	1552993_at	DYDC1	DPY30 domain containing 1	11.538	1.88228	7.53156	1.51219	3.86017	0.907488	1.39156	6.5437	2.61061	2.22688	1.3965	7.89444	5.1777	34.386	15.1215	2.94065	3.71939	1.23599	1.70919	4.33591	6.75023	21.659	8.79718	1.505	19.8239	5.71909	1.4798	0.5795	1.39664	20.3839	25.175	2.90299	14.7469	2.23007	2.16797	1.96488	1.42047	1.60137	1.40422	0.075408
527	1552995_at	IL27	interleukin 27	8.05362	34.7493	5.17011	4.03426	10.9479	9.91333	6.08948	20.6265	4.93831	20.3777	6.8417	21.6827	10.2777	9.50371	27.8165	3.795	5.17411	8.07108	5.5799	10.0788	10.4729	44.0792	3.15991	5.71358	14.7022	5.28822	6.20422	75.7069	11.6081	5.54251	10.6731	54.7012	39.9057	4.25591	10.2303	8.457	6.58908	4.67025	6.25568	0.0260214
528	1552997_a_at	IQCF1	IQ motif containing F1	52.6332	20.3043	13.4734	23.9515	87.5283	51.3821	68.3444	117.53	17.3317	65.7402	19.073	76.8183	21.4976	66.2124	55.1502	28.4435	74.26	56.6155	38.7627	54.003	56.6327	72.2929	8.80605	48.7872	56.9931	34.5029	10.138	59.3427	71.2427	80.2957	26.0228	74.5417	48.7883	51.8048	32.3237	38.346	39.0841	10.667	108.442	-0.110536
529	1552998_at	DEFB125	defensin, beta 125	26.0509	12.3883	2.43533	1.76565	2.09161	2.06277	9.95984	5.57182	1.67492	3.34063	1.14771	24.1533	2.58995	6.33969	13.4269	1.77302	2.59742	1.2766	2.31097	2.79201	3.21572	3.96596	4.01591	3.90226	1.91559	4.33972	3.74289	1.71097	4.44394	4.6263	2.96411	41.9387	1.19645	1.54248	21.5072	2.62246	9.58655	2.56838	3.26443	0.312377
530	1552999_a_at	WFDC10B	WAP four-disulfide core domain 10B	18.5579	16.7826	3.96909	2.26552	15.4552	26.2613	2.57595	5.38799	4.36659	34.028	5.41491	43.9514	3.42504	2.83034	3.4741	1.37082	8.45493	4.36224	56.9383	16.7255	17.9487	4.91187	12.3782	2.6378	8.29729	4.27775	2.29051	4.13941	6.20191	3.91621	2.24562	6.0711	3.1889	3.09569	13.6941	3.39658	6.85853	36.3941	3.14792	0.200464
531	1553002_at	NA	NA	6.25408	5.20585	49.5248	16.7975	1.11852	23.6764	14.8017	40.6861	0.719101	0.949609	14.8021	1.60537	38.8342	26.0232	8.23725	22.6828	33.8194	6.36003	5.81106	4.45961	13.2722	25.2729	17.656	2.01248	5.09499	4.06878	1.03679	4.71873	10.1962	42.624	5.09873	5.01176	27.4498	38.6284	22.9391	24.8629	9.27068	8.74231	10.0169	-0.0342406
532	1553003_at	PKHD1	polycystic kidney and hepatic disease 1 (autosomal recessive)	62.1149	41.4092	42.7289	34.1757	2.57725	41.1909	62.6983	23.5205	22.2999	54.9148	59.9237	6.79695	50.0727	8.89171	25.352	62.3733	9.90256	34.7606	58.271	30.8764	41.8301	29.9784	34.6663	29.4259	4.36072	85.5932	51.0179	9.10066	5.34827	102.701	4.72597	41.6311	43.8492	26.5828	39.3768	34.9145	79.0386	7.97453	71.0372	0.208291
533	1553004_at	PKD1L1	polycystic kidney disease 1 like 1	18.0841	30.1765	50.2369	28.0025	6.44801	14.9342	3.44976	33.2047	34.4926	2.07934	7.63506	5.62584	50.2207	10.7165	23.5655	26.3855	24.0698	37.3541	2.59625	49.1551	12.6988	38.5826	32.5005	19.0614	25.2124	24.1882	29.9022	17.3598	50.0428	1.83123	59.1782	88.4568	29.7662	39.2902	37.4589	11.5292	6.77222	8.13787	39.6233	-0.0396855
534	1553006_at	ADGRG4	adhesion G protein-coupled receptor G4	29.2498	62.8998	4.65997	4.60428	3.50628	7.86555	4.37869	6.09544	3.77551	32.5896	12.0979	42.591	5.55618	10.0929	2.96098	2.87411	13.9787	7.22558	6.97565	4.59784	23.0041	2.29445	3.19717	7.71662	1.95307	7.11892	39.1853	5.97434	31.5698	9.69642	38.8691	27.9344	49.8486	13.4332	42.7699	3.68862	39.5374	2.22886	53.7268	0.0404867
535	1553007_a_at	TENM1	teneurin transmembrane protein 1	2.18011	2.48559	7.16204	3.8543	3.95062	4.81859	2.94741	2.32168	13.5906	7.90561	3.079	1.92696	3.26648	3.84075	1.57894	3.97244	1.6865	1.73793	0.966407	3.87725	15.0752	2.57343	4.83268	23.9502	2.09772	2.19522	3.53832	1.21055	20.1527	5.85328	1.75508	1.78898	3.49084	41.5844	18.9724	4.62401	7.31413	2.09575	3.09645	-0.101507
536	1553009_s_at	REXO1L1P	REX1, RNA exonuclease 1 homolog-like 1, pseudogene	1.87685	6.2146	3.6343	1.13506	4.60436	1.93558	2.7	1.8613	3.48834	4.32741	3.09342	2.02475	5.38437	8.0909	1.6033	2.40966	1.59348	1.59957	1.34314	2.45274	8.18495	2.04398	3.36138	3.99894	1.08597	2.12784	2.85036	2.3209	5.48077	1.94775	3.11484	2.35465	4.72772	3.2239	1.78362	33.9524	1.91938	15.3954	5.20231	-0.348097
537	1553011_at	TAF1L	TAF1 RNA polymerase II, TATA box binding protein (TBP)-associated factor, 210kDa-like	22.4059	15.6497	28.8624	15.4365	15.6375	72.5656	32.8775	3.84162	1.78795	28.8875	18.364	58.1943	63.8741	38.3812	21.4743	32.911	42.5331	35.4754	42.9968	28.9884	24.1886	16.0377	22.5927	51.0734	53.6716	24.8726	14.8412	20.3012	58.9599	43.9572	31.4083	25.9634	75.762	46.1587	48.3644	38.6616	77.7994	45.2748	52.9995	-0.367812
538	1553013_at	CNTNAP5	contactin associated protein-like 5	30.3741	47.0836	2.3809	24.1799	74.9574	34.9375	45.1437	34.7635	32.8355	22.7712	41.9188	59.0313	30.8099	5.70896	40.3873	22.4357	19.953	22.7825	6.2971	33.4132	23.655	51.2099	22.5348	61.8046	21.0248	43.9417	39.7442	28.3481	66.1129	58.9282	34.2398	28.586	3.45787	28.6678	32.5355	43.3631	33.958	45.2056	36.1905	-0.104442
539	1553015_a_at	RECQL4	RecQ helicase-like 4	231.383	223.17	397.6	459.496	435.888	247.218	537.497	1592.78	237.432	295.595	335.479	185.337	389.9	481.277	377.842	272.655	192.462	247.111	591.543	289.972	219.563	238.882	156.934	225.074	224.856	266.482	175.651	196.067	469.992	447.78	338.699	277.359	59.9195	193.084	940.181	228	224.562	361.873	250.255	0.178478
540	1553016_at	ADGRF3	adhesion G protein-coupled receptor F3	54.4948	55.0026	80.5215	51.1664	63.992	53.2166	51.6764	49.1071	18.4189	82.9357	32.4162	79.0378	60.4963	12.0007	57.7158	59.5227	41.3461	37.569	29.6934	76.1086	39.3726	66.7923	36.9573	76.001	25.8935	48.7149	65.9174	33.851	14.1891	79.2816	12.5971	65.2094	83.4584	14.9349	52.8789	68.18	90.8129	3.57639	8.04634	0.433874
541	1553019_at	TMC2	transmembrane channel-like 2	48.6239	35.4533	57.0557	45.6513	111.444	69.8221	68.2011	59.5826	29.5474	10.7466	59.4296	26.1903	88.8856	12.943	65.8864	83.7707	39.8195	23.6002	71.6413	83.8985	66.2311	7.72336	46.4444	121.855	7.60174	56.281	52.5141	31.0927	134.543	18.2328	61.1624	40.5287	52.4535	27.7199	8.78395	64.0454	63.0481	9.84576	55.949	0.12768
542	1553020_at	SMCR5	Smith-Magenis syndrome chromosome region, candidate 5 (non-protein coding)	16.6393	12.7568	27.6177	28.2873	34.3615	18.6682	19.5999	27.028	15.602	6.2791	15.7636	12.8517	26.2997	44.4635	22.3539	36.9596	32.4967	17.3888	29.795	40.6973	29.2113	24.3548	21.0033	30.3976	25.7919	37.4863	29.3784	17.3765	33.5133	36.9524	5.00459	3.52331	23.5635	1.03524	32.7338	13.9105	22.2112	26.692	8.16553	0.202388
543	1553021_s_at	BICD2	bicaudal D homolog 2 (Drosophila)	84.25	130.19	70.2542	149.621	87.8491	66.8921	127.661	73.0582	10.4525	6.78197	183.783	128.507	74.874	29.0738	16.0519	89.494	11.2716	68.9026	106.025	38.369	80.5406	29.3258	26.5553	87.4083	66.8731	67.1792	22.2434	43.2797	5.35948	58.3498	13.2862	66.9942	63.3135	50.3754	38.0252	52.0968	11.2972	36.7454	84.2291	0.296245
544	1553022_at	ZIM3	zinc finger, imprinted 3	2.33881	1.19701	0.755233	16.4917	2.32141	8.04466	5.30937	2.52365	4.25321	27.875	5.73994	8.26662	8.56372	14.6606	19.491	3.77383	15.2321	12.2086	1.00685	13.2101	20.9314	23.2045	4.42235	1.29302	1.50434	1.36261	1.53454	10.3886	33.1743	1.54597	0.48464	14.5135	0.749465	18.7713	17.2996	5.77581	10.7887	0.870269	18.5061	-0.105968
545	1553023_a_at	NOX5	NADPH oxidase, EF-hand calcium binding domain 5	54.401	35.7262	69.849	34.3921	72.2885	51.8315	26.8736	84.4538	31.9663	23.2001	18.5364	13.4795	75.6693	150.944	69.0482	32.0423	32.4224	36.0129	316.261	56.7153	192.587	41.3817	59.1612	78.1821	34.9195	59.7199	41.2907	36.3477	82.9244	31.8896	41.9468	50.7821	15.1159	72.1073	56.1415	60.4383	54.9736	102.277	119.43	-0.214494
546	1553024_at	DAOA-AS1	DAOA antisense RNA 1	7.07735	4.53063	2.1447	14.8855	1.23138	3.06338	4.66035	2.03459	3.67849	2.2297	5.51528	1.21424	11.9877	39.4532	11.0261	4.54697	0.979826	0.465974	6.25431	12.1424	0.927704	1.72443	1.0457	1.55561	14.9809	20.9807	7.14221	5.46302	11.028	12.8	10.3724	21.8933	33.1365	2.67605	12.8015	0.545975	7.45964	0.684472	2.89195	0.0806223
547	1553025_at	ADGRG6	adhesion G protein-coupled receptor G6	6.6784	7.86688	2.18971	20.8407	4.07496	7.25933	17.9875	2.18416	2.36557	11.7442	6.69913	1.48193	20.8168	9.30763	1.76519	6.28068	6.55588	9.3445	6.08226	1.85367	3.18283	13.4608	3.41622	6.50003	4.52705	14.5929	2.58259	2.30818	2.4494	4.79627	6.55805	9.63779	26.0536	4.15957	23.5253	5.90653	2.33792	2.50991	17.8446	-0.00605034
548	1553027_a_at	KLHL4	kelch-like family member 4	9.06728	13.7102	5.53115	13.1838	36.73	63.3489	25.5775	14.158	10.1056	15.1195	1.67341	12.4665	3.22641	7.61943	8.53206	13.9607	77.3704	12.5712	119.998	8.02756	6.96919	8.49664	7.75443	7.87577	8.82348	11.6733	2.98399	24.9978	9.27742	34.9238	25.1553	16.8988	6.65788	6.15138	9.85086	8.10131	9.12619	3.56288	10.9196	0.100544
549	1553028_at	GPR156	G protein-coupled receptor 156	13.5149	38.4291	5.50586	6.34739	6.85989	9.76279	37.1628	6.5422	31.6793	7.54718	14.2371	6.31735	40.8422	19.0686	31.7409	2.19793	14.3059	39.3591	6.63902	20.4762	8.53104	10.8899	2.43698	11.2193	7.42289	2.53335	5.03506	3.82345	77.6723	12.0504	10.1396	56.8147	2.8943	31.0972	15.8004	6.49627	70.1753	4.99004	11.2828	0.154182
550	1553030_a_at	SUOX	sulfite oxidase	100.251	106.482	172.374	58.0119	93.8648	95.366	82.3576	228.609	220.172	182.825	97.1756	137.019	116.909	173.721	243.32	112.161	126.227	128.923	99.6509	181.649	290.178	162.873	124.266	231.287	189.064	110.884	231.484	99.7565	181.699	252.492	178.353	109.488	135.201	218.464	170.157	203.197	126.463	167.212	140.629	-0.379335
551	1553031_at	ADGRF4	adhesion G protein-coupled receptor F4	64.6133	20.71	23.4741	23.988	4.96898	13.6573	32.6381	67.0358	21.5003	19.5345	8.4877	7.81094	29.4926	10.2624	35.4998	16.0256	18.1332	49.1456	120.665	12.8157	33.2779	9.8664	23.8835	49.0614	23.4726	51.6358	5.43612	17.1748	85.4869	14.5754	20.3715	65.6975	21.2317	32.8626	47.7568	42.4153	10.4234	31.5764	48.7391	-0.0812862
552	1553032_at	IL31RA	interleukin 31 receptor A	15.2397	4.32635	3.93489	4.12693	1.35959	14.2644	5.5377	33.5283	4.18059	5.08043	4.65868	39.9886	21.0409	5.52765	5.95773	20.1441	11.542	1.74278	4.78324	5.25574	5.02952	1.43688	2.87711	4.35965	5.70294	3.67494	4.48707	2.30489	18.4616	2.40466	8.79009	7.17925	7.65178	16.0181	18.7055	1.21358	5.75847	5.54736	5.09668	0.206254
553	1553033_at	SYTL5	synaptotagmin-like 5	4.81676	3.98786	9.38407	2.01306	2.4244	5.95704	7.95273	47.5414	16.0299	10.1853	23.3434	1.64075	93.4573	6.16383	2.2393	51.3436	3.72565	3.62686	49.4649	1.90345	6.41717	1.78938	21.0344	9.22014	42.4008	25.6184	26.5784	1.20078	14.5127	21.4282	2.94833	48.3237	2.44962	1.97736	40.2406	29.9365	3.12228	9.5669	26.4507	-0.183672
554	1553034_at	SDCCAG8	serologically defined colon cancer antigen 8	234.356	333.979	402.24	303.441	364.95	450.878	290.031	122.075	233.721	179.021	228.241	267.419	305.017	109.705	224.221	414.199	195.756	197.661	156.698	195.089	214.124	222.758	267.018	332.712	159.45	446.702	341.912	200.788	157.68	508.281	239.024	237.185	211.912	273.524	186.364	132.959	263.684	121.007	335.079	0.223598
555	1553036_at	ADGRF2	adhesion G protein-coupled receptor F2	27.8127	3.5867	5.84476	30.1042	11.9688	12.4908	34.7127	34.4382	18.2069	18.4208	5.81469	6.1869	3.92267	15.1562	19.1089	1.71019	27.1859	19.4067	21.9126	4.4824	27.8099	4.19054	18.9532	5.15976	4.3896	23.3754	27.6146	13.3477	48.3051	31.7653	3.23143	42.6644	1.23765	7.08583	20.2612	29.8716	30.1021	8.8229	35.5734	-0.0399778
556	1553037_a_at	SYN2	synapsin II	12.2089	19.1689	23.0098	25.2287	6.08476	13.9631	32.6654	61.8028	17.1133	17.6875	0.828581	21.7339	25.5908	28.4582	31.301	25.9412	6.50015	5.31092	7.59615	2.73504	16.6037	30.2853	13.991	51.3263	3.0438	11.9029	16.0122	19.2867	38.9245	31.436	4.25857	26.6868	44.7038	9.0744	34.5923	5.26485	35.9355	15.5058	33.1685	0.00881627
557	1553039_a_at	ASB10	ankyrin repeat and SOCS box containing 10	13.6639	17.8627	16.1918	35.4139	17.554	23.6405	14.4319	16.108	21.5839	20.2076	12.8823	31.4228	23.6492	20.8648	19.0481	16.4238	42.0441	19.6028	18.1995	22.9983	21.7562	18.1149	11.8586	18.9878	9.72136	15.1768	15.1669	25.2953	58.3811	23.4022	27.1114	16.7639	16.1534	9.98052	19.9248	17.1331	29.4994	29.6621	16.7765	-0.0704835
558	1553041_at	HTR3C	5-hydroxytryptamine (serotonin) receptor 3C, ionotropic	4.01212	3.09346	9.46374	3.15883	10.356	11.4509	3.46912	4.27311	1.72021	29.4477	9.68436	13.7278	27.2201	13.4031	6.20005	4.39197	2.9182	3.34209	8.20768	10.8661	5.7636	6.52392	3.86676	14.2521	4.25757	7.87463	11.2578	4.2224	17.5752	5.70146	3.75562	13.1326	6.12808	16.2239	4.57282	4.87332	11.6484	2.74483	8.98693	-0.218262
559	1553042_a_at	NFKBID	nuclear factor of kappa light polypeptide gene enhancer in B-cells inhibitor, delta	41.0929	28.8446	21.3165	8.7107	22.6288	7.05897	130.13	40.2075	20.8533	26.7809	10.0887	9.33323	25.2724	26.9054	44.1257	6.0797	113.24	9.85329	7.60913	2.77812	82.4375	10.6144	23.439	17.0003	3.21253	9.86049	8.24658	67.7332	20.1198	50.6303	9.48985	37.5945	44.6226	41.324	16.239	56.7633	45.3145	47.4867	58.9833	-0.124624
560	1553043_a_at	CD300LF	CD300 molecule-like family member f	490.787	157.083	323.73	134.11	608.948	98.5524	206.156	130.953	204.265	200.865	2.12553	1424.97	178.553	90.388	220.649	144.076	113.773	216.387	193.663	272.666	66.9673	104.99	226.888	38.1961	220.839	291.99	52.6698	140.901	47.6991	182.109	272.017	141.717	83.8927	117.815	362.332	37.8844	266.334	23.3595	173.591	0.271847
561	1553044_at	GJA10	gap junction protein, alpha 10, 62kDa	15.3829	11.0177	9.27324	16.5256	45.6092	33.6442	110.58	30.1324	61.7733	35.4832	29.1045	39.5963	38.1835	52.7848	59.3424	24.631	16.9582	28.1971	9.20239	8.16271	59.9622	32.1247	34.4436	70.6935	25.8721	54.2497	2.85034	60.1219	41.8426	50.0649	71.1203	79.6432	30.5674	41.9688	11.9015	9.02423	10.3896	31.9318	22.553	-0.166679
562	1553045_at	WNT9A	wingless-type MMTV integration site family, member 9A	2.37913	7.13337	3.14856	3.72153	5.58305	3.56463	7.06714	2.17358	2.60637	3.71477	4.46841	7.92341	3.34766	11.5448	3.48681	1.8571	2.17804	7.76257	5.01355	4.22395	7.04892	3.54587	1.4331	3.29841	6.45119	3.69054	5.07991	1.40699	2.94324	11.15	10.9142	45.6557	38.8492	22.7164	8.92912	2.2062	7.79396	3.85795	2.2742	-0.156339
563	1553046_s_at	GAL3ST2	galactose-3-O-sulfotransferase 2	45.6894	49.8013	17.006	25.3367	6.59981	133.011	52.048	42.6511	11.7006	13.9149	34.5233	32.839	92.9817	17.4391	22.91	281.859	87.495	56.765	87.5524	52.1352	30.5887	24.3497	66.9318	19.3633	60.542	165.241	54.6955	15.3791	217.762	31.3944	66.8411	14.6547	11.5279	13.0849	19.1782	18.77	9.71205	19.0476	43.9125	0.145316
564	1553047_at	PIP4K2B	phosphatidylinositol-5-phosphate 4-kinase, type II, beta	43.0415	104.885	53.4135	75.5228	85.4674	108.126	17.6846	105.33	61.6432	129.435	64.7033	57.1948	149.585	115.757	82.4456	166.111	67.5793	41.904	118.759	59.5462	110.282	32.8988	55.1191	159.832	69.9773	176.744	134.533	60.0694	236.747	83.9331	76.9289	62.7823	41.6356	46.3966	113.231	128.508	40.1817	57.174	131.231	-0.177589
565	1553048_a_at	PIP4K2B	phosphatidylinositol-5-phosphate 4-kinase, type II, beta	193.182	186.443	105.228	125.705	129.185	88.319	71.278	355.087	119.917	227.719	196.859	201.135	139.451	165.08	122.811	138.073	196.139	126.462	140.387	157.071	139.608	137.257	169.825	133.237	149.1	145.356	166.485	120.753	326.223	175.362	103.359	144.02	173.745	213.752	139.347	150.316	182.74	155.858	126.756	-0.0187756
566	1553051_s_at	ODF3	outer dense fiber of sperm tails 3	16.8712	1.31453	30.1753	24.233	4.51198	26.425	7.24528	8.20739	23.8375	33.8442	6.25121	15.069	11.8789	9.7253	22.219	11.322	23.9294	30.8146	49.3667	31.9505	4.73651	27.0925	30.3469	3.2031	3.34916	2.64861	31.8238	24.8558	20.0259	7.25577	20.2199	30.0073	4.34789	8.76803	19.1058	38.2556	7.77042	29.9479	9.40263	-0.190546
567	1553052_at	WFDC13	WAP four-disulfide core domain 13	6.20937	3.77072	14.1447	2.07769	6.37736	16.4782	34.8941	5.88241	3.45201	10.5537	23.7132	66.4012	62.2579	20.4863	4.56483	3.38185	2.14464	17.5939	16.2592	5.41362	5.96082	22.9789	23.4116	4.60598	5.85712	2.98126	24.7192	2.21029	7.51876	9.81077	3.68186	17.528	19.2726	3.33772	3.00167	3.24186	29.1309	9.09929	18.1542	-0.0465428
568	1553053_at	LINC00521	long intergenic non-protein coding RNA 521	19.6604	43.6229	17.5881	3.80578	6.5826	8.91818	2.11822	4.39285	1.9068	24.8007	5.0551	38.4276	4.84475	5.02358	3.75627	3.59989	23.4184	3.48489	7.78205	8.21681	29.3837	17.9647	6.53259	34.9999	9.70938	7.80195	13.2209	2.24344	56.5628	4.51193	6.45277	12.0887	22.0394	2.76943	5.44342	9.26703	2.20177	4.80466	6.20972	0.169901
569	1553055_a_at	SLFN5	schlafen family member 5	353.738	111.069	136.688	115.129	170.309	32.3587	196.321	47.2646	99.2772	5.50556	55.5287	328.487	240.81	69.6281	89.1981	127.025	58.5078	118.211	83.6297	109.482	136.625	92.1755	341.514	43.1412	119.749	154.243	80.1382	95.8545	152.208	62.6858	93.4374	10.9101	252.27	44.6532	210.99	56.7795	43.7098	65.3894	79.1216	0.314284
570	1553057_at	SERPINB12	serpin peptidase inhibitor, clade B (ovalbumin), member 12	7.72164	29.3687	24.7491	10.7756	29.5982	38.8067	6.7686	6.48289	20.4052	27.9766	3.37189	13.1634	18.6704	5.88046	3.41229	7.38176	31.442	9.4283	2.1137	3.11953	39.0427	22.9225	30.2491	29.6076	9.50153	18.8023	16.7469	11.649	31.3077	53.8912	14.4352	52.5286	8.78015	6.13678	15.4658	17.7192	3.09946	6.09251	10.7392	-0.010003
571	1553058_at	GIPC3	GIPC PDZ domain containing family, member 3	23.1271	16.4012	27.7699	49.3851	12.5185	8.87442	46.58	25.5193	8.56612	37.7631	52.1696	13.8367	12.4694	52.8573	11.5104	12.1719	13.3997	7.03265	46.9519	17.1793	6.21262	10.6553	9.34585	5.73282	8.90898	23.6516	22.6374	10.8783	8.88419	72.4379	19.6068	22.1936	46.3948	4.84663	10.852	13.166	93.7283	12.1024	8.74954	0.251229
572	1553059_at	PGLYRP3	peptidoglycan recognition protein 3	5.40663	0.83305	3.75991	7.24308	3.47882	46.6964	5.21467	16.8861	31.6464	47.366	23.5938	16.5152	4.69624	3.37495	5.56995	18.8326	2.09374	3.6645	5.87208	6.79554	6.97072	17.3749	1.99766	16.9802	13.7189	27.8314	4.36511	31.0583	79.6313	2.21582	13.9232	42.6569	30.5044	1.03078	21.0359	6.08548	49.7673	5.6414	25.3832	-0.217997
573	1553060_at	PSKH2	protein serine kinase H2	22.8707	64.5811	74.0775	25.2865	99.9444	52.5742	28.4492	65.5142	39.3904	65.5543	54.0392	98.796	60.3922	62.7835	53.9909	81.6361	48.638	40.3757	37.4179	62.587	70.4716	44.1849	59.9142	60.7481	82.6238	56.2098	52.467	68.7167	127.566	55.9101	59.3755	81.2079	39.627	21.6473	25.6637	77.9417	65.1196	70.0352	61.8687	-0.288806
574	1553061_at	OR6W1P	olfactory receptor, family 6, subfamily W, member 1 pseudogene	3.76204	3.39013	7.3866	6.1747	9.6688	2.98259	6.17588	4.4861	2.23099	5.54298	1.87063	4.14786	9.40148	5.78806	2.28262	4.00188	2.62055	2.51016	1.8394	2.68405	4.20581	2.43625	6.10872	8.0657	3.24802	6.73407	3.05726	3.55911	5.05026	7.62414	2.85489	3.15171	1.94078	4.39091	3.71285	3.21659	21.3021	3.83737	2.57002	0.1252
575	1553062_at	MOGAT1	monoacylglycerol O-acyltransferase 1	22.0101	42.5585	6.55661	13.5619	10.0459	51.5004	33.6795	19.241	4.67313	74.8004	49.4975	11.8612	48.7333	18.3547	5.01054	52.0204	7.47811	11.9277	115.045	16.5949	4.13855	18.5044	16.8903	78.8516	68.1743	11.2676	62.7741	12.6205	83.3405	10.8838	12.366	104.81	95.0811	14.4078	80.1688	23.2351	34.2629	47.852	37.3014	-0.216893
576	1553063_at	GPR78	G protein-coupled receptor 78	32.3866	15.627	69.5227	49.8638	51.6711	66.4807	64.6154	85.7007	85.3337	40.447	23.09	82.1858	74.6686	112.636	71.3018	31.6385	32.1153	48.1398	45.4141	66.1462	56.4699	72.8463	36.7116	67.5459	111.645	69.0529	45.9877	99.5427	78.8127	72.8385	86.5698	62.3357	51.7904	71.908	83.7918	62.8345	107.265	59.9959	117.735	-0.478442
577	1553064_at	H1FOO	H1 histone family, member O, oocyte-specific	9.31514	4.308	4.78801	2.86439	37.5815	5.85321	12.744	4.91208	2.96518	5.82053	3.61479	13.1705	10.1736	15.062	9.33685	5.07801	9.52037	2.55838	18.1546	9.03136	13.4877	9.22664	3.77609	14.9684	4.15424	13.0141	3.40327	33.2203	8.79477	5.03245	5.19309	18.1583	7.20133	9.76818	5.90949	16.2141	55.5954	6.88511	4.43742	-0.188417
578	1553066_at	TAAR9	trace amine associated receptor 9 (gene/pseudogene)	35.629	16.7261	41.1066	5.81215	11.3042	17.6057	51.1743	30.4766	37.1719	8.03822	1.26843	35.4142	6.50458	4.58608	42.2725	13.7937	45.7118	12.4935	33.9279	35.2805	13.6158	2.9971	20.0122	25.6632	20.3338	21.3463	1.40022	12.9716	35.9481	39.8685	7.25403	55.1544	5.62281	19.7189	14.3869	6.52815	11.2612	44.5382	30.0827	0.0512027
579	1553067_a_at	GNRHR2	gonadotropin-releasing hormone (type 2) receptor 2, pseudogene	8.7537	6.84142	41.2665	16.8638	57.5931	16.4104	12.4843	19.1354	4.24118	25.2683	12.2132	16.0325	47.8766	22.8424	3.86842	8.08243	9.07131	46.0962	10.7029	34.4387	17.9777	16.3087	30.5254	7.86398	9.52662	21.4754	28.1351	13.7598	29.1429	24.0393	20.5989	17.5428	20.3905	15.2503	7.85844	6.94536	22.0249	54.6112	26.3162	-0.337408
580	1553069_at	NA	NA	5.28507	21.0852	8.40856	26.3598	23.5564	3.28258	39.9229	4.98324	3.54605	6.82481	27.7185	8.14968	4.25449	42.3954	24.7217	32.4301	37.5498	5.84472	9.60403	44.5174	4.11928	4.73353	2.93735	6.06795	3.58822	17.9832	41.8275	2.17793	3.85443	3.64203	21.4869	53.3326	2.42546	3.04578	2.64461	3.46025	2.22886	9.40969	27.5672	0.103498
581	1553070_a_at	MYOZ3	myozenin 3	50.287	44.0138	14.73	23.4432	43.5239	21.6869	11.5598	45.9705	15.3006	3.27607	13.8267	12.7903	11.5699	34.1716	10.1478	24.7703	8.34535	26.8288	11.7457	9.44561	14.7736	7.86327	8.98019	13.8231	48.6617	6.72781	12.6173	10.1925	60.2625	36.4665	41.32	28.9442	9.62836	11.3792	37.8249	5.33209	9.22736	14.0214	20.6331	0.293177
582	1553071_a_at	MYOZ3	myozenin 3	1.58495	9.18149	3.28693	3.22131	22.4238	19.9677	5.79126	7.19953	9.63331	18.3235	1.96789	3.82266	29.3782	60.6093	2.97294	20.198	3.93728	10.2515	4.77282	2.59228	6.58449	2.71833	34.6465	4.58253	20.6867	3.03103	11.7083	15.2754	29.1429	2.14746	6.31855	59.7172	13.5144	1.71075	37.7031	4.85396	22.2139	17.4078	35.5811	-0.333702
583	1553072_at	BNIPL	BCL2/adenovirus E1B 19kD interacting protein like	39.5364	59.6665	251.26	61.3264	52.2962	495.192	91.0649	57.9156	212.147	65.294	87.9497	63.6768	7.38955	407.358	143.376	301.473	225.982	265.821	23.9675	124.052	352.926	394.244	140.524	123.987	120.918	229.287	288.06	106.464	35.1428	351.005	161.19	182.663	66.3447	311.752	73.7214	137.561	83.0349	113.41	284.368	-0.268797
584	1553074_at	ASB11	ankyrin repeat and SOCS box containing 11, E3 ubiquitin protein ligase	3.68519	8.90022	24.1098	33.5441	2.79202	13.0534	10.6435	14.6467	1.25452	3.13353	11.344	26.6434	46.6943	3.03889	19.5859	9.26329	1.06168	26.0965	3.29659	7.07	3.36585	2.7684	1.24561	23.318	2.2969	6.50033	14.6666	16.8461	7.31698	8.00792	1.16755	27.0686	21.1513	23.8573	31.59	7.59855	27.7933	29.9367	19.8249	-0.108334
585	1553075_a_at	OFCC1	orofacial cleft 1 candidate 1	6.58177	9.66217	17.194	2.21894	16.4232	21.3825	14.9452	21.6882	9.00305	5.78507	1.87456	1.52328	15.9955	1.40511	17.5079	0.92998	11.1672	1.38909	1.03663	0.311798	0.803618	0.822874	0.386264	3.58434	6.0405	16.1733	7.71557	4.36465	18.4142	32.064	1.26789	1.07301	1.60887	16.1974	1.39496	9.23708	14.6471	13.0391	2.00162	0.145348
586	1553076_at	OFCC1	orofacial cleft 1 candidate 1	22.9277	18.3737	14.1801	22.5255	9.69838	1.91831	7.29237	17.7054	40.6714	3.89799	15.9273	2.25588	20.4308	7.32329	6.17999	2.12135	3.76056	3.52096	15.6828	17.3204	4.76488	21.8351	7.85215	23.6058	29.0053	11.0314	11.0662	3.2341	5.42242	15.1704	6.57632	16.0453	2.00378	2.33818	23.0057	12.0096	10.2274	24.1674	4.97667	0.204332
587	1553077_at	SDR9C7	short chain dehydrogenase/reductase family 9C, member 7	3.62328	2.52927	11.2288	2.68406	3.77128	8.7957	5.28987	6.70002	6.73735	4.35162	3.3379	5.48132	7.23862	32.3671	3.31561	1.21917	3.36352	6.46357	19.4388	2.06005	7.46077	8.15675	1.90274	3.65771	27.9605	6.47393	7.05297	0.973081	4.57221	4.24754	2.08358	8.38181	1.93262	3.11786	3.1092	4.32532	8.50716	2.14463	2.76419	0.155632
588	1553078_at	OR5P3	olfactory receptor, family 5, subfamily P, member 3	4.18758	32.423	57.4555	16.2721	15.1996	46.324	11.4623	11.3183	8.13045	73.3005	40.9399	55.3737	84.9093	7.98629	43.2838	12.1534	33.6346	5.09597	51.6333	10.6422	9.02953	4.68993	9.42655	43.006	7.93107	5.55973	6.35673	44.8735	12.8585	7.47645	6.46623	5.0314	6.64722	6.68842	48.8973	23.2584	16.9773	25.2211	34.8555	0.0727152
589	1553079_at	TRIM40	tripartite motif containing 40	21.5087	10.8003	4.07785	6.14625	34.9084	40.7466	7.19835	10.3433	25.2614	4.60518	33.8412	16.1095	3.68541	34.7735	32.5747	16.3455	31.835	6.78939	10.0521	5.61968	3.5091	9.1615	3.61228	14.0278	8.53236	43.2563	29.2285	7.21318	10.1773	9.37934	40.3182	24.4543	5.30741	3.83484	4.95564	11.612	5.00604	30.7195	29.8862	-0.035751
590	1553080_at	CSN1S2AP	casein alpha s2-like A, pseudogene	21.4025	2.70357	27.5662	19.5289	65.2194	39.1136	18.8391	29.1179	19.123	69.2643	16.6376	85.0954	47.4196	42.478	44.3313	24.2765	25.3142	14.0517	9.14745	16.2718	40.6737	42.3483	15.8464	30.6789	26.2265	7.66487	11.7137	31.6155	27.8548	23.338	15.8761	25.8896	33.6817	34.4977	2.75546	55.3772	26.1982	31.0318	10.0172	-0.235808
591	1553081_at	WFDC12	WAP four-disulfide core domain 12	96.5144	91.5389	33.5159	59.1036	154.989	91.6477	60.0304	50.9591	83.4848	67.8034	48.117	140.533	7.58584	22.6524	32.9715	26.0084	86.28	8.05396	24.1527	97.861	102.647	51.6694	38.9523	19.3824	64.1426	11.9815	17.7778	16.4858	15.0965	56.4058	18.5223	28.9359	37.0708	18.3095	70.78	65.1475	114.837	14.5861	15.7466	0.560611
592	1553082_at	CRYGN	crystallin, gamma N	10.67	38.9218	10.4691	1.94027	7.47218	10.4191	2.01296	1.62826	3.65619	12.8988	20.6773	9.92768	4.34491	39.0714	6.39597	39.635	1.69711	3.17471	3.36452	35.8072	5.60777	1.82132	22.2877	29.8368	34.2156	19.9751	10.4361	3.41791	30.7073	6.31361	38.9372	3.23095	11.5054	27.3493	10.8191	4.18351	2.95327	26.1283	10.9872	-0.0977269
593	1553083_at	NA	NA	54.3574	54.3076	56.7191	7.52915	9.99775	53.0153	50.2718	35.4776	39.1163	58.2531	10.7019	8.83434	52.8275	9.14374	9.36783	64.763	40.6177	30.2563	45.9189	7.64115	3.59529	26.2529	21.6817	19.17	42.5122	55.6572	10.3962	26.3752	12.0738	40.8669	57.4901	59.75	1.75112	9.9518	20.7519	27.3429	30.2078	8.00083	28.3043	0.298708
594	1553084_at	STARD6	StAR-related lipid transfer (START) domain containing 6	2.94369	5.53482	5.89561	20.6346	3.09856	20.1063	7.78429	12.2552	8.86141	19.7403	3.09942	46.5033	10.3791	22.0671	13.4974	1.62714	18.6875	1.03008	32.7771	18.4639	9.03181	6.68377	4.22382	12.6378	14.9148	26.9617	4.11966	28.844	37.8701	3.2688	34.4275	3.73746	33.0013	13.3193	31.6818	5.52365	15.2092	7.54188	3.99642	-0.088171
595	1553086_at	C11orf40	chromosome 11 open reading frame 40	3.30351	1.74697	11.9693	19.3145	3.642	3.15495	1.40576	4.37908	1.46616	4.2654	15.5932	1.68511	2.8186	35.1299	2.40851	0.95223	1.6706	0.772764	2.92235	3.3736	12.6137	3.17981	1.22954	4.07416	14.1479	2.32774	14.3042	6.94738	15.354	13.357	2.36338	7.89594	1.00856	2.82839	0.827732	15.4875	1.13508	1.41508	3.76569	-0.0539429
596	1553087_at	C18orf12	chromosome 18 open reading frame 12	3.4708	15.6198	9.6416	3.10342	42.8484	31.065	5.43885	15.4137	2.53157	4.64396	7.60696	52.9999	8.265	10.3269	28.7146	5.53737	3.74221	26.7951	12.9901	20.8547	8.81466	25.8938	9.46425	10.4984	24.7359	7.20724	10.0796	4.47668	42.6521	21.6988	3.62104	7.43992	10.2562	13.0151	21.6393	27.134	14.8186	24.3081	10.8885	-0.23628
597	1553088_a_at	BCL2L11	BCL2-like 11 (apoptosis facilitator)	108.391	93.5842	112.535	167.221	157.262	106.361	159.892	89.1331	77.0753	158.35	249.203	146.095	152.836	97.6992	130.921	95.9151	138.28	107.313	107.722	87.9771	174.874	98.8584	97.4235	141.887	110.432	110.747	53.6181	85.8888	146.783	98.0337	104.636	134.544	80.2201	109.09	138.187	124.126	119.175	124.865	110.995	0.0726296
598	1553089_a_at	WFDC2	WAP four-disulfide core domain 2	1.70033	42.4409	27.8246	5.38863	11.0105	3.8717	8.01851	3.20795	67.0638	109.743	3.6049	43.0193	16.8505	87.326	11.6873	31.0516	3.2644	12.0186	5.87902	5.39186	26.3276	10.555	11.3176	10.2909	26.9074	4.89378	10.6995	3.96903	99.982	6.86288	49.9978	4.60457	25.8231	11.1405	10.0055	9.25078	10.6248	17.1093	11.4241	-0.112887
599	1553093_a_at	DEFB119	defensin, beta 119	0.789292	2.80055	16.3483	0.858268	4.36757	15.0341	3.63225	2.21032	0.63109	5.7128	1.60494	1.80599	2.41504	4.7365	15.9775	38.7214	0.941563	15.5762	22.8309	4.5388	23.6603	21.7171	16.2617	3.17529	17.9122	1.31151	3.23744	6.25829	8.0058	16.9217	1.67616	32.0128	24.9805	18.9184	4.39663	5.19083	3.52002	9.51458	9.43834	-0.433144
600	1553094_at	NA	NA	11.7994	44.2982	31.9625	1.36296	5.79247	40.4818	6.69846	28.6775	22.15	12.0132	74.4691	12.353	11.1608	73.6791	17.4677	2.24902	3.25241	5.56767	8.47606	5.33933	31.1774	24.3393	4.01166	28.4466	22.1897	63.8342	2.54559	3.11554	52.4866	20.072	33.2655	6.67276	3.76811	2.50212	30.7927	40.1512	34.0533	3.23896	4.43365	0.273283
601	1553096_s_at	BCL2L11	BCL2-like 11 (apoptosis facilitator)	557.423	739.686	786.773	565.786	503.331	640.259	551.694	360.677	299.461	736.99	1164.84	583.921	585.004	153.052	518.651	422.435	541.219	613.378	749.911	513.989	520.081	444.4	543.864	582.946	427.795	295.301	296.635	200.664	880.327	317.157	395.185	145.684	380.636	291.213	672.987	355.21	473.39	400.958	441.683	0.383555
602	1553099_at	TIGD1	tigger transposable element derived 1	332.527	708.318	225.283	398.445	507.804	346.404	390.473	509.419	229.573	253.863	466.613	336.547	544.03	227.265	478.396	234.788	275.13	255.628	277.026	162.471	269.98	174.577	175.79	245.431	270.509	206.28	411.647	218.953	895.236	210.954	180.066	232.768	137.851	114.596	195.087	247.333	250.965	255.307	262.072	0.42845
603	1553101_a_at	ALKBH5	alkB homolog 5, RNA demethylase	795.65	586.592	542.447	590.105	616.013	603.065	528.999	416.968	575.98	649.359	752.11	812.715	410.488	628.614	841.269	760.641	820.166	871.479	563.544	827.834	1316.83	844.348	514.67	596.898	864.062	711.93	819.058	1184.17	617.009	810.121	759.26	850.574	668.63	885.723	500.678	855.027	599.5	1077.83	756.457	-0.449298
604	1553102_a_at	CCDC69	coiled-coil domain containing 69	1231.01	536.119	261.455	228.636	694.025	53.5537	148.689	180.117	105.287	198.394	2.54279	671.784	125.584	212.562	290.099	144.612	361.973	160.231	537.308	439.733	116.416	428.904	106.536	265.698	218.379	458.458	108.002	528.225	127.684	108.177	118.636	65.5931	2574.88	109.802	460.444	174.44	257.187	394.152	55.967	0.152301
605	1553103_at	NFX1	nuclear transcription factor, X-box binding 1	1574.77	1718.08	798.608	1349.96	1485.7	2441.61	2052.54	814.991	1394.21	1575.33	1528.75	1552.34	1005.5	1332.82	1410.67	1942.35	1844.09	1495.34	2167.27	1566.54	1632.57	2128.21	1452.88	1464.65	1754.6	1741.72	3063.18	1029.6	592.6	1167.77	1421.39	1532.27	1472.52	1947.65	2099.13	1760.22	2005.85	1573.47	1312.52	0.00930219
606	1553105_s_at	DSG2	desmoglein 2	278.616	2222.05	1292.71	1113.97	1906.81	2382.65	2117.17	244.373	1154.51	715.086	4475.87	3107.94	783.06	812.254	1321.06	1092.56	750.367	1052.14	2543.76	967.617	640.956	497.183	1482.63	1414.76	1627.42	845.332	3050.46	110.806	213.221	699.001	690.386	1287.17	967.105	946.537	660.323	935.05	759.701	1362.68	862.976	0.104991
607	1553106_at	C5orf24	chromosome 5 open reading frame 24	204.227	1502.79	630.915	1106.1	970.659	818.163	789.405	60.3786	899.265	1685.55	2428.46	653.728	1015.04	319.351	300.922	884.057	235.671	373.335	803.813	278.372	703.352	220.958	1170.07	881.147	226.404	1541.78	1098.35	477.3	228.014	786.809	271.618	437.196	601.089	534.51	1072.39	621.501	1505.57	582.879	1158.23	-0.00830592
608	1553107_s_at	C5orf24	chromosome 5 open reading frame 24	346.539	991.877	602.465	794.132	810.649	450.245	696.94	1061.07	855.061	849.881	1358.96	620.078	640.616	749.85	658.039	716.468	251.199	424.799	606.749	335.346	558.805	709.213	817.147	814.409	380.782	659.211	731.699	614.704	544.943	829.527	719.884	868.495	668.357	521.644	847.595	455.135	553.473	507.773	851.69	0.0211468
609	1553108_at	C5orf24	chromosome 5 open reading frame 24	116.939	246.458	194.178	225.581	325.298	196.911	179.356	103.65	205.26	351.375	383.327	129.474	281.726	173.475	117.164	178.379	135.306	155.753	174.913	145.949	231.415	169.611	179.15	236.899	154.17	257.985	224.207	266.618	75.9437	112.319	183.526	186.972	234.922	214.99	223.046	123.886	173.367	196.726	285.106	-0.0697724
610	1553111_a_at	KBTBD6	kelch repeat and BTB (POZ) domain containing 6	322.347	527.112	433.301	545.841	361.049	342.929	508.61	256.324	292.882	386.417	1509.12	312.527	395.665	397.722	398.78	454.365	611.158	353.063	271.947	365.045	283.659	303.034	305.259	398.962	367.404	553.257	352.338	491.093	245.933	308.002	408.185	531.43	280.449	564.487	323.963	493.759	497.291	367.706	429.166	0.0714182
611	1553112_s_at	CDK8	cyclin-dependent kinase 8	130.955	203.979	277.819	192.419	337.534	159.281	326.414	91.128	77.6703	89.414	209.078	187.229	136.597	171.472	127.03	136.954	80.6193	98.7598	101.082	90.9432	130.078	87.0096	129.337	12.2451	197.288	167.35	89.3197	57.3168	206.055	100.846	138.507	190.586	128.77	152.021	142.904	102.935	132.757	142.314	92.9955	0.269151
612	1553113_s_at	CDK8	cyclin-dependent kinase 8	939.04	795.005	888.765	735.565	655.387	1306.75	851.873	307.611	621.066	560.103	973.409	536.006	473.807	452.19	455.316	742.15	536.059	557.336	779.834	420.626	316.307	358.31	519.865	333.578	1140.89	562.893	362.01	507.322	709.057	438.206	587.112	802.59	325.203	508.625	719.202	362.406	696.114	512.647	570.241	0.434088
613	1553114_a_at	PTK6	protein tyrosine kinase 6	250.236	90.6039	659.542	391.173	105.557	330.073	437.538	1917.76	478.503	739.012	175.366	562.854	415.669	624.547	527.182	333.516	414.913	224.309	600.187	519.165	695.374	238.845	314.807	630.191	420.854	294.714	688.08	221.345	357.61	748.192	614.919	687.837	102.131	417.141	651.925	565.62	395.504	566.873	501.983	-0.247184
614	1553115_at	NKD1	naked cuticle homolog 1 (Drosophila)	46.0053	11.9035	11.7271	11.7349	15.9786	15.2656	13.1548	14.8479	11.3946	55.6349	23.5902	5.00257	6.37505	116.23	23.105	6.40592	16.3935	19.727	8.79968	25.3803	21.4052	8.03901	23.7696	8.79508	9.27797	4.89763	11.2533	17.561	35.0023	71.0722	10.729	15.7659	5.39261	23.2193	9.27264	19.0787	14.6787	7.63103	17.3719	0.0735622
615	1553117_a_at	STK38	serine/threonine kinase 38	678.208	493.856	385.176	702.112	572.497	369.355	794.762	351.27	358.018	263.067	268.792	640.731	387.567	228.229	223.428	378.015	265.435	316.457	449.524	236.694	278.785	215.103	95.5756	360.266	406.784	373.289	402.303	237.555	251.38	194.96	240.167	355.471	328.311	228.714	275.243	258.26	325.357	220.645	302.787	0.553796
616	1553118_at	THEM4	thioesterase superfamily member 4	563.528	227.199	716.808	374.751	533.65	497.008	213.012	193.073	181.652	229.469	705.197	506.065	470.774	338.792	437.169	673.612	740.403	462.716	304.209	802.909	588.012	397.065	945.951	844.27	321.061	757.352	1140.47	376.92	386.03	873.672	142.228	591.412	533.627	577.615	100.424	606.745	597.745	331.86	627.592	-0.200139
617	1553120_at	CLSPN	claspin	34.9322	28.068	69.0147	83.4072	64.7791	45.0452	69.6228	54.5725	16.6405	27.1141	75.9087	40.067	54.8211	36.0158	49.9992	16.9228	7.86395	25.4386	51.1687	20.0128	16.1364	7.83646	29.6385	18.1164	26.199	25.5385	30.9366	12.0216	58.3608	29.0385	24.9236	32.1587	25.2832	25.0958	39.2912	44.1994	4.45158	23.4261	20.2172	0.309232
618	1553122_s_at	RBAK	RB-associated KRAB zinc finger	69.5644	504.256	691.634	429.507	247.192	619.759	218.378	23.1857	172.967	739.276	443.705	491.979	337.067	170.546	31.5287	347.682	50.8869	50.4074	384.078	42.6212	281.451	38.5174	644.222	363.558	75.1651	416.421	328.881	73.7881	82.151	540.004	40.2736	82.5793	99.7093	260.168	311.204	265.048	381.014	193.562	396.108	0.0792644
619	1553123_at	WDR62	WD repeat domain 62	30.4347	56.2152	17.8739	37.0473	46.1129	30.9324	47.827	42.7032	44.4546	47.8	5.14842	9.52793	44.7831	7.06139	32.0566	28.115	26.9171	36.403	50.1295	8.3067	43.7373	38.5867	27.6692	10.4092	21.4511	28.6586	36.9371	27.7792	62.8835	29.7575	6.35861	26.4417	9.3851	43.3758	47.0382	26.9429	61.7254	44.168	21.0263	0.099967
620	1553125_x_at	WDR62	WD repeat domain 62	31.2122	4.97426	14.51	25.3248	60.6791	52.2273	37.0803	57.9804	53.9299	33.111	4.54379	36.6554	38.1452	48.752	37.1588	21.6752	19.6212	48.6632	30.3226	11.1271	6.66367	26.1682	18.1727	41.23	35.6749	29.2658	6.94277	32.5221	27.3796	62.5697	45.6247	42.082	3.11573	50.7104	9.09013	41.5534	31.1182	37.8629	44.9711	-0.211388
621	1553126_a_at	SLC39A12	solute carrier family 39 (zinc transporter), member 12	25.5029	74.5841	14.9965	13.146	1.58214	9.06352	116.201	38.1224	12.7552	10.881	50.3202	191.576	18.9902	14.5457	1.67445	11.098	23.6301	6.36508	21.7015	6.84925	23.2645	0.533609	19.454	0.995241	1.07459	93.5811	4.42989	19.5898	22.6598	13.5672	15.1205	9.34891	20.029	17.1561	11.9128	2.15895	13.7997	1.66686	15.6428	0.397904
622	1553127_a_at	RNF168	ring finger protein 168, E3 ubiquitin protein ligase	29.3468	45.5926	37.2583	26.9441	7.24593	36.5993	26.5313	9.75471	21.1676	33.809	55.3631	21.29	78.6597	56.2082	30.5215	41.4838	25.0036	15.471	46.6134	22.2457	22.0487	15.295	23.5662	22.1323	18.1605	31.0818	11.1218	20.1791	23.9016	35.9055	25.399	8.41067	22.4353	23.3104	3.11233	49.5576	35.5899	36.6852	34.9852	0.133846
623	1553129_at	SVEP1	sushi, von Willebrand factor type A, EGF and pentraxin domain containing 1	65.5963	56.8996	4.6917	19.6213	5.55035	9.17092	30.7402	29.285	26.938	51.5401	2.95205	21.0716	24.9959	35.4873	19.8107	25.9827	67.5115	30.4271	35.3596	47.4558	11.9706	89.1896	31.1239	56.5645	52.1369	57.2795	44.9369	7.62243	36.1708	3.04697	15.5538	55.0958	114.494	3.24654	46.6498	37.5762	18.1695	40.2849	29.1386	0.00423144
624	1553130_at	LOC652276	potassium channel tetramerization domain containing 5 pseudogene	4.01753	13.2737	9.94546	5.2015	9.31742	3.7803	11.3273	18.0148	11.8778	7.3266	16.0752	7.27554	67.1343	9.93044	12.3557	14.8331	4.85026	3.33386	3.75171	2.49804	7.48976	6.9302	3.27127	13.4759	8.9753	7.67979	40.0364	4.27424	17.8702	55.0052	6.05128	7.30156	10.3718	2.8001	7.80627	5.44539	11.9147	6.45074	5.26321	0.0438501
625	1553131_a_at	GATA4	GATA binding protein 4	12.4877	19.6112	15.1584	48.9289	54.4575	82.3712	44.5422	17.769	10.6997	3.83774	14.6214	87.8947	65.5475	26.6571	19.2593	15.6303	15.8501	20.0954	50.4989	17.6747	14.7339	18.4594	82.506	19.5317	11.6196	18.8207	72.9807	12.5736	184.268	17.9985	12.6738	66.7718	31.189	10.7838	42.5102	14.0673	18.8299	32.7536	18.1715	-0.0560013
626	1553132_a_at	TC2N	tandem C2 domains, nuclear	1347.59	588.137	1120.77	203.314	404.686	990.795	1246.89	860.128	2145.99	352.828	1093.12	253.266	6170.54	1237.58	2180.84	1787.22	1370.94	1790.94	549.792	1973.81	5771.64	1498.32	1861.66	970.836	1452.92	2237.81	924.226	1205.01	3642.9	773.098	2203.02	987.576	185.773	1097.09	4172.2	1303.39	3136.23	813.304	1503.53	-0.140263
627	1553133_at	C9orf72	chromosome 9 open reading frame 72	402.407	174.861	51.5271	140.145	135.397	209.264	164.007	47.2169	62.3229	89.2888	322.055	269.269	52.5193	50.7625	78.8822	104.725	141.641	59.7785	239.273	274.79	7.46523	112.412	125.503	116.901	70.8631	64.6902	159.608	81.0897	5.93536	45.5328	80.5917	71.5626	218.86	82.6732	104.67	143.013	28.909	22.3987	47.449	0.42776
628	1553134_s_at	C9orf72	chromosome 9 open reading frame 72	50.3712	43.6827	0.76997	32.8421	33.674	41.4515	14.1893	0.95036	0.578031	15.7833	33.7453	65.8791	27.0199	9.81835	11.6013	33.004	41.0708	14.1536	36.2664	21.4887	30.9985	26.1545	2.55335	43.6614	30.9909	37.2789	12.7435	25.4668	26.7085	40.0413	15.8169	11.2003	30.6267	31.1089	15.7865	3.62439	5.59475	21.5613	2.24915	0.0718172
629	1553136_at	KCTD18	potassium channel tetramerization domain containing 18	176.872	173.452	164.029	168.445	184.886	169.49	205.787	451.105	138.653	200.136	96.5959	192.73	50.4273	277.863	157.398	202.468	123.228	115.34	129.208	203.97	162.384	135.358	113.758	202.946	153.587	176.914	125.672	152.01	394.255	244.585	284.671	373.002	134.357	107.668	154.125	260.206	162.421	193.508	154.691	-0.0595903
630	1553137_s_at	KLF11	Kruppel-like factor 11	55.6065	143.1	92.4465	74.2718	154.119	84.9707	89.7105	59.2171	88.7388	69.7008	98.8005	100.977	79.6745	47.447	13.56	37.8444	46.6401	48.5928	64.1042	63.5516	3.98567	32.1782	56.8585	51.9047	31.7454	54.8038	77.42	18.2537	65.1743	6.81638	97.1743	48.871	142.202	27.3793	55.0061	21.4748	30.717	9.66902	61.3519	0.453617
631	1553138_a_at	ANKLE1	ankyrin repeat and LEM domain containing 1	4.67361	3.98175	40.4626	4.08447	241.647	3.0724	5.23167	32.0982	3.1485	7.26669	354.106	5.29154	33.0613	5.95885	3.28722	6.59635	3.495	5.14295	8.27117	2.63214	8.20451	3.58799	3.91508	8.95202	3.36107	4.6572	36.2087	1.51194	2.57216	3.73985	4.7595	8.99151	2.39005	3.30829	15.2771	3.84916	10.6872	2.00322	27.056	0.122636
632	1553139_s_at	PLXNA3	plexin A3	15.7862	13.8298	19.3253	3.52182	39.5937	46.065	18.9263	128.651	35.8213	8.51732	34.4664	10.7565	17.6884	33.6635	4.03122	30.7672	50.2394	54.0489	17.8699	10.6313	8.45813	4.24601	12.8577	36.6507	63.301	50.0926	20.0645	28.7302	57.1175	16.942	15.1064	53.6573	7.56513	12.5842	46.1354	10.0275	19.7197	16.5928	35.9973	-0.0460907
633	1553140_at	PELO	pelota homolog (Drosophila)	35.9471	77.058	63.389	35.4752	129.146	52.892	28.4487	26.9484	40.0823	115.072	43.8302	69.2475	21.2532	28.397	27.8272	50.0138	42.9641	40.2985	67.537	18.4599	61.2526	48.2437	35.2997	24.4354	33.8942	81.511	47.5956	35.5184	4.02919	18.9088	28.9454	15.9783	51.8084	22.9241	66.407	45.3704	16.1691	56.9632	45.5568	0.239875
634	1553141_at	LACC1	laccase (multicopper oxidoreductase) domain containing 1	61.4835	128.034	190.671	145.808	186.265	58.2522	116.829	78.8014	136.358	71.4722	74.9526	279.607	100.267	59.6187	49.3273	89.3836	38.6867	35.578	46.8145	41.726	11.6253	49.0258	113.783	67.3279	30.7429	106.051	61.0537	68.7489	61.0264	106.883	63.1258	51.1288	55.6576	33.3616	94.4577	35.594	155.156	37.1439	89.4831	0.435493
635	1553142_at	LACC1	laccase (multicopper oxidoreductase) domain containing 1	138.887	86.815	135.39	117.851	146.204	56.3892	83.5322	65.6638	100.666	62.469	70.941	159.036	135.087	60.9364	33.449	123.281	48.6145	50.6209	76.8647	57.0843	33.5641	31.9171	110.599	85.0321	57.2848	141.88	62.3134	93.9862	26.2509	131.833	81.149	50.5069	41.1329	71.7847	62.4226	59.0183	171.181	38.2816	82.0754	0.396225
636	1553145_at	TAPT1-AS1	TAPT1 antisense RNA 1 (head to head)	248.506	301.173	248.35	166.303	207.592	170.667	66.2249	360.266	327.751	267.634	105.817	144.593	129.635	430.098	163.801	441.744	271.959	287.005	138.041	228.773	109.937	162.446	420.757	312.614	203.93	317.847	506.555	181.14	147.917	519.372	246.59	352.405	117.87	159.518	180.282	462.128	280.946	136.87	231.402	-0.0336384
637	1553146_at	C3orf30	chromosome 3 open reading frame 30	30.5731	5.70463	3.97085	1.18618	31.5698	7.63266	28.0113	5.55767	3.60187	17.5352	45.2517	2.95309	2.6281	13.0333	17.1518	10.6434	9.40989	3.75323	19.3405	28.1245	3.84227	5.21569	6.97471	34.6212	6.85091	1.13545	11.2743	19.8672	26.6491	3.06162	15.3439	5.9381	1.03849	12.8654	10.0534	19.0405	2.51682	5.41838	10.5149	-0.024318
638	1553147_at	RANBP3L	RAN binding protein 3-like	17.7773	33.0912	1.86898	49.1549	30.2167	6.0706	10.264	2.85995	28.0853	24.8591	1.42468	27.9263	3.65803	45.7219	21.9432	19.98	3.13459	33.1024	30.6957	21.7821	78.1089	57.6495	4.1716	86.3584	22.4624	1.45076	15.4382	8.86593	19.097	69.8334	21.7488	70.1681	9.47166	67.7576	2.06193	59.3961	63.6667	40.0959	76.9017	-0.3542
639	1553148_a_at	SNX13	sorting nexin 13	360.587	557.005	537.833	498.648	133.581	327.391	121.19	168.336	525.328	514.977	214.894	382.74	225.98	283.456	84.6873	291.668	389.7	399.651	298.924	337.505	256.601	157.839	502.429	359.921	433.955	264.238	298.948	361.995	97.8387	292.763	427.791	367.464	553.471	477.944	326.995	263.888	368.36	291.187	598.805	0.00693001
640	1553150_at	KDM1B	lysine (K)-specific demethylase 1B	25.0858	40.4033	97.8748	61.5853	59.5244	77.7475	66.2452	59.3544	33.946	57.4078	52.2034	45.2203	41.6495	53.1034	12.3204	45.9567	18.8804	20.0044	72.5138	34.2519	31.4764	21.5061	48.337	31.1129	36.8404	31.339	46.2778	37.2433	29.7439	46.4589	39.198	56.1793	19.4674	14.8302	54.3521	33.626	39.9138	45.5401	28.4092	0.240563
641	1553151_at	ATP6V0D2	ATPase, H+ transporting, lysosomal 38kDa, V0 subunit d2	20.5308	33.6669	36.7033	24.3648	23.7114	59.3464	27.65	55.5265	25.6467	27.0245	36.2917	181.213	89.325	11.0347	99.4258	46.0325	10.3417	30.5184	95.5593	73.0781	28.7142	8.03851	291.187	33.8844	47.4802	4.01553	14.9161	28.4069	73.2955	1.10255	28.3935	79.3954	33.11	19.4542	55.9725	18.5398	59.5569	12.7354	3.57084	0.250546
642	1553153_at	ATP6V0D2	ATPase, H+ transporting, lysosomal 38kDa, V0 subunit d2	71.2621	115.617	89.0035	137.576	58.0286	142.509	125.091	207.477	175.815	97.3305	34.692	228.7	170.661	85.8741	320.747	62.927	86.1302	133.484	102.745	169.715	104.066	101.85	550.831	66.4929	98.6989	153.875	149.971	108.91	110.848	77.0653	108.307	150.227	111.618	240.138	115.327	157.369	284.567	89.1492	126.934	-0.105575
643	1553155_x_at	ATP6V0D2	ATPase, H+ transporting, lysosomal 38kDa, V0 subunit d2	69.1261	71.3275	57.801	58.4313	27.3141	109.573	42.0043	149.722	76.1532	88.4864	51.2418	176.862	146.464	74.9777	255.52	110.136	69.9158	124.947	143.773	147.619	41.8372	91.8063	423.021	154.835	101.069	81.4558	95.2535	102.203	85.1654	38.1548	111.683	140.317	122.516	135.5	77.5623	95.1872	152.786	73.8488	138.984	-0.269744
644	1553156_at	LHX4	LIM homeobox 4	3.12796	4.57547	16.1928	3.93037	5.67886	6.23621	2.33052	2.21666	8.8913	3.72558	9.89737	61.6861	21.8081	2.6091	2.2562	3.42467	3.10443	4.05691	6.76644	2.32452	13.9491	3.03266	2.04911	20.0198	2.06556	2.60413	10.0281	2.23603	9.05934	1.86243	3.99108	2.61978	2.42931	13.3299	5.19613	1.60778	27.1237	10.9117	3.60131	0.0811451
645	1553157_at	LHX4	LIM homeobox 4	40.8591	39.9095	45.1005	25.8386	66.4098	32.6953	21.1686	40.564	40.5553	58.2171	33.4185	35.8937	29.397	35.1264	32.8812	34.0807	40.3946	41.0804	33.0583	25.5604	74.8451	22.213	32.9175	48.0307	20.9004	38.6376	36.6054	24.0462	51.3766	60.975	35.8588	55.6491	20.1022	50.0654	57.1797	31.716	68.3395	35.4036	35.8991	0.0053671
646	1553158_at	CEP19	centrosomal protein 19kDa	121.294	116.33	186.623	107.226	101.365	106.483	95.7623	145.429	95.6654	108.895	90.5858	69.4385	404.36	234.195	127.571	232.187	120.469	148.819	156.046	223.69	370.683	95.7926	147.789	248.975	132.458	285.903	140.682	119.163	4.22831	195.266	114.033	170.081	90.0388	190.62	168.764	195.654	109.472	115.249	145.869	6.88901e-05
647	1553159_at	DNAH11	dynein, axonemal, heavy chain 11	9.17828	32.9465	99.5201	111.904	5.45393	4.46032	61.8828	17.0007	33.6996	35.8546	5.12176	4.38251	29.3708	18.1443	12.4016	63.7084	29.4407	8.12422	39.57	10.4949	53.3257	2.8087	8.42872	5.72461	7.83231	49.9091	2.90947	4.98081	237.132	42.7405	17.1065	15.1094	9.94912	7.03981	74.5795	4.69292	4.55909	9.01796	15.8772	0.22806
648	1553162_x_at	PROSER3	proline and serine rich 3	259.17	258.112	231.946	284.818	229.023	205.298	328.179	433.095	354.816	302.625	228.454	243.202	239.124	391.162	312.093	317.069	275.201	262.08	414.952	250.773	225.916	265.17	239.748	116.88	181.457	375.079	277.18	231.21	215.788	301.423	350.013	186.133	143.207	127.637	147.289	220.196	156.235	171.887	185.6	0.385422
649	1553163_at	ADPRHL1	ADP-ribosylhydrolase like 1	76.9155	103.999	109.945	86.3536	64.8896	46.8786	9.51491	171.525	32.2969	42.3031	64.275	97.207	59.1362	214.262	79.5734	74.1325	10.989	73.5808	45.7774	49.237	97.5932	26.7289	98.4252	102.001	106.552	46.6363	46.5733	87.5639	154.181	68.5577	51.3251	43.2414	59.6545	117.755	100.79	14.4475	86.8663	65.43	176.753	0.00875555
650	1553165_at	SYNRG	synergin, gamma	191.651	42.3966	63.2692	27.3305	67.219	38.2407	59.8494	170.494	62.6647	133.832	29.6881	55.6896	63.9429	103.592	62.1882	75.1013	71.5201	65.4991	57.3174	52.6124	48.3644	56.2264	43.099	112.875	63.9767	98.7586	55.7656	58.4611	149.963	67.6049	33.065	52.172	60.8193	50.5807	59.8283	93.7591	76.9751	36.0188	71.4348	0.109763
651	1553166_at	CDH24	cadherin 24, type 2	76.679	8.68835	57.9774	56.7298	105.791	122.591	82.3373	75.1792	136.133	13.4957	205.089	11.7189	161.402	17.8066	40.7568	54.7153	37.5222	40.1177	142.165	24.0378	40.2528	12.1239	8.43752	12.7196	44.7085	108.721	65.6965	11.9953	293.19	92.3327	152.32	114.201	33.0446	45.8535	139.144	10.585	13.5206	56.2263	40.16	0.0212399
652	1553167_a_at	SEPSECS	Sep (O-phosphoserine) tRNA:Sec (selenocysteine) tRNA synthase	160.39	122.092	164.829	81.7272	149.869	90.8395	88.8249	181.635	148.405	137.152	190.672	145.137	188.863	189.887	286.996	248.335	145.7	157.011	223.266	227.018	103.739	155.959	198.405	92.7457	132.109	176.967	241.909	169.951	63.5649	160.707	107.907	128.361	209.583	171.015	106.854	250.591	252.499	103.487	180.025	-0.113933
653	1553168_at	GRIK5	glutamate receptor, ionotropic, kainate 5	28.2726	70.3274	9.35325	63.4407	37.5615	12.2506	61.6087	16.2956	19.6624	54.58	49.5085	106.343	8.76481	18.2403	10.1734	11.5363	39.6147	10.1586	13.0566	10.3818	15.8161	10.0589	6.86183	7.71332	10.5598	9.41738	48.4979	6.43529	62.3674	17.0007	12.9104	57.7717	12.98	12.3704	21.7403	8.14459	68.1899	47.6539	8.24352	0.306224
654	1553169_at	LRRN4	leucine rich repeat neuronal 4	17.4112	3.87022	50.3745	75.2067	24.702	101.788	80.6324	76.242	8.54885	80.271	120.321	67.2328	155.009	93.691	107.179	90.7334	138.402	71.2103	52.6047	122.353	54.5298	59.4726	82.574	85.3975	55.883	98.1282	39.7699	81.5719	41.4893	110.694	87.5058	110.588	10.012	48.8044	99.2927	61.5224	183.84	28.618	169.267	-0.368248
655	1553171_x_at	LRRN4	leucine rich repeat neuronal 4	92.0024	62.0037	68.6926	87.8935	54.6987	65.7955	64.3796	123.688	14.8587	85.1796	74.4534	66.9869	69.1251	67.0584	34.8983	54.9729	59.8649	58.8947	88.8253	95.2739	81.7007	44.7654	40.904	81.948	41.4068	54.7476	46.8494	61.6861	115.006	90.4395	29.1759	94.4744	81.3953	69.0149	95.4815	46.5565	72.3608	50.9144	116.257	0.00559256
656	1553172_at	ZNF777	zinc finger protein 777	606.555	383.922	433.469	376.284	465.695	688.627	365.853	883.191	538.325	316.773	636.314	320.467	474.563	575.16	394.366	528.351	640.35	636.134	575.696	599.707	511.656	505.537	307.732	664.249	515.053	481.47	495.343	363.584	497.629	665.078	816.346	363.104	359.919	601.214	451.256	417.245	427.731	503.118	659.639	-0.0642151
657	1553174_at	JPH2	junctophilin 2	22.3356	21.1118	13.9246	16.2431	29.6194	9.59632	43.6445	5.59479	9.17715	10.1337	78.0398	11.6781	13.553	16.5188	7.19641	55.0312	3.24902	13.3372	49.9643	5.70486	21.4707	5.32632	9.07366	50.646	5.84046	46.8883	11.3546	4.85928	25.9399	20.6356	15.6413	11.5485	19.88	17.224	37.2749	49.1937	112.924	15.0384	12.1678	0.0486416
658	1553175_s_at	PDE5A	phosphodiesterase 5A, cGMP-specific	37.7546	60.4485	63.2049	52.7153	37.2383	47.5934	66.5988	56.9001	72.9758	68.9908	52.9534	35.9859	60.7696	35.5539	44.3726	33.7819	15.6963	50.132	34.8949	48.7429	64.7258	34.9128	68.1971	145.597	48.1073	76.4751	48.2014	19.9397	43.3054	39.0934	74.9633	4.32595	80.5282	57.514	31.7318	31.5084	12.0736	68.9282	62.5017	0.07066
659	1553176_at	SH2D1B	SH2 domain containing 1B	48.9184	11.9513	36.4137	23.2666	10.5313	32.2889	51.9511	3.25661	18.5432	11.427	32.2505	50.1331	42.3836	7.2724	26.4955	10.3561	34.8545	31.0394	39.9347	5.5719	33.1527	43.232	9.61441	42.9959	31.2864	34.5974	24.948	21.8806	7.45993	24.9155	30.6283	27.1028	18.1402	18.5538	35.5249	27.6135	12.3863	7.77603	7.97602	0.231334
660	1553177_at	SH2D1B	SH2 domain containing 1B	227.053	16.8139	31.132	59.584	70.1806	26.9416	39.5337	13.127	23.2559	33.9999	19.6438	157.773	26.7444	14.1706	33.7516	52.9498	22.271	10.1679	10.6178	40.3113	44.0852	39.5571	5.00192	12.9782	48.5266	128.741	13.8019	29.4916	30.2077	6.26504	20.0738	34.1248	36.877	26.0679	103.227	5.73077	36.8247	26.6565	26.5966	0.355324
661	1553178_a_at	SSTR3	somatostatin receptor 3	79.4496	107.162	73.1941	69.3844	99.7134	74.9011	20.0987	99.2535	32.7347	82.4371	24.9691	135.382	51.9223	121.251	55.8441	61.4207	87.4418	120.377	72.1527	125.896	69.5917	83.3817	30.9243	97.8705	63.6262	74.4907	55.2928	35.1759	209.791	18.4105	156.027	121.665	158.787	47.7164	42.6127	76.7094	70.1168	119.755	114.688	-0.123356
662	1553179_at	ADAMTS19	ADAM metallopeptidase with thrombospondin type 1 motif, 19	3.77111	125.654	39.2007	5.03503	4.90426	22.1688	118.07	11.2806	197.587	3.75083	932.946	9.12149	7.12617	6.19963	836.841	54.1972	38.9621	115.178	1.30014	4.63909	329.874	1.51773	8.12162	8.93431	6.90892	7.37632	2.82825	199.546	21.5185	9.14093	163.043	23.7966	4.73794	3.53699	4.46852	31.7705	5.07545	4.86921	3.51036	0.235846
663	1553180_at	ADAMTS19	ADAM metallopeptidase with thrombospondin type 1 motif, 19	5.6787	60.7097	35.6254	1.94464	11.7767	3.49373	59.0037	13.0994	34.3754	10.2402	489.693	1.15135	7.52964	4.35975	333.746	1.62377	13.1811	78.4732	6.57741	1.47334	129.4	10.0051	12.396	21.9086	19.2581	2.42847	16.3702	109.359	30.6461	0.144184	104.386	2.38375	4.94394	1.57655	15.0248	19.2816	13.8101	16.1371	9.35258	0.111108
664	1553181_at	DDX31	DEAD (Asp-Glu-Ala-Asp) box polypeptide 31	56.5893	74.5956	79.5895	48.228	86.49	64.9951	55.0796	96.2062	76.6608	81.2621	54.8774	102.071	116.856	97.1472	96.9869	78.3387	106.584	84.4852	71.7399	95.0322	138.051	52.0476	69.2314	105.59	65.574	63.6711	82.4478	110.636	106.801	113.428	113.839	143.084	29.1449	145.147	120.358	121.324	127.548	67.8354	95.9837	-0.327127
665	1553183_at	UMODL1	uromodulin-like 1	63.1183	3.51393	80.3165	23.1403	239.874	31.125	86.5561	225.606	36.7863	5.54809	2.81973	88.2859	115.658	165.64	19.0662	13.6506	6.12629	21.6519	6.42096	14.8594	41.4306	48.4069	18.7664	72.764	41.2318	2.20287	3.55939	16.7697	158.169	1.12057	46.0258	32.008	5.44937	2.70435	182.7	19.4936	24.572	18.3916	50.191	0.13789
666	1553185_at	RASEF	RAS and EF-hand domain containing	3511.27	5937.73	8124.47	2662.18	3514.49	4756.1	4161.29	23885.2	7358.61	8798.27	2321.87	2673.65	8476.05	15042.6	5651.95	5609.17	5403.01	4692.71	8488.78	3126	5350.06	8676.96	6813.01	9985.91	5062.13	6399.42	10578.5	3265.86	7763.46	13463.9	5760.5	2676.04	1779.83	1978.21	7208.41	12077.7	7776.23	4335.54	6211.89	-0.0187645
667	1553186_x_at	RASEF	RAS and EF-hand domain containing	2790.84	3322.45	7285.06	2065.44	3040.68	3163.82	3423.68	19551.6	5069.27	7373.68	1821.41	2252.16	6729.29	12189.6	3325.39	3950.29	2625.22	2622.5	7501.34	2414.9	4791.2	4776.6	3926.37	8795.47	3002.14	4858.45	8939.9	2244.7	5935.7	8903.55	4095.01	2371.32	1261.99	1062.18	5891.54	7813.48	6988.99	3667.98	4834.21	-0.0143124
668	1553188_s_at	PARD3B	par-3 family cell polarity regulator beta	1.19004	2.49778	25.2284	4.72859	2.26928	4.89806	2.24434	1.52481	1.81617	2.25365	1.41146	4.92826	4.38403	2.26813	9.17652	8.21729	13.0121	2.0972	4.07168	2.71648	2.5118	1.41959	5.39916	7.32662	1.42799	7.55022	14.4347	7.13304	19.6567	3.01463	1.49718	3.95748	29.3809	1.97089	2.18597	16.8247	5.12408	30.7856	4.48797	-0.345484
669	1553190_s_at	PARD3B	par-3 family cell polarity regulator beta	41.1694	119.252	78.5441	61.4876	98.3436	53.0192	74.031	66.4796	63.0924	26.1674	49.3612	74.6124	82.5045	80.1778	39.0796	75.107	80.6394	53.3691	89.449	45.348	62.5716	70.5674	7.89529	90.6837	54.9155	81.3005	69.2664	13.7407	140.652	79.044	13.7638	23.4185	96.1764	51.7058	111.031	77.6715	147.258	101.544	52.5375	0.12496
670	1553191_at	DST	dystonin	7.27521	42.3553	43.8675	3.05771	19.6228	35.5336	33.4467	11.4309	31.4081	1.24038	1.42737	52.1878	26.1521	52.3523	0.917266	2.14721	13.1131	8.87086	29.2079	10.8563	25.516	3.86004	15.3292	17.2574	18.4518	39.5392	29.7721	8.25612	4.19104	30.6878	4.70736	5.99208	38.4499	1.61548	3.10093	7.19593	54.8432	30.9447	18.8865	0.0969912
671	1553192_at	ZNF441	zinc finger protein 441	211.843	310.314	130.523	208.702	121.155	69.3182	181.604	33.3202	112.171	315.848	113.958	218.348	87.2012	118.085	90.4147	188.067	157.181	207.562	75.8262	64.6467	263.756	62.8552	390.077	206.597	152.948	125.144	180.581	220.993	36.8594	308.235	57.1026	78.4883	178.976	245.081	133.981	160.247	138.873	238.052	218.306	-0.00711976
672	1553193_at	ZNF441	zinc finger protein 441	173.95	102.075	78.7583	104.685	60.4976	90.5248	81.7534	34.0622	61.0373	198.318	79.6684	93.42	81.3854	248.606	116.702	256.731	233.995	74.321	67.5671	40.4702	153.327	43.2271	150.177	214.052	85.6158	269.562	154.811	193.138	93.5261	165.16	90.8628	70.5477	118.461	157.379	141.266	93.3291	185.764	171	204.341	-0.200555
673	1553194_at	NEGR1	neuronal growth regulator 1	52.7243	264.082	7.20594	232.679	30.5389	130.239	43.0531	14.5198	65.1448	102.88	14.798	226.132	59.5267	47.8596	39.734	145.828	128.033	137.741	24.037	98.1438	22.6592	74.3488	143.878	59.7315	87.0802	126.971	80.4943	34.8787	3.91385	66.2791	45.9328	72.4723	218.383	15.8246	54.0397	5.98808	42.2805	262.05	57.9368	0.100615
674	1553196_a_at	FCRL3	Fc receptor-like 3	233.893	10.4985	46.6441	7.42759	40.889	6.72772	7.23396	5.05446	1.79134	2.34412	5.2625	60.3384	3.80921	11.4876	3.89448	3.67453	24.4962	3.78212	7.69653	4.01346	2.84141	4.0604	1.31877	3.81055	3.02523	65.8595	6.10256	4.705	5.54559	2.1828	24.3286	2.64161	9.96545	4.07944	25.2342	3.30925	2.63575	2.12486	2.01613	0.591583
675	1553197_at	DCAF4L2	DDB1 and CUL4 associated factor 4-like 2	1.64944	3.67365	45.9501	5.97172	1.20555	21.6665	25.2968	1.90125	0.680809	42.8756	4.0641	4.65182	11.8553	30.7831	3.04472	24.5377	21.1159	14.0326	21.9422	3.38599	10.474	21.7466	2.71119	15.6506	1.78803	1.85009	13.2548	1.64702	5.60013	6.54564	5.84757	3.07346	23.5928	1.59554	5.31048	8.18695	24.2857	3.46362	31.3137	-0.0881307
676	1553199_at	DCAF4L2	DDB1 and CUL4 associated factor 4-like 2	12.2591	32.5623	8.03632	2.5849	3.90877	9.70546	5.96053	2.2943	4.89524	1.77858	1.37469	24.4135	5.49376	13.281	6.2094	5.13083	2.80582	0.816372	9.77983	9.04064	10.9494	19.8535	1.46464	3.24885	0.869548	2.47516	2.05272	0.828557	12.9015	35.3845	10.2372	0.755903	12.054	16.0493	7.05909	4.16293	9.65461	0.811451	1.78462	0.331895
677	1553202_at	STOX1	storkhead box 1	5.30998	75.6253	51.8249	83.6691	49.2386	149.812	33.745	94.3947	44.1576	24.3137	109.346	3.49527	80.2458	89.2366	104.117	60.1104	128.317	123.297	32.2584	146.603	21.7365	86.7009	252.532	94.0349	142.528	58.9751	19.6085	72.7085	58.1009	30.8397	35.5418	4.84082	191.89	226.912	47.12	122.561	5.85694	307.141	32.5371	-0.248317
678	1553204_at	C20orf166-AS1	C20orf166 antisense RNA 1	68.7768	43.3417	35.2774	5.91712	35.3526	54.87	55.2175	52.0117	12.6997	46.216	29.4893	85.3642	5.3312	50.2246	26.0308	66.04	53.4615	52.3811	59.9094	37.292	4.86457	40.5372	45.5155	78.1884	11.0267	43.814	22.6196	18.6716	52.3961	69.8242	28.9885	63.9053	5.73079	51.6777	30.6022	82.7881	31.5053	7.80525	67.9673	0.0918188
679	1553205_at	C20orf166-AS1	C20orf166 antisense RNA 1	94.4358	164.865	90.5066	126.569	129.031	122.14	77.7134	101.685	38.9808	154.11	76.167	172.742	138.621	132.04	75.6725	144.338	112.85	62.9104	85.4108	51.0894	36.8313	112.231	103.292	199.638	14.8913	170.573	115.691	14.814	250.334	162.64	77.9692	91.998	155.406	36.8955	160.39	112.554	205.74	98.4845	125.086	0.0851836
680	1553207_at	ARL10	ADP-ribosylation factor-like 10	43.9779	85.6492	31.4934	48.9042	96.1078	58.1935	34.2626	89.3467	10.1885	63.9331	70.8093	81.178	82.2826	73.54	65.3812	53.2046	64.6024	56.1446	113.128	21.0026	68.1859	35.1622	48.1828	25.175	38.5193	80.6166	62.196	9.52401	56.496	32.636	24.5295	51.6874	29.8037	6.36436	17.134	37.8252	103.676	78.0845	49.491	0.205829
681	1553208_s_at	ARL10	ADP-ribosylation factor-like 10	74.4222	46.9702	95.5999	45.4641	59.7859	34.8882	58.262	98.7505	75.8	14.023	11.851	70.7813	63.3835	10.7056	11.694	58.0133	27.4216	17.198	71.8743	31.5599	25.1068	45.1764	40.1442	9.58771	40.7214	45.0568	69.5911	21.6576	4.02776	43.6946	48.3044	58.6822	4.15209	26.4935	40.9745	40.3301	18.0539	40.6541	47.0391	0.266612
682	1553209_at	RNFT2	ring finger protein, transmembrane 2	32.2596	58.863	38.9362	47.9426	73.1133	39.3626	24.61	57.7002	20.3279	37.0529	46.0414	41.7842	20.8965	62.2656	5.74787	35.1034	28.8585	10.9662	42.0698	28.5334	45.2268	29.321	20.5528	38.9254	26.4308	2.16863	16.4089	25.5395	48.9065	49.9605	33.3649	28.0702	15.0628	35.3178	37.0367	26.7386	65.3428	29.0127	32.4553	0.205297
683	1553211_at	ANKFN1	ankyrin-repeat and fibronectin type III domain containing 1	4.71024	10.9351	6.5403	0.915887	1.96663	4.35086	16.2859	2.6208	19.2306	18.904	30.9183	2.80847	7.79879	2.80424	24.1956	2.59827	24.9334	53.6644	1.89572	18.2824	211.629	3.6635	33.8443	87.2998	18.788	4.61866	4.67873	2.73942	5.06302	4.50051	13.1678	9.56057	23.4823	8.29399	5.42025	5.54887	35.0228	1.65413	25.4052	-0.0949146
684	1553212_at	KRT78	keratin 78, type II	16.2224	65.7619	75.7614	102.881	86.637	145.44	174.494	23.4427	88.1531	168.499	54.4448	67.7136	113.321	174.668	16.2089	78.7054	86.7338	56.182	76.6033	15.9705	133.292	69.4675	54.7736	78.9644	68.198	80.4583	165.917	65.3592	149.328	45.0393	79.6	98.5934	26.5663	66.8233	167.349	70.0003	137.885	49.9714	169.164	-0.191619
685	1553213_a_at	KRT78	keratin 78, type II	0.910971	4.07276	3.19258	15.1236	6.9062	13.9928	1.46126	34.9449	1.50618	13.7244	9.62694	6.02664	1.73642	6.28732	4.58152	19.0463	5.24092	6.68557	11.2366	3.50139	1.31592	13.5976	1.80375	12.9086	8.14564	4.06694	9.8014	3.84875	18.4158	1.65358	17.2873	4.45173	2.50897	1.23066	13.3888	10.2956	23.1151	48.2404	10.9488	-0.292662
686	1553214_a_at	CCDC7	coiled-coil domain containing 7	10.6685	15.9312	23.4451	8.32641	31.4304	81.5058	7.9835	15.5201	11.3655	55.369	104.197	22.4264	41.5611	20.8347	5.99163	57.5341	48.8006	21.9395	5.69536	3.80461	2.50722	6.12284	33.4824	46.8757	16.1919	79.4309	119.738	25.2246	22.9059	52.5604	8.30308	36.7552	8.32533	17.1924	11.5788	38.1534	15.2915	25.7197	17.6092	-0.128053
687	1553215_s_at	CCDC7	coiled-coil domain containing 7	54.679	33.2795	56.4365	34.9676	36.734	60.7615	45.8748	20.7271	30.9125	60.1132	53.5166	84.6009	53.0829	70.6954	60.3927	74.0492	65.0954	30.2236	3.14047	23.1585	68.0007	69.4103	79.7839	19.9989	12.5854	116.87	87.9346	42.1109	48.8899	93.48	30.9071	36.6148	72.752	52.9948	12.7072	43.3591	13.4334	47.3603	44.0524	-0.0120719
688	1553216_at	ZNF41	zinc finger protein 41	141.008	83.1714	28.8359	97.6615	63.9277	66.5152	86.8276	61.9144	78.4524	92.8508	65.1885	100.823	124.55	102.979	79.4787	82.8212	81.4318	79.3989	74.6593	76.4693	85.8198	67.4693	86.2792	88.3153	57.5513	110.683	123.153	40.2425	56.4861	133.329	59.2109	99.3227	47.6721	44.6832	69.5147	75.8028	67.3085	82.4323	127.081	0.0521515
689	1553217_s_at	ZNF41	zinc finger protein 41	89.2412	93.7395	37.9808	111.796	112.882	67.1617	107.195	126.577	110.175	98.3004	83.4495	102.352	200.748	89.2717	67.1734	120.99	115.14	54.2516	143.378	110.55	116.155	81.9633	90.17	175.894	61.5849	171.285	145.785	114.755	29.8586	152.722	57.2443	74.6323	83.1298	56.9564	86.6106	67.5933	133.601	62.1194	167.291	-0.00080059
690	1553218_a_at	ZNF512	zinc finger protein 512	558.048	446.713	804.889	601.031	524.979	779.371	621.291	393.562	459.346	471.055	594.849	649.579	129.816	403.233	714.198	448.036	637.59	621.16	249.753	456.761	451.102	408.106	410.6	371.76	558.943	286.646	493.433	419.07	249.696	425.512	625.587	479.527	396.016	522.028	131.356	547.82	102.166	610.534	409.115	0.265952
691	1553219_a_at	AMMECR1	Alport syndrome, mental retardation, midface hypoplasia and elliptocytosis chromosomal region gene 1	49.4241	35.2759	78.9124	61.1741	85.2797	81.299	89.1179	3.07693	45.0713	100.668	55.8426	9.58797	23.7359	228.324	5.63202	46.1317	35.1377	28.3514	104.083	41.461	6.83484	38.4817	115.296	28.7793	184.428	76.0412	9.8161	17.5045	5.46544	8.1337	54.3654	84.0214	8.19236	62.1587	49.1238	16.0332	35.6552	11.6701	86.3996	0.148948
692	1553220_at	FAM117B	family with sequence similarity 117, member B	111.539	170.645	128.95	114.396	124.956	239.053	103.273	82.4538	128.483	125.554	182.723	107.505	208.049	51.4275	146.115	134.729	114.57	156.087	126.063	153.995	130.344	110.412	122.592	99.7313	103.983	179.723	166.38	45.6593	144.97	151.613	76.6022	82.6512	115.8	119.568	125.148	111.252	128.282	71.7453	53.1882	0.397634
693	1553221_at	ZNF583	zinc finger protein 583	80.4967	88.0916	107.189	78.5055	76.9912	82.5732	99.5851	93.1692	86.6731	52.0601	119.493	113.852	224.002	80.7685	112.844	67.1321	82.0289	102.868	82.0591	115.189	177.118	98.6223	58.0945	108.576	95.4794	118.269	143.588	83.164	76.621	105.852	116.232	122.853	105.655	132.813	60.0741	88.8639	131.25	92.1038	74.2002	-0.11611
694	1553222_at	OXER1	oxoeicosanoid (OXE) receptor 1	103.938	95.8249	169.072	163.28	166.911	145.068	146.902	186.389	79.7766	180.407	112.887	223.082	221.424	192.067	158.934	85.8875	61.1202	131.613	148.437	69.9229	28.6784	117.866	136.917	131.753	171.051	90.4249	161.084	90.5024	237.081	167.515	84.7318	191.663	154.682	220.582	146.943	76.9904	370.414	132.566	146.407	-0.107726
695	1553224_at	LUZP1	leucine zipper protein 1	83.7461	42.7601	41.0985	42.9306	42.641	17.9262	55.9716	51.3976	49.5386	53.985	24.8892	21.5757	68.0084	8.7573	24.8469	30.328	36.9646	27.716	44.783	31.5154	29.0791	10.4499	19.9966	2.61324	20.6977	64.007	11.5504	11.3752	45.2412	25.5444	1.29096	26.4854	27.506	8.5421	31.5007	3.24773	23.6031	19.576	14.9621	0.523769
696	1553225_s_at	ZNF75D	zinc finger protein 75D	182.057	131.291	160.152	151.809	193.636	151.183	122.429	240.862	135.341	174.01	109.786	137.086	187.998	179.683	137.121	157.588	124.064	132.204	67.084	115.393	144.103	90.2259	185.382	137.651	178.245	103.453	150.629	143.374	69.1587	233.852	142.426	122.913	138.465	113.47	140.79	177.532	62.9761	121.206	171.368	0.107208
697	1553226_at	LINC00052	long intergenic non-protein coding RNA 52	32.1446	2.51292	3.73982	6.92212	5.08093	21.7155	40.8558	50.2589	21.0202	4.47617	2.51948	63.2517	35.5519	101.735	1.70682	5.1839	21.9534	41.8025	43.7225	5.45678	12.553	6.37029	115.436	45.7811	6.94444	32.9474	3.55134	4.43227	18.8137	2.5178	31.2394	6.77383	5.64891	4.36111	35.3054	23.316	9.75448	46.7857	2.45348	0.0573604
698	1553227_s_at	BRWD1	bromodomain and WD repeat domain containing 1	432.943	504.38	265.079	254.674	235.095	405.787	202.41	485.444	466.587	670.007	361.404	199.745	425.849	478.065	251.214	446.627	312.979	382.727	259.338	387.771	426.786	326.608	359.536	465.182	375.664	372.297	351.837	272.515	321.959	534.486	425.001	301.675	316.95	493.765	235.98	390.322	471.809	360.578	464.813	-0.0735348
699	1553228_at	CCDC89	coiled-coil domain containing 89	47.2482	71.0882	41.5566	54.4029	12.0287	58.7896	38.1703	71.7885	35.2645	17.534	84.0574	28.1121	43.3675	47.0563	34.9091	37.4245	75.1963	74.5568	0.619537	46.2585	39.3285	35.4707	34.1273	38.9653	49.6914	77.5268	30.5295	321.875	46.2603	16.7152	35.8878	41.473	113.466	91.8675	27.4139	45.0786	35.4911	35.64	60.7885	0.0112516
700	1553229_at	ZNF572	zinc finger protein 572	212.642	170.514	65.7643	194.06	198.521	61.5981	186.077	127.865	191.232	17.3113	44.3962	72.662	153.124	12.7922	109.709	71.2954	5.78297	43.6623	182.149	106.561	51.139	49.8125	123.459	63.4555	74.4263	77.9995	5.91388	187.409	139.633	136.22	179.119	36.5074	9.28283	75.5862	172.542	139.534	124.344	227.594	8.88547	0.264243
701	1553232_at	RMDN2	regulator of microtubule dynamics 2	25.6841	23.8603	35.6507	35.2084	34.7513	44.3153	8.84869	18.3314	40.3375	10.9231	44.6341	27.0254	36.6276	65.815	22.6556	14.3353	31.7319	15.6048	8.84078	42.5528	25.9038	26.8403	4.01263	10.4353	32.1744	25.1918	48.1176	6.75251	53.037	22.1423	34.907	8.22355	28.6195	36.0378	7.81992	33.6623	43.9041	8.98951	7.91694	0.265914
702	1553234_at	ADAMTS18	ADAM metallopeptidase with thrombospondin type 1 motif, 18	55.8755	75.202	72.0493	42.6541	74.9268	4.85026	55.7707	81.7445	77.2762	50.0016	33.8498	48.796	35.4124	15.0853	5.10462	43.2506	49.513	76.1867	38.0699	67.3755	3.94866	40.2452	36.7041	56.5485	51.6012	35.0533	3.25979	52.8304	100.161	87.9064	34.7942	39.2542	73.1075	48.4735	45.0131	68.5026	20.4804	19.5226	54.439	0.0375282
703	1553235_at	PCDHAC1	protocadherin alpha subfamily C, 1	55.9666	84.5245	81.2265	49.8342	5.71163	104.957	20.8498	5.02872	10.1787	11.1629	76.1118	8.03214	9.15525	7.49426	5.14943	39.2398	5.28754	3.31826	37.5436	2.97791	5.95092	11.5575	58.0986	65.4646	12.6543	66.6379	35.3879	50.0198	12.3553	12.2347	8.52752	21.3211	48.1252	3.79717	89.6245	10.6734	12.91	90.4588	32.252	0.190828
704	1553237_x_at	PCDHAC1	protocadherin alpha subfamily C, 1	84.0962	115.797	77.9735	56.5751	138.715	135.085	39.8239	50.3478	50.883	120.92	72.8563	58.4009	76.2915	102.752	83.145	112.714	36.0835	71.7347	91.2562	33.7218	82.4078	76.8314	50.415	78.0493	42.2763	44.3455	65.2437	73.2982	57.3959	47.6109	13.0424	101.892	66.8725	77.1088	89.7626	75.4875	90.268	26.6281	86.7459	0.27546
705	1553238_a_at	HIPK4	homeodomain interacting protein kinase 4	10.1905	12.1448	80.5027	103.527	88.5871	112.923	92.3644	96.3497	59.6252	11.8865	37.9371	29.0001	91.8857	94.0866	100.849	92.5765	89.7127	21.9625	30.3794	67.9376	65.265	14.5072	17.274	22.8996	86.8149	43.2248	92.5659	7.17082	79.2306	147.395	48.8778	15.7758	40.0924	95.3719	60.8172	52.4742	66.2739	52.0285	48.922	-0.135707
706	1553239_at	FAM124A	family with sequence similarity 124A	76.4495	50.0902	17.7957	26.6794	37.3561	114.708	52.8991	156.472	39.0263	125.172	11.7368	95.7825	146.258	35.0669	102.303	48.6043	51.2704	40.5137	141.845	48.3074	115.9	127.812	24.2244	44.6998	32.5464	110.368	53.2973	89.4242	78.7852	47.5441	69.6309	92.0217	107.241	101.106	95.6796	93.949	136.647	83.5929	86.6634	-0.271277
707	1553241_at	NKAIN3	Na+/K+ transporting ATPase interacting 3	22.7934	72.7232	23.7163	34.9038	9.70769	33.0987	44.0265	61.0161	12.6163	48.3914	26.0786	76.7696	33.364	49.3347	3.12137	32.1233	35.7257	6.47342	15.2974	8.50432	35.3231	15.0638	54.6619	33.4826	26.3476	47.3894	3.90635	1.85896	8.68962	67.531	23.4226	37.5614	12.9248	49.4063	7.58895	8.51918	56.6316	41.1678	46.7057	0.162245
708	1553243_at	ITIH5	inter-alpha-trypsin inhibitor heavy chain family, member 5	206.848	336.881	95.8085	51.2034	67.4375	79.1472	43.8152	103.341	88.7522	197.555	34.7461	139.709	81.1508	251.281	131.275	123.32	515.765	193.462	63.3347	577.446	250.088	343.913	97.8382	297.014	143.363	311.982	171.11	29.3912	69.863	161.478	62.3609	59.8678	2137.16	137.316	53.6225	180.609	116.48	177.597	72.2584	-0.00884733
709	1553244_at	FANCB	Fanconi anemia, complementation group B	101.455	56.0928	122.405	90.2699	197.429	183.807	133.146	97.1194	47.1394	54.8507	99.8072	78.2495	250.773	27.406	64.6823	52.2094	27.6766	57.1022	272.784	54.3031	59.2538	38.1749	45.2231	61.6264	87.2625	41.544	80.2591	42.0282	60.0887	81.1284	73.578	33.5486	31.3985	31.6893	207.827	5.54176	50.3557	65.9183	59.9207	0.39184
710	1553246_a_at	POMK	protein-O-mannose kinase	67.7922	109.045	58.2356	76.7247	82.1251	105.74	88.8963	113.211	71.0683	56.0143	88.4233	59.862	121.551	82.5856	109.999	94.6015	17.3783	85.834	88.4069	50.5584	76.5689	60.0711	60.4312	89.3989	87.3993	82.7335	84.5269	71.7917	58.1922	95.7366	30.7425	71.9696	51.3193	77.0677	105.324	68.3133	34.3283	60.3084	110.639	0.136798
711	1553247_a_at	ZNF709	zinc finger protein 709	133.394	216.226	98.5209	85.632	77.9883	103.743	44.5287	164.86	166.602	184.162	145.961	66.3105	106.773	167.741	131.803	171.128	147.378	183.416	27.2975	113.81	132.4	97.4285	122.643	121.472	93.1537	157.048	79.8993	195.999	182.401	109.565	161.821	42.8956	120.85	195.849	88.5879	283.473	107.566	214.744	127.989	-0.0999395
712	1553248_at	CCDC57	coiled-coil domain containing 57	86.0846	92.0773	163.22	17.9501	255.705	90.7504	101.276	279.585	282.106	116.331	79.1777	27.3603	385.041	148.538	113.027	128.449	180.943	77.3713	194.151	90.8351	48.8978	116.697	129.732	155.334	90.1783	188.089	260.991	26.9301	130.029	276.059	292.8	96.3891	56.6583	115.421	232.699	244.482	425.596	81.7578	111.185	-0.146115
713	1553249_at	SMC1B	structural maintenance of chromosomes 1B	14.2528	1.73139	36.3383	8.9013	16.2698	4.18797	42.6857	93.1655	21.6217	27.2943	20.9161	8.92136	32.3221	2.44644	9.32353	25.6948	7.01812	2.40698	29.161	16.4759	1.93313	18.5636	12.4175	4.80656	2.47229	4.86467	3.21852	1.55463	52.6731	10.4488	35.6401	27.522	2.63841	20.9305	26.5608	12.3055	5.08653	8.93126	33.4189	-0.0647191
714	1553252_a_at	BRWD3	bromodomain and WD repeat domain containing 3	216.207	331.024	482.567	260.937	577.468	300.726	231.903	128.342	226.837	449.752	459.517	459.217	367.952	153.61	163.283	292.062	126.901	141.206	240.175	132.79	138.704	125.55	435.25	309.164	91.1122	357.179	367.675	12.4809	182.995	258.71	142.822	156.556	117.103	168.902	215.362	245.402	277.978	120.286	379.088	0.258831
715	1553253_at	ASB16	ankyrin repeat and SOCS box containing 16	84.5109	136.265	61.2652	32.0526	133.39	99.4478	49.1819	14.25	46.8472	123.928	47.0403	67.7985	105.451	101.357	82.3211	158.157	73.0056	107.18	31.4721	49.3282	93.2968	57.7815	58.3504	100.41	102.947	124.042	179.022	131.299	170.093	151.055	34.3826	55.6741	95.5839	14.4586	82.957	12.2355	176.119	54.6105	74.8427	0.102502
716	1553254_at	MAGEE2	melanoma antigen family E2	1.66406	0.762692	4.21508	24.8856	0.982591	28.1507	13.2305	40.3933	37.1027	15.7469	2.4476	58.9215	2.16114	29.1161	27.5731	3.79353	35.9119	15.2762	3.54894	46.669	6.83747	16.9457	4.16808	32.55	18.8755	3.23451	10.9665	20.603	77.163	35.4995	48.6015	17.4685	29.8034	15.2652	33.9414	3.68235	55.4292	12.337	37.1693	-0.42864
717	1553255_at	ERVV-1	endogenous retrovirus group V, member 1	9.12198	8.29185	63.4444	6.35287	24.8686	82.4203	8.14444	24.5249	19.478	18.7224	29.144	9.12129	35.6821	18.2468	11.6019	6.8684	33.562	21.4408	3.95486	8.9576	17.1043	12.5916	13.832	19.749	37.978	8.1249	24.244	5.94505	97.1733	70.9174	9.39031	66.7822	10.0807	5.03094	12.0224	15.3056	40.9333	38.8685	30.2251	-0.174062
718	1553257_at	GAL3ST3	galactose-3-O-sulfotransferase 3	7.39622	14.662	53.3104	15.6712	16.1954	61.2064	6.6259	118.174	23.4378	15.0376	27.526	57.2437	8.12215	23.2202	13.9933	66.9825	42.8894	65.485	12.1148	49.5467	42.9795	58.9133	63.2548	34.1496	9.51547	73.6742	47.6555	115.051	50.3713	11.7245	82.4163	46.5624	28.7318	24.3936	22.6761	50.891	13.1563	58.9591	54.7414	-0.385325
719	1553258_at	FLJ30679	uncharacterized protein FLJ30679	5.98605	8.39277	5.09768	6.82535	12.3883	5.40045	12.9391	10.8535	8.56154	3.56578	4.41685	6.32957	35.3761	13.153	2.81379	5.68143	3.87703	1.94527	30.0835	4.87318	24.3595	43.5288	4.65285	7.78855	3.32994	11.5681	2.41654	12.9945	27.5749	7.93662	24.5921	25.612	8.5402	40.2629	8.75377	2.95251	29.5009	9.3143	4.85779	-0.147537
720	1553260_s_at	ALS2CR11	amyotrophic lateral sclerosis 2 (juvenile) chromosome region, candidate 11	21.1498	39.5459	18.5228	31.025	26.3882	53.7354	46.2476	36.4168	5.04722	21.4737	1.07033	37.9693	22.6243	12.4416	0.828097	26.5807	27.105	7.85358	14.1306	12.1669	9.03984	1.59434	29.071	2.30282	1.36162	1.87418	18.5318	0.517507	39.7941	29.0121	4.01762	29.7178	21.2644	13.4951	15.1394	20.5273	11.8707	0.656763	11.2894	0.305777
721	1553261_x_at	ALS2CR11	amyotrophic lateral sclerosis 2 (juvenile) chromosome region, candidate 11	1.17245	8.17727	10.2566	3.86156	9.8516	23.216	16.1819	39.0513	0.203785	26.0415	11.4812	14.0871	0.962529	9.54364	3.58251	10.7561	21.5236	3.36831	11.8946	1.34766	11.6964	0.244334	21.4628	13.9971	0.566966	12.2549	12.4339	7.97188	14.1931	12.3924	1.70968	15.172	10.151	1.15968	7.21547	2.71669	20.3991	20.8668	13.5982	-0.0845122
722	1553262_a_at	UTS2R	urotensin 2 receptor	132.032	197.966	284.365	146.17	292.448	127.824	132.915	233.715	107.991	177.851	92.5725	91.9497	157.449	365.85	184.747	204.184	62.4015	32.9204	103.673	33.449	192.599	37.9763	48.559	71.1097	32.1532	247.636	127.501	101.157	385.83	222.018	257.928	49.8738	157.821	173.53	216.715	164.812	305.898	122.058	192.83	0.0743737
723	1553263_at	USH1G	Usher syndrome 1G (autosomal recessive)	168.878	55.1818	118.876	122.981	162.181	159.802	96.1219	175.705	99.7616	102.966	15.6591	163.257	120.475	178.798	159.575	81.5241	143.84	96.565	93.3257	108.454	114.773	183.033	96.8306	208.318	100.894	137.873	207.907	147.789	231.649	166.539	184.627	104.962	80.2984	114.69	74.9835	80.3412	145.609	173.905	149.322	-0.197179
724	1553264_a_at	SYN1	synapsin I	32.1262	14.6009	12.8261	13.8491	56.6625	47.0709	54.8824	93.9789	41.2889	7.41878	8.7738	7.50644	14.2848	129.063	9.02908	35.8558	12.3323	2.71931	8.63867	11.6682	10.2554	9.5061	16.5582	17.7787	7.73752	15.7304	40.4659	12.2238	125.729	49.1994	18.3795	8.52355	35.3369	11.5186	17.4422	15.772	40.6684	32.099	13.3314	0.0639481
725	1553265_at	SLC23A3	solute carrier family 23, member 3	66.2272	64.534	50.3864	13.9326	21.7917	34.2057	49.2693	46.3393	32.3246	2.02901	24.2568	27.0341	8.98909	52.4122	39.3533	42.8913	25.7074	27.5568	15.4291	12.2105	8.87265	11.4445	24.9217	18.4657	27.4544	6.37467	27.358	11.5763	64.202	42.5149	2.23263	60.0577	5.10665	26.309	36.244	73.1434	21.1801	35.1283	59.7911	0.220282
726	1553266_at	CNOT6L	CCR4-NOT transcription complex, subunit 6-like	2.32356	6.64148	22.428	16.192	14.0656	26.5916	4.76646	1.62658	0.935718	5.1633	11.3058	21.2436	10.703	2.29324	18.8165	0.778481	1.45762	6.9991	14.1671	9.92866	7.86545	20.4341	17.0833	6.85664	6.31795	11.7425	11.7254	1.22042	0.481606	1.99115	0.972323	3.58485	4.27774	1.20726	4.68877	13.7535	1.54469	12.6242	21.7357	0.0294797
727	1553267_a_at	CNOT6L	CCR4-NOT transcription complex, subunit 6-like	64.0223	57.5915	27.798	51.0084	63.8658	65.0822	104.687	2.96336	59.9269	30.2977	46.9975	32.0133	42.647	45.941	15.9453	46.1317	22.7155	52.0446	25.9767	46.5922	92.261	66.0189	54.839	47.3339	25.1709	52.9369	40.4616	43.6105	8.04133	69.5403	62.5263	46.9512	65.5579	25.1228	16.5337	41.807	57.6382	29.1039	18.031	0.163883
728	1553268_at	RHBDL3	rhomboid, veinlet-like 3 (Drosophila)	63.9958	46.5823	141.656	95.4871	70.5284	72.8307	50.7237	46.1708	65.7122	93.919	44.0856	8.09175	106.178	81.0756	157.01	94.4755	43.2426	44.8506	52.5034	52.088	49.9293	93.0824	63.976	54.4674	111.579	94.2831	31.8458	168.878	190.734	43.7561	104.539	67.5064	49.9866	76.0502	41.6313	76.1694	7.30877	54.332	66.9997	-0.103595
729	1553269_at	ZNF718	zinc finger protein 718	95.6058	82.9823	143.36	219.002	185.714	153.503	73.4789	218.459	227.871	517.123	179.119	194.079	398.068	65.4098	398.562	71.6287	114.384	111.938	177.314	241.24	447.504	260.888	444.373	154.852	122.193	82.6798	190.618	496.6	105.734	183.302	200.543	519.505	129.619	126.213	208.918	347.562	246.98	427.263	231.206	-0.449934
730	1553271_at	DIP2B	disco-interacting protein 2 homolog B	113.518	149.905	59.2991	35.9677	48.1656	198.818	57.6135	98.9573	52.2845	214.487	101.228	44.2389	71.6963	52.309	41.0016	90.6855	33.9877	114.453	108.978	35.1245	28.1745	83.8686	41.9552	106.671	68.0946	53.9544	110.621	49.9998	79.8113	69.69	64.0641	56.3158	17.8183	29.9968	73.5429	82.4201	109.849	54.8989	133.102	0.229686
731	1553272_at	SLC36A1	solute carrier family 36 (proton/amino acid symporter), member 1	90.2283	86.7016	7.08995	64.2089	11.898	10.7296	13.7445	115.946	2.80163	78.4754	31.0007	90.8356	12.2165	51.6234	83.482	79.8752	78.1337	106.618	44.897	58.3349	8.52558	39.8509	32.8096	13.1125	33.4571	15.0614	59.3252	68.4578	52.4542	69.0926	12.2868	99.84	38.1395	10.8017	51.4036	100.197	15.472	34.0344	27.0806	0.0269432
732	1553274_a_at	SNRNP48	small nuclear ribonucleoprotein 48kDa (U11/U12)	311.516	277.774	296.992	378.767	392.698	588.706	520.13	710.913	422.35	316.17	509.585	302.351	423.68	364.97	525.291	236.546	217.596	315.588	624.561	240.167	321.405	331.007	345.589	460.825	243.061	360.887	738.713	273.343	503.291	378.979	339.373	371.013	291.949	305.516	530.953	525.289	203.425	309.256	201.947	0.108206
733	1553275_s_at	NA	NA	83.4724	168.152	59.6433	72.7161	46.8114	184.807	125.48	315.057	60.4181	168.496	68.6557	104.513	72.5053	113.979	59.3264	208.208	253.961	122.609	75.3034	36.4172	26.4292	128.734	45.7878	96.2871	80.7177	92.4864	75.0951	23.0064	274.116	71.1947	44.1338	206.71	87.3771	12.5385	63.1169	56.2617	199.557	20.4964	164.071	0.282749
734	1553276_at	ZNF560	zinc finger protein 560	1.27941	0.810325	1.56633	0.802159	1.14216	2.15005	0.65417	1.4869	5.18833	1.04478	13.5545	0.776215	1.97124	1.23691	2.3242	0.880275	0.553437	1.20198	0.457764	0.676925	0.905433	2.14304	1.1897	21.6033	0.678753	1.33639	15.0091	0.899489	2.11042	0.632067	0.493583	15.6352	0.742663	0.492878	2.63413	0.737254	4.73947	0.737977	1.80929	0.00888133
735	1553277_at	RTTN	rotatin	24.6996	16.0333	8.81803	20.5412	0.553172	21.8921	11.5728	1.10549	12.655	13.2807	27.0079	21.4681	1.57599	16.2671	36.3655	11.0383	25.5528	9.38639	27.9719	17.0682	0.939256	15.2674	1.0185	23.5453	10.9453	16.8941	15.0362	11.9022	13.0141	1.43736	13.5688	5.84463	6.39482	17.6284	32.5339	13.031	41.4341	1.32352	31.9335	0.22654
736	1553279_at	BTNL9	butyrophilin-like 9	74.0531	93.9973	14.4695	43.6194	65.8094	70.1875	91.12	49.0449	199.686	76.1891	8.98938	26.0558	78.5768	25.8492	42.9785	105.614	82.7611	85.8864	16.1453	110.437	50.6246	142.968	20.1129	83.536	65.2461	95.9488	38.0337	106.137	19.1409	46.1122	135.131	12.957	288.607	17.8022	82.7391	148.11	34.1344	45.4704	5.51182	0.156483
737	1553280_at	PUS10	pseudouridylate synthase 10	84.1495	75.3591	252.895	121.743	143.632	202.208	176.568	162.219	116.653	153.045	67.5858	124.714	121.611	80.7539	75.5121	139.77	112.383	91.7703	138.41	100.769	93.0424	39.3779	149.224	114.131	123.69	173.956	112.268	77.7035	136.056	142.076	127.328	126.914	43.5766	89.9365	133.182	117.39	184.562	96.7991	114.535	0.10084
738	1553281_at	PLCXD2	phosphatidylinositol-specific phospholipase C, X domain containing 2	45.9742	35.1254	5.07983	12.5374	7.14709	6.17907	34.354	9.19265	23.2257	6.25671	3.36484	5.69373	3.59085	52.5881	16.094	27.2019	3.2339	40.891	20.6734	6.71192	9.52231	3.82414	3.90596	50.3948	13.0384	16.944	14.5674	3.8351	5.30228	8.13091	23.1246	89.6487	2.24116	12.1593	6.21521	10.7214	17.9978	8.32747	8.18104	0.242381
739	1553282_at	UMODL1-AS1	UMODL1 antisense RNA 1	30.0502	29.2978	5.1079	22.6355	25.7404	41.1956	48.0341	36.967	26.8234	13.6194	4.63099	90.3176	25.4756	81.0663	40.6322	4.75664	41.9098	8.1514	63.8778	16.6398	40.1018	4.94526	3.88755	12.468	52.0156	50.6418	32.7845	54.6531	68.871	34.423	35.7057	64.2629	42.2859	33.9329	47.5724	6.65305	35.288	2.62874	3.55012	0.210325
740	1553284_s_at	LMLN	leishmanolysin-like (metallopeptidase M8 family)	30.4493	56.239	56.9604	25.3469	13.0044	31.0205	32.8095	52.8477	37.5059	59.3839	31.5265	7.96345	40.9997	71.5402	49.506	24.6844	47.7011	45.918	33.1468	53.2652	39.832	61.1304	52.0292	67.8339	35.0802	30.6022	28.5709	44.2116	16.6518	85.7049	14.429	51.4738	50.0351	53.9049	17.1506	56.9492	32.431	33.2247	28.0652	-0.025946
741	1553285_s_at	RAD9B	RAD9 checkpoint clamp component B	52.7244	2.58977	59.8419	109.946	36.8538	45.9939	40.0657	91.7793	49.5244	69.518	150.789	36.0255	72.4123	33.1837	28.889	41.4606	45.5248	32.4521	47.5261	43.2138	20.7125	8.87836	34.0158	51.8678	21.5855	48.3933	17.9464	38.3029	26.0209	26.8616	19.4911	32.528	29.4382	51.6154	43.203	35.5097	85.9681	23.9018	50.2256	-0.0100233
742	1553286_at	ZNF555	zinc finger protein 555	178.554	205.991	189.589	190.018	136.304	176.603	275.262	150.756	302.829	167.098	222.42	233.282	208.498	301.014	106.628	225.002	174.058	157.848	54.7682	151.273	216.142	226.89	216.444	161.147	181.866	143.875	182.824	328.421	144.84	158.403	281.517	108.02	134.774	177.402	258.127	407.59	245.747	198.622	101.213	0.118042
743	1553288_a_at	NYAP1	neuronal tyrosine-phosphorylated phosphoinositide-3-kinase adaptor 1	27.0849	59.3939	37.2838	58.4886	52.0177	36.3522	34.5688	103.704	32.4628	79.4337	39.506	97.1089	59.9848	92.1211	10.7084	18.7335	44.2888	42.5075	52.0228	38.0764	35.0032	43.5854	42.7482	94.9002	39.7979	85.6882	79.9217	32.3119	90.1071	13.6007	51.4448	23.9763	121.422	69.285	26.0984	107.538	53.4213	78.1709	43.767	-0.176741
744	1553292_s_at	SGK494	uncharacterized serine/threonine-protein kinase SgK494	449.872	209.606	279.088	204.958	408.449	526.47	178.791	717.046	3879.22	386.749	92.0178	133.057	254.196	170.334	296.085	267.486	523.951	599.733	734.446	208.617	81.8137	257.77	294.585	438.54	442.177	243.613	564.915	190.697	1182.06	610.066	3270.83	209.981	72.497	98.0717	216.078	321.606	160.949	202.412	372.777	0.0128524
745	1553293_at	MRGPRX3	MAS-related GPR, member X3	25.3267	5.93747	8.96804	45.0922	2.64904	33.7941	14.0026	12.4584	22.8548	8.44166	15.0433	6.00036	20.5734	44.3386	16.4026	23.8329	30.4541	6.52697	113.395	29.0209	4.10467	8.71316	5.62745	37.0452	27.305	30.3336	20.3924	18.6253	59.6214	3.24171	10.48	8.43553	7.36423	38.531	18.8197	44.2174	22.7514	6.69465	45.426	-0.0713062
746	1553295_at	ABCA13	ATP-binding cassette, sub-family A (ABC1), member 13	11.0554	137.403	2.45308	1.6449	42.3412	0.684541	39.7069	13.2251	5.97887	7.03926	1.45565	25.1906	0.673867	1.60194	1.17513	1.08221	15.8365	0.327098	11.9223	4.66632	9.06543	1.62284	1.96956	10.0657	1.42725	5.02974	17.3925	16.0172	7.93301	14.2058	11.5158	0.292703	1.24609	0.929983	14.9555	8.76135	1.27501	10.7524	16.5792	0.132643
747	1553296_at	ADGRG7	adhesion G protein-coupled receptor G7	18.4281	23.2206	3.58336	12.981	22.6875	25.2743	1.09453	29.9496	2.4947	1.59273	2.03616	1.96358	1.73912	40.9635	18.6188	2.60725	14.5411	6.09245	12.0857	15.3953	22.4699	6.65623	0.498012	12.0356	2.01201	5.29895	5.91002	11.4356	12.573	20.5256	2.84303	1.29578	1.12409	1.69089	5.92583	12.5752	27.1641	3.64168	18.4291	0.202303
748	1553297_a_at	CSF3R	colony stimulating factor 3 receptor (granulocyte)	524.154	192.313	929.315	207.263	741.279	117.645	298.224	1030.32	596.636	416.082	155.003	714.292	280.712	378.076	488.204	338.313	441.485	502.976	328.313	524.586	225.42	548.692	412.381	563.082	365.271	265.004	210.934	401.741	1118.15	479.946	988.257	299.725	502.272	323.839	246.451	413.615	353.909	515.842	215.212	-0.0880661
749	1553298_at	C17orf77	chromosome 17 open reading frame 77	1.95592	17.8507	50.0429	15.8039	5.05001	31.6475	13.6908	5.20504	1.24774	1.71357	0.54825	19.0765	30.4252	22.7831	9.86535	3.56719	15.0262	14.5374	8.99971	10.6831	13.4087	29.9849	11.7165	25.6272	12.2913	132.655	25.6877	17.3779	25.8021	15.3902	13.8565	1.32611	3.37302	24.5576	246.337	45.5009	18.5015	47.0959	8.76642	-0.209704
750	1553299_at	DUSP5P1	dual specificity phosphatase 5 pseudogene 1	15.7581	23.8497	50.8973	11.7431	190.845	137.581	60.0213	197.055	14.9368	25.4119	6.33337	5.41202	370.785	69.471	27.321	91.3668	50.9717	1.68068	49.0111	3.02969	78.23	18.9157	21.9116	35.5916	30.3721	53.5344	8.42226	19.4821	64.9346	18.1633	8.38332	35.5335	21.9825	32.1574	6.65354	8.83843	106.618	24.3078	9.08029	0.151203
751	1553300_a_at	DGKH	diacylglycerol kinase, eta	79.9839	84.2791	97.4127	114.965	74.1942	83.2842	157.622	96.4869	75.5503	81.1083	93.5042	101.403	233.822	91.1176	88.7629	69.9021	56.3295	31.2828	89.8119	37.3229	100.411	31.3233	68.3809	76.6193	42.3485	107.393	142.796	37.8229	81.7818	82.9887	75.258	130.266	17.5982	33.0834	82.9246	13.461	132.151	14.875	76.6497	0.46925
752	1553301_a_at	TMEM182	transmembrane protein 182	99.5488	110.972	150.658	91.3017	40.5728	136.608	148.786	28.4288	109.42	33.5429	69.7836	98.3449	122.529	133.169	25.3775	41.1103	98.0326	76.4713	84.8077	82.8363	102.737	45.5418	59.2764	63.7459	56.136	87.2119	111.136	16.4404	129.57	30.3018	49.11	70.0381	52.1405	113.587	49.1335	80.5908	107.397	59.915	97.5009	0.278295
753	1553303_at	C16orf46	chromosome 16 open reading frame 46	6.89532	5.13919	3.38928	6.72378	7.53406	58.9603	41.8244	12.159	6.41667	12.9777	22.3059	67.9344	9.58928	4.35898	24.7629	8.63115	40.998	11.0687	32.66	3.18636	5.9627	5.59635	7.58902	58.0663	9.33249	5.66928	56.9412	8.9743	9.44804	7.18602	3.35525	8.20803	28.4235	5.89044	57.7661	37.7693	34.8125	8.1975	12.2871	-0.0750444
754	1553304_at	LSM14B	LSM family member 14B	184.03	292.919	379.813	218.685	523.829	415.336	360.512	196.529	180.696	338.767	470.588	147.811	409.608	382.061	176.106	231.317	181.317	198.47	338.234	191.855	204.875	176.337	357.002	390.342	221.541	289.962	295.721	182.411	189.655	381.249	121.974	161.748	190.341	245.453	319.287	238.568	411.192	239.496	169.847	0.203158
755	1553306_at	CASP8	caspase 8, apoptosis-related cysteine peptidase	55.5536	37.9211	9.00474	14.3965	30.8911	67.9493	31.71	11.2765	23.367	35.4865	4.28573	7.38187	9.79818	115.938	13.0189	44.1374	36.1586	33.6603	47.3306	83.7309	21.9533	7.69155	38.5366	30.5877	4.53316	46.4575	47.204	38.5928	68.5666	25.7915	55.8166	47.4665	39.2286	21.0526	32.0672	32.4358	16.6444	50.3448	38.5925	-0.1553
756	1553310_at	PLB1	phospholipase B1	8.48722	30.6103	19.6067	1.42235	2.04184	3.07496	20.1857	16.138	8.81781	3.79823	35.3864	26.3307	44.8505	12.6457	8.15763	2.52109	23.9914	12.0501	7.24271	6.41278	11.963	1.345	12.0793	4.60813	19.7558	6.49615	13.6392	1.74562	3.01198	7.64083	22.0579	27.5577	14.1286	23.7121	1.4172	0.665813	32.7952	2.93364	14.0465	0.199351
757	1553311_at	C20orf197	chromosome 20 open reading frame 197	98.2847	73.1586	2.44728	20.8883	3.13232	9.07875	40.998	30.7138	26.6838	24.1001	104.416	59.0977	43.8748	13.3123	41.378	55.2336	13.8665	77.2078	38.7697	74.3347	19.3418	41.5368	36.1243	22.6789	29.0041	59.3161	1.45837	65.164	43.7352	3.40743	20.547	47.378	17.3256	2.60905	1.80173	45.7464	38.7768	2.33897	31.637	0.28344
758	1553313_s_at	SLC5A3	solute carrier family 5 (sodium/myo-inositol cotransporter), member 3	101.483	173.098	161.851	132.061	365.131	357.366	181.398	266.75	186.483	193.027	134.762	94.0078	176.633	184.169	73.4679	148.54	96.8131	100.843	553.064	65.6662	52.1041	85.7807	159.737	123.005	88.5445	163.189	134.842	78.0336	176.8	292.771	113.997	194.81	174.822	92.1044	662.663	122.876	251.13	92.906	242.483	0.0622281
759	1553314_a_at	KIF19	kinesin family member 19	12.0434	7.09913	3.81916	8.54557	11.7809	7.28657	65.8333	6.80578	4.59609	3.73896	7.27137	3.51256	4.44045	5.91126	2.49799	2.86475	7.08523	14.1735	3.25222	2.8164	7.485	20.6822	7.19205	10.2705	2.30324	6.96335	9.20596	5.81899	4.30616	13.6463	7.55131	46.913	14.9166	6.04186	16.4993	4.27881	11.2013	7.31875	9.37171	-0.0159964
760	1553315_at	SLFNL1	schlafen-like 1	12.0322	22.1117	53.2264	29.5598	36.8468	38.6334	44.5942	10.3115	6.88182	5.9086	38.3632	3.22077	14.2604	68.2369	14.7744	39.1906	43.8358	14.5872	29.9864	30.1671	35.4861	25.0574	27.5975	2.13489	45.6199	20.889	25.6345	7.08547	32.7261	23.6998	14.9402	38.742	37.6324	21.567	27.6132	51.1021	36.4784	15.6417	29.1936	-0.0625554
761	1553316_at	GPR82	G protein-coupled receptor 82	71.2965	52.4043	103.417	36.2625	46.9727	79.488	34.7858	58.3803	66.6818	22.3195	13.9612	181.077	61.1388	23.651	15.5845	35.9167	38.4074	29.5787	48.9373	51.2685	89.0126	4.78697	60.1043	6.58332	39.9646	57.6278	45.3782	194.078	87.487	57.6283	34.7438	54.9898	29.8709	54.4695	50.0636	8.21995	72.3518	28.1993	16.2369	0.280865
762	1553317_s_at	GPR82	G protein-coupled receptor 82	30.8688	33.2874	48.7523	39.4694	75.3484	56.903	19.1218	14.8128	53.8007	28.7366	26.4187	196.654	45.4597	17.5079	72.7442	35.3601	27.3532	23.1873	29.1529	23.5874	89.883	11.6793	37.0835	33.4153	33.1581	74.8588	23.7667	318.488	23.7146	4.93842	32.3758	11.8985	29.7142	28.174	38.7768	31.8228	54.0059	40.6559	36.536	0.0888757
763	1553318_at	RIBC1	RIB43A domain with coiled-coils 1	2.38892	9.70284	8.40897	7.74192	3.74044	23.2421	39.3495	29.4007	26.2217	70.0341	43.3426	99.5555	43.6569	61.2767	29.1928	16.4149	15.8555	30.7741	14.2609	86.4956	43.2424	26.9585	24.5478	61.5617	67.5995	13.8821	74.2356	8.92519	17.1544	49.8728	35.7428	14.0196	39.6964	17.7537	64.2825	35.6764	113.69	44.9404	31.9555	-0.473263
764	1553319_at	OXGR1	oxoglutarate (alpha-ketoglutarate) receptor 1	12.4037	1.9718	16.2375	22.6636	357.087	4.24537	106.952	5.46924	64.1114	2.19512	2.34549	61.6655	37.9925	24.4038	4.15951	5.55597	2.85269	40.2152	1.81872	5.54737	3.31548	29.0531	1.44202	39.7003	30.2627	3.99865	29.2986	4.57566	52.2215	28.997	53.9665	26.5723	50.8878	12.6992	12.3469	1.57164	1.99657	3.79136	29.0443	-0.0913716
765	1553320_s_at	CDC14C	cell division cycle 14C	0.754039	13.2415	13.5767	8.61185	1.38597	21.9899	9.49758	1.75609	8.56051	6.66877	0.92757	5.06699	1.19317	0.941491	0.852548	2.4135	9.83698	0.253059	7.16166	2.17812	16.2431	6.61072	7.89916	1.43088	16.9998	1.2436	13.6487	1.09027	19.9053	22.429	16.6503	1.19258	19.9367	1.11187	17.8402	1.49427	10.888	1.27853	1.14919	0.116231
766	1553321_a_at	SULT1C4	sulfotransferase family, cytosolic, 1C, member 4	32.7211	120.825	58.8373	34.8402	44.5927	58.641	37.3834	45.4847	16.5538	28.9076	33.0368	32.5008	114.455	83.793	27.5495	54.3801	33.6183	21.6849	117.927	48.986	58.3215	42.9645	53.7942	78.8424	35.1163	33.493	149.895	38.9245	94.5716	73.0684	36.4752	19.4767	39.8124	37.8456	73.7119	54.7255	56.9531	85.3953	39.3559	-0.049758
767	1553322_s_at	TEAD1	TEA domain family member 1 (SV40 transcriptional enhancer factor)	61.4346	162.644	52.4229	106.699	22.9517	106.212	245.788	55.8109	51.7461	98.7575	96.4213	133.12	103.051	74.2256	82.114	47.4407	50.6943	73.9949	95.5898	69.7134	49.0959	49.9256	95.3894	29.2848	66.8959	60.4571	107.316	47.3264	7.87667	50.4356	27.1679	40.9063	155.931	94.2448	39.0441	42.3619	41.8871	119.931	63.0415	0.260096
768	1553323_a_at	NA	NA	79.2284	79.2049	54.6124	68.6254	15.5954	53.2224	82.8077	283.566	62.1266	135.496	34.0772	59.8274	87.1745	66.5098	61.9495	79.7613	99.1307	93.9941	72.8885	83.7994	58.6456	73.5647	95.9736	145.332	72.9741	58.9019	72.441	97.0144	81.9363	85.4574	33.5236	105.414	49.7002	42.8783	12.1361	131.234	106.53	60.6098	77.8688	0.00471217
769	1553325_at	POU5F2	POU domain class 5, transcription factor 2	21.6668	26.8145	32.9286	61.7838	8.03305	42.3895	73.9762	14.2927	26.3474	6.63362	6.3346	57.7697	8.04383	79.6662	17.885	32.9733	33.7454	37.1713	52.577	2.4163	38.8043	5.53464	6.72233	29.4123	2.61218	70.9065	13.2299	20.8312	51.1746	24.2118	68.6104	107.279	3.96049	54.7481	18.4364	21.08	54.3143	7.46976	5.60916	0.242505
770	1553326_at	RXFP2	relaxin/insulin-like family peptide receptor 2	25.9569	2.0497	28.1538	1.62644	14.4578	16.5866	4.5356	29.3604	13.0545	4.22633	25.535	12.5308	24.3792	15.0172	18.3971	12.1835	13.8659	14.2456	11.6585	19.2063	20.5335	22.2936	11.0348	17.0984	32.7148	18.9922	3.88098	6.58127	55.4866	21.2319	4.51858	28.913	27.3669	4.10609	28.7402	11.869	27.9992	35.6431	3.50568	-0.0903847
771	1553327_a_at	BEND7	BEN domain containing 7	12.2207	3.53569	17.7721	41.3854	61.6044	6.57462	36.5602	7.39397	1.92444	10.4459	6.45053	7.66933	38.1085	12.5277	4.37124	11.7825	6.66081	2.67336	5.39385	25.1274	6.40579	1.83922	1.35682	3.21142	4.57237	7.22641	4.30587	11.3252	9.5081	9.33251	4.9997	37.405	5.80921	7.98683	32.4111	30.9645	12.3014	17.7496	7.52248	-0.0250185
772	1553328_a_at	SLC18A2	solute carrier family 18 (vesicular monoamine transporter), member 2	17.5118	41.1224	59.3579	18.7329	5.21698	63.8393	9.91386	9.81612	27.1567	28.4313	27.3345	17.0544	32.8912	4.47292	35.9062	39.7555	77.4009	51.0597	34.5206	32.0253	7.45269	15.1207	36.2933	22.6264	71.7863	33.2378	26.2649	8.64065	4.39459	4.80335	17.0764	36.3776	38.7009	24.7296	39.9743	9.59359	65.5254	90.1024	56.1431	-0.00800158
773	1553329_at	SSMEM1	serine-rich single-pass membrane protein 1	9.76712	37.98	36.823	25.0442	17.5796	22.3551	39.984	22.3209	14.5899	35.9936	41.0713	48.3216	47.2434	24.7734	10.7045	24.1889	19.0924	17.7217	17.8855	5.91241	20.2314	24.335	24.37	43.3405	21.0018	22.2344	4.55866	0.566974	54.9333	16.7307	34.6343	20.0082	40.2592	16.9026	44.4428	19.2193	6.63592	17.5687	35.1137	0.090857
774	1553330_at	SSMEM1	serine-rich single-pass membrane protein 1	16.6468	11.7579	2.00732	27.9288	6.08316	21.2042	35.4948	10.2965	16.0181	8.07669	3.0383	45.1069	48.7792	9.16439	13.1002	27.385	3.46274	6.62714	1.89632	1.75522	3.67094	1.29184	32.3154	40.0465	32.2033	24.4662	8.81673	11.9734	7.75763	27.0737	17.6936	3.25727	30.0008	5.58464	13.4664	49.26	20.7573	3.23743	7.2633	0.0776778
775	1553333_at	MAB21L3	mab-21-like 3 (C. elegans)	5.83115	1.99353	44.6342	31.8649	4.47279	3.3238	7.00742	1.12566	17.7721	23.1554	28.1272	27.3682	190.145	75.5614	12.1967	2.59907	2.20991	20.4724	61.538	26.8658	60.1056	2.03135	13.5692	75.2703	49.742	11.0588	61.0861	2.13772	90.2688	36.1556	3.24072	27.2103	37.9419	2.88861	113.595	55.4182	56.6386	95.9576	13.569	-0.305407
776	1553335_x_at	LOC285696	uncharacterized LOC285696	44.7096	8.49194	3.10033	5.12727	3.5961	22.4461	24.3298	54.1017	38.4117	43.9147	2.08164	2.5779	28.698	34.1521	7.62882	17.1805	62.474	42.7327	34.6745	38.9151	4.8834	32.2318	2.82947	7.62524	3.21508	4.96598	21.9915	51.7476	3.41018	39.2546	43.2692	61.9635	2.51597	2.94937	65.255	24.2004	67.1666	5.0622	29.2249	0.0115595
777	1553336_a_at	MIER3	mesoderm induction early response 1, family member 3	26.9543	28.3697	4.74328	6.15121	2.42117	27.1511	28.3875	1.68902	2.09409	1.85542	28.9636	2.16783	1.9603	3.9973	6.94135	6.51377	11.1866	2.18281	4.68147	11.376	1.22594	1.48185	14.7025	6.01156	14.9455	25.3664	4.22658	4.5077	13.6662	3.54095	2.74398	6.77585	32.1101	22.3352	34.7662	1.58349	12.0272	4.00071	12.7415	0.227559
778	1553338_at	SDE2	SDE2 telomere maintenance homolog (S. pombe)	158.007	83.933	265.633	182.682	202.846	225.452	270.388	148.061	128.477	197.288	93.3925	183.996	119.203	203.194	180.26	181.936	215.489	160.541	101.762	241.83	128.275	193.898	140.659	185.57	102.282	169.73	168.927	115.283	122.559	233.477	105.647	246.741	170.558	152.659	169.81	49.764	101.676	56.1371	184.193	0.214403
779	1553340_s_at	NA	NA	74.3451	46.5314	81.2445	6.39588	31.5033	50.1296	10.1004	47.8414	6.25492	23.4536	12.7658	5.87013	12.5741	117.158	58.0974	18.1874	52.8286	63.4175	70.9545	35.4532	31.3927	70.7238	37.4708	41.8454	68.8298	86.8945	15.5844	112.349	82.545	112.764	71.4611	45.4772	49.1738	19.3117	62.9258	91.0313	64.7116	43.2816	15.3431	-0.114562
780	1553341_at	UROC1	urocanate hydratase 1	6.42486	8.4083	20.4792	4.57283	9.6846	3.9179	6.34928	5.07047	2.34537	8.79027	29.7856	60.3422	18.4251	1.82153	2.90036	5.60415	11.6541	5.18394	18.0304	4.45178	7.57261	1.79199	2.06018	5.81309	7.72633	16.0423	10.209	11.4888	15.4476	10.7418	7.05052	2.18348	9.86373	9.33714	18.6668	10.7691	66.9745	4.77365	10.6771	-0.00327051
781	1553344_at	PCDH15	protocadherin-related 15	1.98171	3.34685	3.04049	6.40507	7.89621	16.2462	1.2707	13.0938	17.9175	10.8056	0.391869	7.05617	2.50499	1.66187	10.1677	0.868064	0.47415	0.863559	1.17687	0.884187	5.63158	1.65855	0.656602	3.61211	10.9809	4.47709	2.7724	11.0647	5.34341	14.862	1.28166	0.697509	23.1623	2.04793	5.29537	10.3349	4.20496	2.31009	10.991	-0.0846907
782	1553346_a_at	TNRC6A	trinucleotide repeat containing 6A	76.1752	47.3674	89.3258	60.3179	76.7271	46.5435	77.4664	97.3758	40.8343	51.7266	29.355	74.0469	99.2075	124.566	114.17	92.8765	83.2168	26.2434	41.9916	79.338	79.4672	70.6791	80.7496	107.954	40.4342	104.91	77.4053	8.4018	43.3115	62.8764	63.0503	73.2056	76.9913	60.5878	70.6933	92.4445	67.0707	92.3905	77.356	-0.020342
783	1553347_s_at	KCNA6	potassium channel, voltage gated shaker related subfamily A, member 6	36.8609	34.7587	6.20561	19.4237	30.08	59.3928	44.0979	8.25192	16.2276	73.3829	43.5939	18.9319	31.8585	71.067	32.2157	32.7694	5.24347	42.9855	7.70282	10.5394	9.06864	9.44552	22.8459	11.1628	7.51875	30.3823	54.1642	36.0152	37.9672	13.0493	3.92035	37.9445	7.85457	68.2987	23.9796	7.43922	13.2311	24.9753	55.6229	0.0643869
784	1553348_a_at	NFX1	nuclear transcription factor, X-box binding 1	224.297	199.594	172.239	164.57	203.652	192.664	177.093	92.7262	135.898	264.759	164.185	189.088	89.4593	253.182	173.326	192.112	193.917	175.974	120.426	223.087	133.615	186.716	175.454	206.581	161.492	164.557	222.241	128.522	129.366	90.5388	123.219	91.076	176.862	146.789	233.157	280.594	270.875	120.034	238.255	0.17523
785	1553349_at	ARID2	AT rich interactive domain 2 (ARID, RFX-like)	555.675	287.039	171.363	162.249	142.165	335.732	196.777	1757.63	354.806	723.479	215.094	134.575	262.535	345.792	300.565	475.503	385.372	530.307	336.478	269.99	112.669	324.245	420.511	456.781	230.406	338.687	575.064	185.662	209.968	687.497	299.405	274.852	131.846	54.3871	368.01	578.204	374.821	198.457	406.602	0.107364
786	1553350_at	AMER3	APC membrane recruitment protein 3	34.2995	12.7298	39.2289	71.8484	13.8185	30.1713	41.9713	44.7077	54.8142	57.7127	23.6884	11.2571	60.3793	21.4233	41.1404	46.2148	4.97449	10.5555	40.4333	4.7402	11.0806	48.5098	9.94452	40.7041	8.01511	36.9825	41.5121	34.5315	42.5114	10.5526	7.75626	18.0488	14.269	9.44804	4.85118	61.2056	54.618	39.052	9.70746	0.194636
787	1553351_at	OTUD7A	OTU deubiquitinase 7A	39.3736	48.99	34.1385	57.2139	17.9327	24.0792	22.7894	48.746	16.7141	36.6851	7.24749	6.04346	257.766	5.05553	7.37934	46.3212	10.191	17.16	5.25365	44.4176	49.1725	73.9171	45.3354	25.405	27.3076	34.037	22.4475	65.1688	81.2384	7.91034	23.5207	82.883	75.2725	17.9597	49.2265	34.0832	20.3649	34.9283	42.6904	-0.0866282
788	1553352_x_at	ERVW-1	endogenous retrovirus group W, member 1	35.996	86.1901	9.16559	48.3007	51.1597	50.6372	9.45785	70.0489	46.6531	18.4262	71.0968	124.076	63.718	13.9279	31.6312	100.088	65.7273	68.5794	34.9528	62.0368	64.0084	40.6563	95.9925	218.481	37.2973	126.25	59.6634	97.1318	86.1573	80.5782	37.1709	9.05211	73.0716	28.7276	90.1329	75.1422	112.839	65.7747	118.549	-0.218366
789	1553354_a_at	NA	NA	50.8252	66.8998	42.3246	56.9619	77.2887	131.333	108.139	46.1352	53.9345	80.9466	75.2537	90.0822	50.0237	101.069	28.653	74.329	36.6449	70.9381	68.9635	43.5866	98.493	41.1633	23.5927	75.4282	33.7714	95.5525	35.7239	30.6808	105.207	28.1287	65.3316	45.5979	8.31391	81.9938	52.594	39.8849	52.4526	47.3922	70.6997	0.224434
790	1553355_at	NA	NA	2.20988	7.51714	4.15994	4.0081	9.79975	1.78052	14.346	34.5926	3.48064	6.38271	19.4704	29.5742	3.32992	13.7203	3.69881	2.81105	1.90574	1.30223	6.38819	2.99501	1.80502	1.66174	8.90875	5.98604	5.66987	2.7856	8.9982	7.96647	5.83616	10.5693	6.9138	2.97329	13.2463	17.2956	6.82885	5.74098	6.81187	13.1713	4.06272	-0.139506
791	1553356_at	NA	NA	1.31316	4.72961	0.889563	2.81762	7.44327	4.75119	0.460281	0.814173	12.6398	0.911765	2.22364	0.771976	13.0059	17.3827	16.3496	19.2527	2.24724	14.8756	5.75567	1.02455	2.20472	17.0744	22.0651	15.6215	10.1337	0.786651	13.7257	6.95587	6.7504	1.73091	2.44699	35.1775	15.5398	2.7662	5.15179	15.8055	4.57333	23.4925	25.9909	-0.506302
792	1553357_at	LINC00889	long intergenic non-protein coding RNA 889	2.93674	13.5549	7.80181	22.7814	3.56924	4.33912	18.9857	32.7387	20.7467	4.5447	2.16304	31.5304	16.3846	5.40097	0.971635	15.5786	0.789412	2.39832	0.899789	13.0398	1.67156	38.2217	19.0942	146.604	21.8527	1.76242	9.39783	30.906	43.6257	18.2909	37.4134	7.63416	21.2325	6.62617	19.4569	11.3079	32.5699	51.5656	11.3965	-0.252463
793	1553359_at	FBXL18	F-box and leucine-rich repeat protein 18	16.4452	19.3258	29.0476	17.1846	24.8821	24.5302	21.3926	133.288	18.6686	22.5052	19.398	30.344	33.3095	21.8836	23.8345	16.1654	20.8036	12.6607	24.8294	18.0812	27.5614	15.3166	14.6885	49.8089	25.2068	17.5056	17.8407	47.7323	54.258	28.9321	45.5667	20.7615	19.9675	18.61	27.1516	15.9905	21.3198	13.1233	27.6319	-0.0280241
794	1553361_x_at	FBXL18	F-box and leucine-rich repeat protein 18	17.5236	28.2569	20.3205	21.0598	30.3316	49.7299	10.7704	59.365	25.6804	21.4663	16.0056	41.8985	22.6962	27.3731	19.8653	17.7018	15.7221	15.1731	21.2059	13.9966	11.8279	18.605	15.8954	24.2899	30.9275	19.3968	16.3677	33.9256	39.0614	29.5199	42.6454	26.1179	28.5533	13.3195	13.7249	12.4578	19.5157	14.0249	31.5707	0.046486
795	1553362_at	DNAH6	dynein, axonemal, heavy chain 6	5.78729	0.77402	5.94345	6.57785	0.799585	12.1096	14.8135	1.3839	10.3791	5.16206	16.4516	1.93118	10.0863	8.23817	12.7661	16.8228	20.7087	9.2994	11.7747	0.725012	3.15558	21.5475	1.14903	14.3965	0.663273	11.1114	2.28416	1.75929	32.1431	1.94666	1.47337	1.17316	20.1229	4.24413	0.857239	0.371573	1.91319	15.2326	19.8061	-0.0255146
796	1553363_at	LINC01600	long intergenic non-protein coding RNA 1600	4.5049	54.4637	4.71324	35.0414	5.6986	32.9558	37.4708	1.40582	4.28832	26.9316	13.927	24.6826	28.0033	39.1282	14.994	9.78788	31.5734	5.71624	2.56081	19.8765	4.02432	6.24349	2.65921	10.5395	10.935	17.613	9.58241	17.8326	11.9837	7.05512	4.67687	1.05124	33.7299	37.3408	16.7806	27.781	49.0765	25.619	24.7182	-0.0274232
797	1553364_at	PNPLA1	patatin-like phospholipase domain containing 1	15.167	4.11086	14.7616	17.9017	2.48461	1.87991	8.89523	3.47564	2.9638	4.70113	19.5351	24.562	3.55568	23.9607	15.9532	37.7045	2.44594	30.7086	17.7723	7.02152	2.42347	22.3092	2.60814	1.89153	19.8595	2.88077	13.1824	2.36341	30.511	2.60897	1.63653	2.99181	29.6326	14.0717	16.2606	31.5922	6.20527	1.69646	7.93504	0.0909711
798	1553365_at	DEPDC4	DEP domain containing 4	18.6327	6.0525	29.2379	10.1085	20.7653	28.3537	6.77866	3.63802	19.2593	22.8125	2.7685	0.935561	14.2471	25.376	21.8793	18.7693	38.1193	20.0664	3.18335	3.71384	24.3889	41.5857	50.1008	19.753	18.3009	18.1557	24.4357	22.2075	49.6715	30.544	11.8884	30.3981	8.76409	20.1783	53.8654	23.9391	41.8045	23.3956	33.4547	-0.315683
799	1553366_s_at	NA	NA	84.9043	32.8119	20.5961	41.7344	17.6225	112.33	18.2309	88.3514	58.7322	19.339	16.3848	80.9131	88.4525	78.2859	21.3326	47.2773	34.8668	20.1818	136.102	76.9565	76.1257	91.1787	11.9191	65.2268	17.357	14.4547	22.4863	27.9797	40.2935	55.7169	14.1035	64.9056	14.3222	22.2475	69.9131	60.5868	58.685	45.1577	66.7077	0.0980503
800	1553367_a_at	COX6B2	cytochrome c oxidase subunit VIb polypeptide 2 (testis)	36.0749	71.5512	73.9661	73.0564	92.3846	68.0122	47.7386	78.2723	2.42678	22.8565	50.6728	53.1911	24.5376	15.0661	29.4984	52.6369	52.823	40.5347	124.944	44.8154	79.6327	9.68256	59.4022	45.6984	49.8629	54.2999	29.9634	25.8482	59.9208	56.2642	46.2534	69.3349	29.6328	40.1836	69.0602	8.94314	81.2628	32.5318	57.543	0.11603
801	1553369_at	FAM129C	family with sequence similarity 129, member C	91.974	5.21064	215.119	2.39764	4.77903	9.54504	6.22944	2.98731	6.18533	2.66232	6.01004	7.18881	7.54992	12.6823	4.25072	8.7883	5.55927	9.39956	7.9095	39.9704	7.96366	6.67942	6.31621	10.1934	36.6675	11.8459	3.24134	5.34446	6.57274	6.22949	4.90479	7.91002	6.1281	5.00099	4.38558	34.066	4.62434	4.41357	2.79686	0.323581
802	1553371_at	EPHA10	EPH receptor A10	11.6998	14.804	1.96695	6.26493	2.49084	65.9862	3.9706	34.9717	3.41783	28.4869	17.0217	25.0125	18.7172	41.3716	8.72008	40.7315	22.57	13.1599	27.9237	28.9114	21.3376	17.0518	20.8198	6.48402	26.8867	6.58347	11.5537	24.806	3.25055	3.46497	35.0118	46.9767	8.80523	9.86229	24.2943	41.7124	9.4043	19.7457	24.26	-0.192434
803	1553372_at	NA	NA	16.1357	45.6051	15.8351	50.085	20.7776	34.0208	20.6521	14.8808	50.1232	24.7848	27.5772	28.3828	4.50697	6.49408	12.9252	33.2416	46.788	8.36005	19.9671	16.1282	17.599	13.7858	17.499	5.23629	24.426	34.4075	9.28827	4.21935	23.8133	67.7309	37.717	9.66366	2.95161	11.5483	7.78601	28.4926	58.9908	7.54151	9.54809	0.367831
804	1553373_at	WDR64	WD repeat domain 64	51.5854	37.0453	37.1537	52.8496	56.6206	34.0774	44.7648	21.1199	9.69717	51.9104	21.9417	53.8412	39.8526	62.5895	21.2155	46.0051	1.08569	39.8018	17.5524	47.1312	21.9765	49.0987	32.544	49.2358	26.9093	54.5589	44.9929	33.3249	39.7456	23.439	29.9631	64.0255	54.075	23.3164	22.1058	34.4392	58.4467	37.6134	34.1105	0.000892801
805	1553374_at	PRO2949	uncharacterized protein PRO2949	30.0496	56.7778	4.50024	12.744	26.7636	3.95757	12.6457	5.05748	14.6476	10.9053	6.41639	9.08352	18.5142	44.1877	18.9196	20.8755	34.7742	2.78139	26.902	3.19385	5.23584	3.64075	0.870128	34.6786	18.6113	21.3069	12.2681	18.8961	7.86317	12.7094	25.9196	29.8306	36.0887	14.5013	19.2121	5.56762	46.6667	14.5682	2.71691	0.172841
806	1553375_at	BTBD9	BTB (POZ) domain containing 9	34.174	17.3787	46.9065	21.8076	3.25576	33.6928	30.0422	5.0794	27.8999	44.8336	39.7898	40.9628	41.24	24.6193	33.6357	41.4019	69.4632	33.9091	59.4212	49.145	60.4298	60.1404	30.8711	29.9876	74.4551	55.0672	21.3804	17.0538	6.08719	52.7025	57.8322	41.3354	54.0645	46.0456	35.3645	44.6958	12.8352	18.1619	33.2045	-0.120984
807	1553376_a_at	AXDND1	axonemal dynein light chain domain containing 1	11.8819	30.2603	3.74708	21.8491	19.5601	28.7109	34.496	1.06081	3.87948	22.7199	6.48423	20.9966	15.7273	20.3827	8.95663	37.1607	19.5864	1.62038	1.14696	12.3728	0.836385	11.0737	25.0501	19.6948	3.52413	43.2887	25.4716	9.59515	9.62536	29.0892	14.3151	1.92376	10.2865	3.79223	29.0572	12.21	1.30814	8.83796	2.42039	0.199269
808	1553378_a_at	HEATR9	HEAT repeat containing 9	45.9873	40.4948	3.44029	15.0974	5.86264	4.90162	23.1358	31.1749	26.6963	53.9396	18.0287	21.9989	6.09268	33.5871	14.4452	15.2483	54.135	8.27066	12.008	5.11821	8.57324	27.7162	4.28618	36.2342	32.6608	31.7147	3.32964	4.18435	16.2646	30.1925	5.66134	61.9701	25.4807	8.37852	44.7875	1.04394	47.84	6.01487	14.4077	0.31426
809	1553380_at	PARP15	poly (ADP-ribose) polymerase family, member 15	65.474	0.833307	34.6757	6.40501	48.2696	16.7436	31.2982	4.83324	2.0161	25.3628	4.52071	44.2871	3.14546	2.63597	5.3548	1.45714	2.88928	0.887887	7.25059	3.39903	15.061	24.6602	0.849443	7.35357	4.57724	19.4256	2.95234	9.91754	6.37558	30.4724	0.755196	2.0271	4.0867	3.15226	35.0817	11.0195	3.751	2.0102	11.7456	0.202461
810	1553383_at	ARHGAP42	Rho GTPase activating protein 42	2.88933	3.31379	1.62696	4.29099	10.294	1.23575	15.9401	2.54962	1.55661	3.6521	3.14434	5.74747	1.30287	2.73835	1.91533	2.2419	14.7826	1.12461	0.795342	0.946738	4.79337	1.44248	2.30484	4.82343	1.69927	0.994773	0.748831	1.6421	1.27803	2.03202	3.06929	4.86514	1.90511	2.24096	1.30745	32.6775	20.6319	3.22387	3.47896	-0.0279113
811	1553385_at	LINC01101	long intergenic non-protein coding RNA 1101	33.6888	7.41431	2.92386	10.5657	15.1872	61.3888	8.05185	12.3913	9.58748	10.9541	24.1276	13.3129	5.50028	5.19236	3.63486	9.48454	2.07136	11.058	22.3689	45.0376	13.1601	2.66687	19.84	12.8334	5.16703	37.4282	21.9545	6.57524	14.2195	3.96187	5.22923	14.1054	18.2562	9.61864	8.88966	34.851	5.12459	49.023	38.5964	-0.161645
812	1553386_at	MFSD2A	major facilitator superfamily domain containing 2A	18.3542	87.5886	168.106	91.563	122.877	122.524	72.6214	60.8001	65.8266	105.73	52.4118	49.4141	64.1626	99.5543	82.7986	97.4683	80.0275	64.0939	134.239	72.6643	63.8529	75.1738	75.6391	50.2614	77.65	146.068	61.0791	39.4343	189.915	85.9572	59.2132	67.5067	70.9227	63.4783	247.485	64.6539	237.354	34.5464	56.3717	0.0256194
813	1553387_at	ATM	ATM serine/threonine kinase	142.704	58.825	46.5434	6.27791	59.046	110.084	44.7584	88.7967	43.0884	67.2124	37.7169	72.142	39.5905	100.45	44.8006	41.3579	27.7642	26.6858	26.5478	51.5742	11.4668	40.5131	37.3776	46.5173	38.7384	35.3228	42.249	38.7059	57.7424	72.0023	4.02977	22.1532	7.42717	31.5024	47.2686	79.8018	69.6499	57.4628	50.0113	0.236259
814	1553388_at	FAM26D	family with sequence similarity 26, member D	1.62664	15.9819	4.74033	0.825183	37.9048	20.6161	24.674	10.1988	12.3248	3.03444	2.2194	1.23916	31.0239	4.63072	22.5731	7.99564	0.700884	7.72281	2.35169	20.8764	1.56334	3.5015	3.08047	3.13899	1.38182	32.127	36.2619	15.633	1.4983	4.78364	3.59751	3.56509	24.3321	10.816	17.1213	22.6244	12.9235	31.2306	3.31769	-0.147109
815	1553389_at	NPHP3	nephronophthisis 3 (adolescent)	41.3897	33.047	6.2294	27.7148	7.70123	33.9038	18.9582	35.1825	15.6888	105.917	43.6777	69.6627	27.5009	12.711	29.1301	33.6615	23.2638	28.1095	63.0552	25.1357	16.8159	34.6975	44.9471	7.53847	11.8337	19.9144	37.5343	22.1993	14.1063	45.8333	4.16115	4.05511	9.06839	6.8899	24.3267	26.6214	20.8231	5.73398	37.5719	0.309498
816	1553390_at	ATG9B	autophagy related 9B	5.24023	23.0336	10.0453	4.49207	3.45771	25.6254	3.19302	23.4356	10.8022	20.6996	1.76538	7.70028	32.9381	3.63197	2.70195	30.9496	1.92016	21.242	7.07716	10.7378	7.18562	1.60451	3.65975	4.45658	2.78071	12.8315	17.8077	1.11475	40.8744	4.66169	1.65183	23.2562	21.4551	2.21242	6.85994	27.7673	3.60698	15.2952	19.6465	-0.0323111
817	1553391_at	CXorf58	chromosome X open reading frame 58	2.11528	4.70515	31.7331	18.4426	20.8849	38.0306	16.3007	6.4112	5.57963	27.5852	2.79989	1.33292	4.42239	3.08108	2.19108	21.542	10.2811	0.831419	34.9245	29.5219	17.96	17.9002	20.7312	9.24179	18.8079	54.9874	4.30219	1.92384	31.8593	41.6116	4.38439	39.1477	11.914	1.97983	16.9329	19.0114	4.72542	3.56318	18.9944	-0.15243
818	1553392_at	NA	NA	23.0283	93.7683	138.484	48.6	67.4655	62.6883	128.265	137.814	69.953	112.719	175.115	40.349	594.663	74.9352	35.2258	55.0259	14.1769	53.7397	167.045	39.9669	26.281	49.4254	40.1468	68.7091	58.5755	14.4881	20.033	32.4753	38.0593	61.1907	37.7212	157.397	80.6468	48.8858	504.859	49.8432	347.475	83.4284	123.267	-0.00705435
819	1553394_a_at	TFAP2B	transcription factor AP-2 beta (activating enhancer binding protein 2 beta)	1206.61	2.43728	4946.29	20.9642	3.63185	101.491	20.2778	101.463	6927.51	18.7491	4.85818	9.22266	4451.07	1381.24	276.201	3174.34	423.922	2766.43	857.857	76.8769	1787.23	302.935	2843.08	1639.54	2983.12	2477.58	1208.53	14.228	5844.11	3785.92	7958.85	145.391	301.25	362.249	5913.94	456.645	14057.5	2515.27	2862.38	-0.377409
820	1553395_a_at	CD200R1	CD200 receptor 1	386.993	126.026	125.172	53.759	101.339	104.539	63.6114	92.4447	28.5318	122.164	43.2291	200.652	73.1058	126.534	96.5095	71.9126	115.568	68.2863	56.5286	74.1773	99.0213	57.4285	48.9032	47.2585	124.168	166.783	106.795	44.5382	92.7996	59.0501	54.4817	64.8954	205.529	83.4448	165.809	31.0945	89.7096	93.6337	85.0567	0.356099
821	1553396_a_at	CCDC13	coiled-coil domain containing 13	86.1583	168.089	262.833	111.831	59.5499	151.312	174.921	158.815	130.042	351.808	326.676	242.978	324.773	332.848	250.875	151.948	110.812	126.341	206.081	148.03	245.202	72.2901	156.511	294.238	87.7239	400.079	278.493	104.39	431.644	235.096	96.946	86.2689	128.303	105.97	250.668	179.254	348.44	146.625	289.457	-0.071812
822	1553397_at	CCDC13	coiled-coil domain containing 13	118.059	134.724	32.32	101.108	47.7659	86.578	129.606	167.534	99.3619	97.1424	94.9733	171.192	120.133	146.413	176.637	109.403	44.6427	136.359	118.208	108.792	190.654	153.846	135.845	145.822	130.571	52.1296	111.928	172.923	75.4829	165.247	167.795	106.437	90.5933	101.039	118.188	168.707	101.536	22.9025	178.432	-0.00234774
823	1553398_at	NA	NA	21.2558	18.8063	4.35689	37.6867	42.9773	13.6715	1.12683	8.37982	22.6917	4.45826	3.14511	30.0877	29.2817	38.8265	3.06948	9.16104	3.23746	6.88235	22.6877	17.0379	28.8865	1.8447	25.7873	42.4117	28.3541	34.3456	25.1759	3.111	4.6273	34.9434	4.49972	8.65	7.08601	24.6593	22.7002	17.5576	18.9571	3.6334	30.3711	0.0185386
824	1553399_a_at	NA	NA	84.1895	105.08	133.563	46.7287	95.0113	85.6089	106.414	116.776	79.4174	83.4856	61.975	144.18	111.506	128.329	53.3523	69.5226	68.3064	67.4965	78.6031	78.6818	113.401	76.7224	73.842	124.162	61.1948	7.22306	66.4028	86.406	176.236	178.076	67.3643	92.4317	41.2908	47.3905	96.2019	104.322	149.953	181.637	68.5131	0.0118323
825	1553400_a_at	NA	NA	126.101	284.705	116.053	133.044	197.697	138.252	193.421	241.764	220.7	204.931	251.971	141.311	169.69	253.795	201.736	160.362	285.863	109.832	153.408	157.629	175.08	186.758	119.847	180.199	88.1606	157.892	163.007	189.554	99.067	283.051	234.857	161.349	102.802	157.167	148.176	184.417	170.441	115.037	140.545	0.177926
826	1553401_at	MRGPRX1	MAS-related GPR, member X1	24.5071	25.4491	15.0975	25.1021	37.145	32.712	22.2316	9.60595	20.0567	33.3888	32.828	40.0428	22.0399	72.0651	35.7782	20.8921	22.5944	13.854	24.6555	10.2988	24.5309	27.3126	29.7926	27.7593	23.5768	21.8321	31.5517	13.9071	76.4742	38.2092	12.8462	3.64155	38.3483	44.2711	34.2135	0.749849	32.8296	25.1451	33.5855	0.121036
827	1553402_a_at	HFE	hemochromatosis	38.4916	17.5839	60.793	40.0189	33.9339	66.9486	5.69012	21.2113	16.6138	13.3382	71.0925	96.5908	12.8347	39.739	71.4908	59.6111	25.7935	24.9849	5.88596	69.7138	78.6512	56.3654	79.326	58.4199	40.8864	93.6659	33.319	85.1474	8.38959	153.188	16.4314	17.9	47.865	73.1024	78.0943	77.6204	99.1094	41.3367	68.9124	-0.191346
828	1553403_at	RLN3	relaxin 3	13.4717	2.11356	5.50817	2.09912	2.98934	5.10937	5.29314	5.21047	1.13173	4.0539	2.42849	2.31996	6.94776	8.71925	3.56539	1.24326	16.7805	4.41025	3.52533	5.53985	13.3226	3.65843	5.09828	4.6807	27.3461	1.70685	8.1167	3.86578	10.6556	7.91056	2.47832	8.46666	27.8237	3.77784	3.91806	9.9029	5.67849	3.56326	13.3052	-0.265426
829	1553405_a_at	CSMD1	CUB and Sushi multiple domains 1	5.03668	3.41673	32.1426	9.92658	5.5172	3.2772	35.9671	12.9215	6.55206	7.57392	4.56634	12.5199	7.46413	7.09936	2.64382	11.906	18.0409	2.26618	29.1099	4.05299	28.2432	21.6781	21.6518	31.8634	1.7845	4.02542	34.7203	23.1559	5.36484	4.0873	2.92413	17.6286	3.56033	30.9813	27.7117	19.7742	6.4882	22.8189	31.518	-0.275452
830	1553407_at	MACF1	microtubule-actin crosslinking factor 1	120.942	167.367	87.5785	70.393	65.9914	119.999	92.4934	411.875	30.0084	124.08	80.491	106.793	46.6046	238.748	84.6286	170.594	149.116	126.819	58.3188	127.343	40.1235	164.152	143.44	94.425	97.5586	127.09	59.9071	68.4371	116.353	158.48	62.4227	206.74	64.0022	3.42583	48.0326	152.704	55.838	77.7369	99.1508	0.20523
831	1553409_at	ADAMTS20	ADAM metallopeptidase with thrombospondin type 1 motif, 20	2.04612	8.82555	0.748043	1.62935	4.90388	0.759437	14.6383	6.82492	0.999046	2.89715	0.771665	11.1024	19.6625	2.44344	3.83201	11.0798	1.63953	11.4304	3.20244	3.8581	14.3238	31.6892	0.716492	4.1689	3.75747	3.82949	4.94161	3.1806	25.3875	31.1308	3.52615	24.2748	1.11488	2.20072	1.9555	1.40677	38.6204	3.42962	8.78048	-0.180691
832	1553410_a_at	ABCC12	ATP-binding cassette, sub-family C (CFTR/MRP), member 12	8.84991	2.8181	116.444	1.35832	3.65087	3.93992	5.52176	29.3505	24.376	34.6006	1.14141	1.7405	327.339	6.14345	83.1335	1.70667	14.6423	9.03654	67.322	3.8579	580.811	17.8946	386.206	46.6207	23.385	44.923	3.33766	3.19577	349.424	11.0341	4.79694	113.681	2.25845	25.0106	129.851	55.7786	77.5169	5.33029	7.85623	-0.17692
833	1553411_s_at	SALL3	spalt-like transcription factor 3	31.2231	3.0552	1.6992	6.63615	24.972	4.65059	23.489	42.1773	24.9463	18.1462	14.4131	31.4006	62.1438	36.7318	38.3636	1.556	19.7908	3.37319	24.3533	21.6544	14.5504	4.88863	6.27832	43.0848	2.4352	10.7061	24.0045	3.77947	10.6702	19.0421	19.5619	16.8659	25.8354	26.3419	28.8428	3.54753	2.01206	16.4745	28.3749	-0.13962
834	1553412_at	AGBL4	ATP/GTP binding protein-like 4	26.186	27.2875	21.4788	25.4396	4.34509	29.7355	5.78618	28.4925	11.7295	23.1513	2.5339	52.7748	2.61866	65.6609	26.6894	38.4898	37.3295	28.3396	2.64077	22.1589	40.0837	29.1558	32.8148	12.7555	27.734	14.2854	35.0226	28.5165	28.8008	53.4314	31.4622	28.8416	34.907	12.2552	44.0242	33.6862	33.2538	2.56126	18.135	0.0842955
835	1553413_at	LCAL1	lung cancer associated lncRNA 1	6.07786	2.89325	7.69915	5.69608	71.5983	181.543	4.63081	23.2532	2.10671	3.6264	1.43153	3.90751	9.14918	10.5158	6.70133	4.03972	21.4226	6.70774	5.71585	8.32208	5.83052	3.63034	1.9775	8.74375	6.50034	2.73211	17.3294	3.34989	9.43281	6.3657	4.89341	11.3954	8.53758	6.78115	1116.42	4.43595	33.8347	1.88244	6.72711	0.0760177
836	1553415_at	SLC17A8	solute carrier family 17 (vesicular glutamate transporter), member 8	5.03042	4.06962	2.43387	2.83448	0.92324	2.44047	1.41264	2.73164	2.3279	12.2582	0.860352	4.46462	1.0262	11.09	18.6101	10.1205	11.3615	10.5034	0.772793	3.54774	1.71841	3.54629	9.10679	3.87448	26.5594	3.66076	19.5622	2.72041	1.38793	1.35158	26.7138	3.92071	3.02631	1.41453	3.92873	0.720056	2.73585	29.0751	17.382	-0.188202
837	1553417_at	C11orf44	chromosome 11 open reading frame 44	41.0967	47.8073	58.2838	26.0268	44.3463	13.9055	52.2791	64.2148	9.78317	37.7335	43.7575	49.4905	13.7503	95.116	21.4552	27.8395	23.9039	31.5615	21.836	65.9804	27.2494	50.7318	26.961	58.6522	38.989	40.674	59.7495	31.304	47.4479	60.4217	30.5724	38.0657	43.7749	49.3102	36.0718	29.3294	41.1731	77.8829	82.9357	-0.219137
838	1553418_a_at	CNTNAP5	contactin associated protein-like 5	28.7342	17.5613	17.8988	17.5149	27.6745	21.8211	18.8971	38.697	29.9352	38.6062	70.9823	7.42356	39.4902	37.2912	16.5853	18.3054	31.858	28.3751	26.2764	10.5766	8.72453	53.2319	26.1486	21.7602	22.6939	10.3503	42.1099	43.2415	71.9315	31.9312	36.4829	42.2736	16.064	1.35098	22.3964	27.6082	39.62	51.4344	16.2707	-0.0290516
839	1553420_at	SATB2-AS1	SATB2 antisense RNA 1	2.20172	1.29952	6.32516	9.26918	10.1303	2.75353	16.5662	5.62544	14.7372	30.7026	20.0059	6.76168	30.5119	7.1886	16.7035	7.86308	2.58053	9.02021	16.8958	5.51963	24.0125	2.46634	7.10046	43.1384	12.6844	3.77781	1.67494	5.71363	9.12996	6.6615	37.3716	20.4841	4.8703	2.58086	17.9741	8.12309	21.5868	5.31227	3.55893	-0.190677
840	1553422_s_at	RBFOX1	RNA binding protein, fox-1 homolog (C. elegans) 1	44.1827	8.17832	25.4513	34.0091	14.7454	3.31499	15.0333	18.8717	3.77705	59.4565	3.3993	25.5698	8.15904	40.6073	6.94173	10.4509	37.6431	15.9084	61.4462	59.6704	61.4682	53.3301	49.3397	66.7171	47.6519	55.0426	16.4216	14.5118	63.0463	32.4043	19.9568	35.901	5.33316	20.8865	30.7939	44.3266	55.6589	47.9519	50.679	-0.317435
841	1553423_a_at	SLFN13	schlafen family member 13	264.986	105.167	201.174	214.304	67.0084	27.1671	366.46	27.3862	289.561	10.1771	327.118	84.2119	1433.7	34.5006	158.184	148.07	67.5936	36.9324	49.8987	78.2968	251.588	69.558	68.5993	52.0306	52.2067	139.274	2.06555	86.1917	26.2308	92.0554	185.897	3.01627	29.339	39.7097	198.197	260.1	245.35	18.4602	105.88	0.3649
842	1553424_at	C12orf40	chromosome 12 open reading frame 40	1.13277	2.11215	3.14736	9.96718	1.35858	2.7268	2.84187	3.59787	11.4496	20.7318	1.05555	3.65941	1.92303	2.01082	1.56136	4.13992	1.57111	2.85315	4.39258	1.52544	2.78263	1.58373	3.78178	1.75901	1.66521	2.22745	5.72307	2.27034	3.63894	9.19593	2.05214	25.697	4.06689	1.71225	1.33159	8.40311	2.60674	34.5391	1.79489	-0.302293
843	1553425_at	CFAP57	cilia and flagella associated protein 57	28.0226	9.85779	11.4779	6.98838	10.9254	3.29985	8.34908	40.8684	5.72999	28.9964	6.87222	29.312	5.77169	58.3687	9.09095	12.54	39.0272	24.3273	21.445	56.1256	27.888	13.2716	43.7419	7.31922	15.9151	30.6037	54.1854	8.96386	8.16803	54.6253	9.76846	18.0074	20.5308	16.0481	3.27908	70.6808	27.6339	4.68032	26.6312	-0.157871
844	1553426_at	C5orf64	chromosome 5 open reading frame 64	45.3114	34.9031	50.2577	8.98618	3.35439	51.396	39.8131	28.4968	20.6322	14.8419	4.70185	55.5926	18.1535	36.8545	23.3208	42.4795	40.7459	16.7173	10.9683	50.8944	60.8272	29.8111	26.7759	10.3749	18.3149	12.1939	36.8236	37.9455	49.227	27.3501	20.3548	16.3337	65.0469	36.594	42.8568	19.6378	35.3423	48.8679	25.1949	0.0354523
845	1553427_at	ADAMTS15	ADAM metallopeptidase with thrombospondin type 1 motif, 15	3.31308	5.68376	7.20212	2.26434	9.29622	6.91296	8.59209	5.03739	3.41624	8.38588	23.5924	8.90795	3.70829	3.61359	11.1827	2.88119	9.13208	6.40296	12.2911	3.05274	5.41089	6.41419	6.08285	4.06468	7.89149	3.0432	4.67105	4.02798	8.90118	12.2063	5.3562	4.5326	8.90529	23.55	3.29826	4.95912	41.6558	10.2049	4.92579	-0.213156
846	1553428_at	LY86-AS1	LY86 antisense RNA 1	28.5643	46.2426	28.9499	10.0749	4.50313	38.1774	12.7703	5.24537	5.5273	16.6172	7.83321	18.4664	14.0049	2.56745	7.95267	29.9476	27.3542	12.1094	6.70364	24.6235	34.4961	0.791553	27.814	20.0511	27.4216	8.30644	32.5256	8.47615	22.4512	19.6476	11.8214	49.316	22.5244	18.4984	31.1005	19.912	21.3681	8.69633	0.661189	0.273384
847	1553429_at	FLJ31713	uncharacterized protein FLJ31713	32.0528	35.8831	37.3683	52.8941	58.6738	57.8137	31.6735	5.28637	37.731	31.6129	38.6428	10.9483	7.20967	70.0562	11.3345	6.787	10.0973	25.5925	21.1568	7.49782	33.8335	8.51634	28.7714	27.0581	6.82033	10.8013	30.4684	43.77	59.1523	74.3983	49.7003	29.6781	57.4519	8.89763	54.1705	15.5058	61.4047	25.3832	9.01783	0.154267
848	1553430_a_at	EDARADD	EDAR-associated death domain	32.4539	6.7811	85.0823	2.34443	65.4904	16.0762	27.3758	82.2669	123.89	149.66	9.24479	14.765	105.86	47.5542	177.721	38.0731	68.4231	12.7528	58.6655	107.687	64.318	142.442	86.0105	57.4109	73.7721	54.369	296.682	6.82932	70.0141	111.698	119.883	3.13494	1.721	981.686	12.3944	100.087	629.316	68.8746	7.18082	-0.160716
849	1553432_s_at	NA	NA	6.44539	28.5795	47.0073	4.15066	7.91909	8.42626	26.4556	26.3897	13.1423	6.62876	2.41912	203.085	13.8947	12.6377	22.229	16.629	48.6302	22.8165	22.2915	52.8992	25.1244	35.2648	16.9709	10.1358	13.8334	53.5497	28.7622	6.13059	16.4579	5.54111	75.6998	85.1823	90.9738	29.3051	39.8569	5.20977	5.80303	6.35444	63.1049	-0.117524
850	1553433_at	CCDC171	coiled-coil domain containing 171	10.3088	49.5174	15.4329	22.0547	38.6037	26.4559	75.2646	45.1402	15.2867	32.7812	3.29801	36.9245	30.1204	45.933	35.4067	29.5233	16.6233	31.7729	21.0536	2.19848	16.7662	22.2376	10.4163	30.8574	30.326	8.68468	29.5134	5.46568	33.4815	25.0742	27.7281	59.8169	9.70094	0.869416	30.3775	52.9218	48.8516	31.1965	26.4215	0.0659049
851	1553434_at	CYP4Z2P	cytochrome P450, family 4, subfamily Z, polypeptide 2, pseudogene	497.244	13.4621	8023.67	2.54123	2.08191	3.83202	8.58064	1393.26	1125.57	48.5923	11.3626	26.9282	2079.35	266.832	2339.92	1499.4	512.165	586.772	1473.67	1210.77	881.948	446.72	2012.4	662.339	2215.26	917.617	64.3829	8.75045	1884.83	585.126	1100.73	465.752	189.985	2219.29	2912.35	361.894	7522.13	69.3729	2311.38	-0.276137
852	1553435_at	C18orf15	chromosome 18 open reading frame 15	2.8861	143.382	37.3435	21.6588	75.2413	30.2381	45.0501	57.2795	70.78	73.7906	29.8304	37.3642	48.8481	4.79085	73.9264	44.5158	7.03354	32.461	35.4026	48.7852	54.74	64.341	35.7679	99.9322	4.07855	81.5883	39.3764	11.9709	12.0834	25.8175	9.01977	70.9726	63.3452	49.6407	2.79805	46.5537	10.5378	21.0479	48.9441	-0.0641644
853	1553436_at	MUC19	mucin 19, oligomeric	267.651	7.59921	62.8249	7.05001	4.21268	42.9231	31.5285	6.30653	16.4587	49.1503	6.28644	7.84059	566.296	9.69705	117.361	71.3897	52.2828	864.696	27.0476	31.1157	26.3103	34.937	80.0399	507.471	327.004	77.5532	7.97832	3.17533	7533.08	95.3197	6.62382	3294.1	38.6214	5.20915	1184.01	24.1368	448.257	68.5375	9294.9	-0.283305
854	1553437_at	KLHDC7A	kelch domain containing 7A	62.262	78.9046	97.7634	54.589	45.0886	37.3281	101.924	63.117	29.22	61.7595	24.8845	49.3216	88.5944	65.1497	52.8406	56.2642	9.35011	17.0741	71.9242	66.0431	112.735	77.8775	57.7683	116.929	54.3799	94.3854	66.481	66.7575	117.217	61.7311	10.0824	15.9146	56.175	42.9245	98.8269	71.7503	102.662	21.3454	80.5426	0.141106
855	1553438_at	C11orf72	chromosome 11 open reading frame 72	130.559	233.007	161.657	130.668	169.649	138.643	185.942	107.601	31.4631	51.1814	151.021	213.978	108.204	140.865	267.088	138.783	101.769	177.021	116.319	168.555	140.898	132.041	81.2298	115.993	140.761	73.3628	54.6758	88.93	156.953	151.899	233.692	121.246	179.318	20.2136	70.3149	182.063	191.982	267.687	175.031	0.0544728
856	1553439_at	NA	NA	41.8648	8.38987	9.01026	4.13712	15.5635	33.8582	6.10273	95.8121	19.7815	36.7853	5.05844	24.2396	18.0879	91.0403	11.9639	10.4022	53.3751	16.1845	61.1202	30.9396	13.3007	36.1589	41.2939	30.5086	10.0511	29.7998	27.7589	38.7119	76.296	8.37997	16.4483	40.6888	61.6812	20.7362	62.3538	33.4122	48.3492	15.7329	60.8749	-0.282923
857	1553440_at	AQP4-AS1	AQP4 antisense RNA 1	2.52679	35.0585	1.3421	13.3058	0.614804	15.6003	18.6131	12.6508	4.98872	19.4365	10.1452	6.32925	6.78552	51.4433	10.8306	12.6977	7.66315	10.432	9.93513	12.4076	14.1698	16.2087	23.0239	25.7352	26.0712	11.8545	24.1449	5.09486	10.8837	55.6611	1.04927	16.466	9.88066	40.3426	18.687	92.959	22.1674	1.31595	20.4577	-0.152707
858	1553441_at	CNTNAP4	contactin associated protein-like 4	1.15434	0.576218	0.513623	1.00565	12.8368	0.275711	6.4419	2.58964	14.4715	1.24327	0.359498	0.883526	7.36344	41.5745	0.335137	0.253725	1.39516	0.851763	0.689337	0.512941	4.67798	3.30828	0.951095	0.247344	9.21158	0.506741	1.00519	0.59971	0.770438	0.635783	0.311502	0.266261	1.88335	0.386974	0.434505	6.02732	7.72396	0.26354	0.412072	0.13665
859	1553442_a_at	CNTNAP4	contactin associated protein-like 4	8.95249	5.8172	3.24184	1.91636	51.4053	5.83931	4.40026	14.4038	23.0749	24.6496	1.1082	24.5673	2.73681	8.40165	18.7717	22.1487	3.10802	9.89434	49.2218	28.7651	3.95281	14.7407	3.4704	6.99479	23.9157	11.1032	2.03004	25.8371	16.3176	10.7281	18.9118	29.8788	27.0928	3.00891	11.2417	3.73594	6.81277	2.94721	5.55172	-0.0794639
860	1553443_at	FER1L6-AS1	FER1L6 antisense RNA 1	27.396	2.52651	30.6771	20.2416	55.5163	44.5771	22.0509	83.3647	2.9753	29.1688	32.9777	49.6255	12.3907	89.6581	11.8506	13.8862	31.5541	16.2633	37.5424	34.2816	22.5143	13.7548	16.7972	54.6255	54.1109	18.6777	42.8809	24.1628	39.1917	20.963	3.41286	41.4041	36.4986	34.8256	3.85622	12.5825	55.1158	11.5943	16.1609	-0.0763441
861	1553444_a_at	C1orf127	chromosome 1 open reading frame 127	20.8156	9.07086	41.7213	34.5886	55.4422	19.6005	16.1963	84.8717	28.9344	42.6429	14.5203	64.6012	114.739	24.3188	18.396	19.2627	12.4305	15.542	13.29	18.7207	21.0285	95.2763	44.2685	18.6043	18.6896	19.6571	13.2679	67.2064	47.8967	16.6011	15.7286	19.5448	16.3478	17.1126	22.7454	7.98712	23.4335	20.8336	21.2427	0.0575699
862	1553446_at	NA	NA	18.6482	33.376	42.7877	15.9093	37.1019	25.5783	49.9799	3.17254	17.9857	47.2229	4.23627	62.1491	35.4114	12.5329	3.47789	22.3306	4.32331	24.8189	7.83082	5.33952	17.2647	3.33089	4.56196	6.98004	11.4246	41.3318	6.8583	25.5798	32.514	17.1243	81.7577	9.55155	16.2158	7.16384	23.2461	39.5543	56.814	32.3532	39.0348	-0.00303876
863	1553447_at	AGBL1	ATP/GTP binding protein-like 1	29.1122	2.91909	31.9764	4.21774	27.3378	2.13455	5.8694	7.6513	26.5016	5.54298	4.02199	10.3151	23.4791	7.60865	14.8822	11.9698	28.5037	37.8854	2.79448	6.33493	6.62665	26.2045	45.628	12.1856	3.72868	30.6368	21.8896	15.5145	121.339	40.8234	5.13818	48.3051	6.01492	6.5407	28.7569	13.3051	17.9171	3.82852	8.79409	-0.0897127
864	1553448_at	FLJ34503	uncharacterized FLJ34503	1.65553	2.14458	3.84989	1.7786	2.28421	27.6405	1.9636	4.65551	2.28338	3.90549	1.215	7.79642	21.4552	4.29849	3.64275	5.65706	9.57392	2.98058	4.30299	0.655315	3.44433	2.47124	3.10917	4.58157	1.69989	3.38644	1.11957	2.32129	96.9131	2.99826	1.3768	1.43934	1.24413	1.45584	4.48075	3.0994	25.0229	1.4519	2.69999	0.0701535
865	1553449_at	LINC00304	long intergenic non-protein coding RNA 304	45.4289	10.853	20.6706	46.436	52.0945	40.1209	56.5092	19.2584	25.6472	14.8925	15.9882	89.0242	36.2449	21.163	65.1352	8.8367	1.57571	11.7927	45.6356	1.80857	34.0779	15.2554	37.9467	26.7116	37.9452	27.1306	39.6484	53.9651	3.29512	60.8146	6.81989	10.9384	7.51053	19.7032	49.5239	30.1172	128.412	16.8028	55.9903	0.080704
866	1553450_s_at	LINC00304	long intergenic non-protein coding RNA 304	3.87689	4.3406	30.9038	5.88844	19.2653	59.8721	31.7085	40.3328	5.79714	38.2503	15.5497	13.6077	29.5559	7.6842	8.15648	18.4393	6.00117	36.2604	51.0749	33.7757	47.3326	5.1888	32.331	2.48315	6.39406	24.4417	3.49911	11.4987	53.6421	41.1579	18.0822	23.949	53.7317	2.94161	31.8593	36.2514	4.50878	27.2584	19.8143	-0.246948
867	1553451_at	CCDC79	coiled-coil domain containing 79	4.77421	6.37908	6.27271	2.07232	2.69439	2.98366	4.24941	34.8366	14.2405	3.65645	3.88809	1.42988	18.6379	6.78381	3.70297	1.72422	2.49452	6.45333	6.67108	9.58898	7.98289	3.99378	2.28673	2.52328	2.30781	2.94077	2.36076	18.9753	2.20752	4.32957	8.63472	28.958	4.67948	4.96066	2.39455	7.99484	6.36533	3.38432	2.32964	0.0465556
868	1553452_at	MYO1H	myosin IH	70.7338	52.9049	25.6885	45.8841	21.8312	97.2888	54.0447	40.1762	19.6697	48.2116	41.6693	36.3771	3.06651	54.4914	28.1826	4.59355	24.6019	57.3749	37.4803	4.81876	59.1061	7.52415	44.7751	41.4222	6.57475	5.94829	27.3459	26.9548	168.166	7.72627	75.0236	36.0523	19.4744	31.708	135.838	21.9512	71.3698	61.8417	48.7479	0.136374
869	1553453_at	ASB14	ankyrin repeat and SOCS box containing 14	3.62778	38.3479	61.0148	32.2343	61.7628	22.5674	35.9755	59.0948	27.2983	64.206	56.4033	17.595	58.3724	64.4445	22.9474	45.027	36.9256	28.3694	36.6722	48.8865	15.8274	34.3884	37.9322	59.4008	15.1147	27.4888	34.3531	20.2258	72.9652	34.9957	38.1832	52.1525	49.0394	31.5274	14.8487	38.2876	72.5384	43.4881	50.9109	-0.402119
870	1553454_at	RPTN	repetin	1.80884	9.56035	16.3007	2.74369	13.7861	117.676	12.294	31.6382	7.68764	2.75645	11.008	23.7271	9.8908	19.8134	1.45206	1.22415	1.31798	6.86085	36.1123	2.35552	1.82509	13.3131	13.5659	4.73024	10.4445	21.2637	13.3055	1.38741	26.6375	31.0451	5.34559	29.8093	1.34878	1.03601	16.9829	5.8774	6.41033	12.5075	27.4621	-0.028714
871	1553456_at	NA	NA	36.3552	10.2571	14.6422	49.0366	50.6535	21.6148	28.7764	13.3634	6.80585	19.8871	34.7132	24.0636	13.2089	66.6077	9.32157	6.57828	31.9582	13.5144	2.77173	9.80635	18.0909	32.5235	0.860536	27.7269	19.6185	11.4259	28.6509	24.4965	32.5008	10.7529	42.5124	31.2043	22.7477	8.1189	18.2408	11.7083	5.94013	11.3833	15.2895	0.114001
872	1553457_at	LINC00269	long intergenic non-protein coding RNA 269	4.07296	9.7965	5.42386	3.64256	7.49745	6.3128	47.4639	6.16629	6.55408	4.55408	3.17572	4.89673	6.95082	21.9591	8.90581	4.34305	11.5146	3.41939	7.80623	3.66348	4.79578	4.53355	4.41181	6.78351	8.71715	8.52812	7.45418	5.28744	14.1437	39.8108	5.98034	9.21316	51.0413	9.88036	4.31842	3.95885	6.87635	4.9236	4.0988	-0.0708061
873	1553458_at	VSTM4	V-set and transmembrane domain containing 4	49.9793	116.419	23.5914	86.6765	33.5292	92.9081	33.5423	61.7294	2.24389	35.3439	9.51695	85.9007	43.2696	122.193	12.5003	49.3584	27.7727	28.032	56.4063	6.46386	10.9228	22.5847	16.2143	32.8392	12.3912	7.93835	71.0316	6.51305	43.2319	5.10892	13.9973	15.7914	14.0468	37.1982	24.7223	64.0258	15.4228	9.87117	76.8305	0.257907
874	1553459_at	CCDC150	coiled-coil domain containing 150	4.52247	3.6931	3.70751	5.41852	6.06182	20.3581	5.10731	13.3228	5.45552	5.34508	8.46478	6.85843	13.8541	10.0355	2.96816	7.70993	1.48143	5.64096	2.36583	7.55261	29.7546	2.72969	6.28226	5.54792	3.1825	2.63405	3.27492	5.71613	4.22437	3.78835	12.6397	7.66719	4.50829	2.76345	4.11221	8.58319	5.05871	1.70982	1.89044	0.242834
875	1553460_at	C2orf61	chromosome 2 open reading frame 61	7.01733	58.9593	13.3029	7.35039	46.3669	4.81168	49.3199	51.7013	6.09994	32.9023	4.35361	59.3476	30.7713	44.3506	38.3536	33.5833	7.60999	5.63685	4.03836	3.33061	5.21194	9.61365	40.9642	55.7934	49.7702	7.41304	10.5405	10.1853	32.121	3.74952	2.67102	12.4686	6.96892	10.056	31.753	7.09449	39.6892	28.3614	4.77415	0.177996
876	1553461_at	FAM9B	family with sequence similarity 9, member B	6.46634	3.29049	32.7313	3.84251	2.23394	4.45797	5.1509	6.6767	3.09983	4.86809	23.584	18.8671	7.57275	43.888	6.81066	1.34689	2.46875	2.29176	2.50705	40.3548	36.0761	16.1469	19.0319	39.608	15.414	6.70935	4.59591	15.5309	6.83357	5.3277	6.40146	20.902	15.7562	22.1213	26.4779	4.98014	5.55097	21.4269	47.9356	-0.329594
877	1553462_at	NA	NA	14.5292	25.2807	11.1383	13.113	8.01145	7.66388	26.6767	21.8485	9.76825	15.9793	20.403	34.0852	8.48931	13.6293	1.36144	10.2089	16.9704	0.974858	15.0368	9.44544	0.759912	11.253	1.20759	26.7685	13.6994	6.4049	15.5416	1.34973	23.1729	43.4963	1.64577	16.9998	24.949	2.30859	20.5426	14.9561	9.3784	21.3506	30.5171	0.0712415
878	1553464_at	FLJ40288	uncharacterized FLJ40288	19.4855	18.5428	50.3287	52.053	191.888	55.4013	115.331	18.1622	5.14262	7.90551	94.0894	98.9205	6.70866	14.8081	35.6197	34.9391	13.3058	41.0199	26.1285	5.9755	8.93554	27.124	68.2535	7.7353	36.9115	30.9644	8.99152	64.6862	88.8716	11.6613	121.647	32.122	10.6341	63.5355	5.93801	17.2275	13.7466	20.1249	20.3766	0.0561463
879	1553465_a_at	CES5A	carboxylesterase 5A	6.18416	11.1766	1.55756	2.79233	6.71152	11.4309	4.69026	4.15508	16.8173	1.81716	13.545	19.8942	2.05251	34.3692	18.0527	1.88066	5.45992	15.5948	18.0865	3.41169	4.49605	2.77717	21.3101	2.90697	13.9221	8.92103	2.63785	2.54656	44.2337	34.3749	20.0326	21.8335	28.5108	5.57179	15.5413	1.50479	5.01544	26.9243	32.5569	-0.246766
880	1553466_at	CFAP47	cilia and flagella associated protein 47	64.825	28.717	53.6411	46.7777	80.94	96.7941	29.581	26.4508	32.13	55.2836	42.4918	59.4307	50.4769	106.963	63.0265	69.5929	85.5557	65.5779	81.2343	78.7601	47.9236	25.9721	62.6507	87.3144	61.7312	58.0128	57.424	47.0528	50.0465	28.0921	77.0128	41.7276	58.5115	55.3746	81.4217	79.8916	100.587	122.33	73.0736	-0.310053
881	1553467_at	NA	NA	9.14347	6.83696	60.483	39.7974	21.0865	40.2231	12.6315	29.4933	11.851	19.7856	13.2954	30.1729	36.133	41.3975	2.87097	3.59918	29.0689	27.0781	35.4139	19.0584	14.1918	34.36	9.41763	27.8318	23.7911	16.6038	4.96678	24.6052	17.642	17.576	21.0397	2.08099	25.6262	3.42845	59.1365	19.2025	67.8382	17.573	9.34084	0.110985
882	1553468_at	NA	NA	28.2491	12.8146	9.30894	33.9233	40.6818	5.31864	1.27075	7.37472	5.01625	26.2782	7.36638	38.6921	26.5804	17.3461	25.063	19.2711	2.70748	26.0174	3.25118	31.5516	27.7825	8.37926	25.5862	5.86637	13.1164	20.7531	32.5655	4.43382	80.256	22.6365	4.46647	35.0594	26.9688	28.216	47.6333	30.9446	30.9892	4.67656	3.03514	0.0185747
883	1553470_at	DNAH17	dynein, axonemal, heavy chain 17	8.15888	23.7208	40.0439	41.5834	20.5574	15.4514	26.6081	8.5113	43.0234	37.4924	45.2566	86.941	36.0123	100.658	6.67685	21.6886	18.9831	40.5583	36.1137	28.606	52.5236	2.80993	40.941	14.103	1.18967	35.9749	6.04681	35.6473	60.1215	52.9021	32.1428	32.3464	21.3079	39.8348	57.9495	38.3523	61.8114	33.4975	26.2413	-0.0918775
884	1553471_at	SLC35G3	solute carrier family 35, member G3	1.02074	25.6775	21.4933	18.4704	7.18414	39.397	15.3974	3.49232	6.37214	32.1583	11.4619	18.2355	6.15311	22.3617	2.20576	13.4295	20.1967	2.12611	3.59367	9.02296	29.7376	4.07121	16.3101	12.639	5.56635	18.8561	17.3955	10.907	57.9996	3.61151	3.43333	47.4585	23.3655	55.1979	18.6053	30.8778	21.0116	28.2459	18.8798	-0.282281
885	1553472_at	LOC150596	uncharacterized LOC150596	3.10574	5.02059	15.8615	39.5831	17.4369	2.82728	20.8415	4.99282	15.9951	12.8372	38.8224	36.9567	6.47901	2.00063	1.0725	10.7375	12.5744	18.7836	24.0146	25.5261	11.2894	38.0907	1.10036	28.8717	0.668691	3.43277	2.2487	22.126	52.6066	2.46856	13.6644	38.9544	0.877382	1.00488	27.459	11.7175	0.81681	28.8996	1.43001	0.0693851
886	1553474_at	LOC100288966	POTE ankyrin domain family member D-like	2.79049	12.4774	0.674572	0.764704	19.0973	14.2163	1.42032	1.16309	40.0705	7.49033	49.2724	12.3095	12.5626	0.765011	170.002	12.6674	55.5122	165.307	23.6664	70.9865	51.7044	62.5891	201.188	18.8766	0.621615	12.1577	8.1804	0.382335	51.4948	0.637513	1.68563	3.17723	16.4694	66.8557	28.1322	166.485	0.833845	15.8115	96.0553	-0.25993
887	1553475_at	NA	NA	5.27572	6.35735	9.91821	17.3118	54.0545	4.65096	4.48282	4.34016	7.72106	11.0603	1.73793	10.1547	15.6877	13.8438	3.01701	13.8123	1.97189	4.7888	8.46293	7.71517	4.42517	2.55577	2.1014	24.5829	5.70491	14.7596	7.93818	23.6468	5.27846	4.32369	2.40024	4.56723	12.0195	3.77501	1.02894	2.81478	2.56211	5.63603	29.9386	-0.0621121
888	1553478_at	KIRREL3-AS3	KIRREL3 antisense RNA 3	2.94751	5.97763	10.5449	12.9197	12.0605	26.0404	37.4514	23.0631	5.31073	5.94065	9.38	14.0718	13.2903	22.192	25.5089	35.8133	47.6811	28.1736	28.2294	9.42889	10.3722	11.1887	17.8137	17.9942	13.787	6.02287	25.7248	22.3131	16.9609	30.2927	42.4716	18.7535	12.0025	26.9699	27.6636	28.7207	14.2306	15.6453	17.7732	-0.494525
889	1553479_at	TMEM145	transmembrane protein 145	22.4916	23.5375	34.9564	21.7526	49.4983	42.6228	47.3867	55.5998	31.3183	48.5254	42.3234	54.7976	35.2244	91.582	79.947	37.9398	128.356	67.3409	38.2466	53.1266	71.0015	67.2011	56.9078	32.9201	44.3452	44.7487	36.2331	101.194	87.3497	73.0337	35.9153	84.8773	43.6318	43.5723	28.9646	32.7221	40.9152	73.6328	50.3253	-0.450525
890	1553482_at	C15orf32	chromosome 15 open reading frame 32	0.900533	4.65439	1.73655	14.2172	25.3481	6.81839	3.48303	4.20592	4.35145	3.86561	1.9206	2.57188	5.68373	4.7758	6.07587	2.27239	1.72809	1.43041	3.19577	2.64762	4.62333	2.77927	1.92281	4.04394	16.1344	3.5793	3.64115	0.936052	4.97491	1.70842	6.65031	2.37362	5.99956	1.78802	13.9504	27.4609	2.83628	1.44431	2.84459	-0.06418
891	1553483_at	TSGA10IP	testis specific, 10 interacting protein	25.6039	42.3636	31.8116	29.1459	77.1486	50.1247	48.7338	109.545	46.4589	13.2168	37.8075	136.594	24.3931	105.076	82.5346	4.46115	37.306	68.6566	11.0091	37.7548	111.062	28.3598	54.7987	53.7333	55.2915	39.5805	57.7456	40.2009	88.2356	29.3037	20.7077	16.4477	41.8534	82.5914	24.9056	49.6257	42.1475	88.2755	59.844	-0.114131
892	1553484_at	LINC00477	long intergenic non-protein coding RNA 477	1.31424	16.0585	3.0258	10.1023	37.297	24.4172	19.1637	29.7369	12.311	25.6901	14.1747	15.5349	21.1545	6.26315	14.4366	14.6247	7.01768	10.6111	27.1097	23.4393	14.8977	21.9636	8.37788	19.6719	18.3603	12.6379	1.09006	6.59076	28.9873	27.7831	7.35598	26.8188	14.9843	2.80519	14.8951	17.8616	6.06834	1.98004	16.2513	-0.083707
893	1553485_at	CCDC140	coiled-coil domain containing 140	31.457	39.9605	15.7385	13.1027	3.43093	36.1585	5.88464	7.13768	19.4353	10.2035	5.04251	53.0234	39.8589	8.79949	20.3822	11.7572	8.62507	2.7708	4.96402	12.6321	12.6134	25.9282	5.89523	5.99551	7.51037	29.539	25.0801	2.61195	7.96916	5.4637	29.0252	20.8093	35.6523	6.74828	26.6814	3.43327	6.90378	2.62102	10.0756	0.43053
894	1553486_a_at	C17orf78	chromosome 17 open reading frame 78	6.743	1.04709	3.07694	1.00715	20.5594	3.41553	2.09773	20.3909	0.885852	30.6106	3.14607	3.13167	18.3188	43.3747	22.8256	25.6807	7.63208	1.86691	2.30935	1.77039	9.04169	1.68589	8.834	3.91637	16.2537	11.8052	23.2948	2.57486	15.8875	18.5985	30.7016	7.38635	2.56193	1.1683	1.70968	4.86896	2.69426	20.9292	0.835462	-0.171456
895	1553488_at	TEKT5	tektin 5	2.56765	3.89329	10.7509	11.0106	6.70087	6.25735	29.8526	9.13977	4.08073	4.60132	6.09292	8.80257	7.75804	13.0227	7.78159	7.3388	23.3159	2.13294	5.18821	5.41434	4.08348	11.2931	4.13054	4.75457	3.68813	9.48961	3.78653	3.11069	8.09044	7.06219	8.8729	4.8695	10.8458	2.52076	5.089	9.80209	7.66872	3.16794	10.3094	0.0143395
896	1553489_a_at	TEKT5	tektin 5	8.70717	4.98263	83.1706	3.40762	7.64218	10.7439	5.11314	16.3803	46.9726	4.47453	5.54082	5.11459	20.0062	4.69199	4.69817	8.57322	2.51082	7.90693	3.58939	3.74499	16.5501	8.87144	25.9042	10.3258	7.19864	14.0152	9.2369	2.90789	8.34418	2.69947	31.5962	8.74248	12.2841	54.3344	40.8745	9.958	15.255	7.67267	16.5405	-0.0704464
897	1553491_at	KSR2	kinase suppressor of ras 2	28.7924	49.2207	26.1633	21.1049	31.2523	25.194	24.7669	45.4058	1.13753	39.1746	22.9567	31.8894	42.3904	12.4663	15.9195	43.3285	40.8704	34.4372	39.0242	8.88671	54.7434	37.7477	35.9904	20.5196	20.4574	37.5145	34.6131	2.48624	39.3881	43.273	28.6414	39.4966	40.68	17.1019	21.1558	42.3113	70.1887	24.4767	66.0871	-0.0847456
898	1553492_a_at	PAX1	paired box 1	20.0574	19.2649	11.2144	2.98085	17.2642	6.54882	10.4175	30.5141	1.26829	3.39649	5.58565	11.2818	1.64487	34.6688	2.13836	1.61211	2.31178	11.1267	11.8327	3.51489	7.05003	1.42062	1.59613	2.95326	2.56144	3.08579	2.5867	11.2806	3.66083	12.8103	10.7764	3.97041	13.614	2.63827	5.1383	1.77516	2.87294	2.98609	2.17864	0.419893
899	1553493_a_at	TDH	L-threonine dehydrogenase (pseudogene)	84.1105	54.6065	115.27	66.2028	58.4062	70.3378	125.905	77.3637	54.6185	36.769	63.4131	68.623	63.8126	55.6735	10.4937	10.8176	42.6572	69.3296	59.8774	79.8473	61.021	58.7085	14.5967	40.7562	66.5093	99.0256	91.5705	36.7579	60.7141	98.7995	135.027	83.7037	108.921	51.8329	79.8673	92.0032	46.1388	18.163	21.2647	0.222503
900	1553494_at	TDH	L-threonine dehydrogenase (pseudogene)	19.026	1.55133	51.7416	0.688941	1.85953	29.2442	0.869928	4.36099	11.8822	36.4691	0.396082	1.87885	42.5804	1.15424	3.30052	24.9994	5.41056	1.99227	0.943398	1.43575	16.4756	11.0985	1.65668	2.27647	32.2695	8.12206	0.988974	1.90352	12.2699	1.86678	17.7301	2.28298	2.95182	7.20839	46.4255	1.85702	2.32523	16.283	2.62483	0.0487387
901	1553497_at	LINC00615	long intergenic non-protein coding RNA 615	2.47733	3.92738	3.21289	3.41073	11.9701	15.1959	3.08071	2.78406	0.752386	7.33107	1.65632	1.55483	3.6541	10.8717	1.3221	6.9354	4.05303	2.39558	23.3905	2.84541	3.7811	3.70299	2.99931	20.8084	4.3786	2.88114	4.18957	4.73764	8.19311	3.98134	2.78224	3.34374	33.6606	2.22686	7.85977	1.47791	7.90442	5.24048	5.23952	-0.179749
902	1553498_at	NA	NA	43.8265	35.5682	52.6842	42.2518	3.32972	29.971	80.7001	33.7928	40.3602	42.7902	50.3591	26.4124	34.2702	3.64707	23.5632	56.3187	21.2173	6.80305	50.629	30.2117	25.5761	15.1791	39.2781	4.03958	47.4274	18.8876	25.6976	16.7878	23.4785	44.2757	41.342	10.1374	15.39	19.9919	26.0366	23.7046	37.6417	42.5596	27.9337	0.234011
903	1553499_s_at	SERPINA9	serpin peptidase inhibitor, clade A (alpha-1 antiproteinase, antitrypsin), member 9	113.955	151.148	86.5675	9.34695	20.7246	96.2362	93.8733	96.4034	35.3036	109.525	75.9462	30.6233	116.348	136.472	123.841	134.828	88.4818	62.0674	65.5244	48.5775	102.148	28.7613	56.7294	120.134	23.6077	110.454	89.3933	54.5179	162.816	106.707	28.4033	40.2357	46.0407	51.8259	71.3373	124.331	130.299	106.222	117.568	0.0252009
904	1553500_at	FBXL21	F-box and leucine-rich repeat protein 21 (gene/pseudogene)	13.9888	2.86477	25.0067	3.74894	25.0059	39.3097	2.63089	2.00153	24.2129	22.8162	6.88903	3.25714	2.26251	4.12631	3.21408	9.20192	5.03691	5.18896	30.0548	1.27174	6.1679	9.62833	13.6269	2.51643	1.7105	4.7056	29.4062	3.31133	1.74438	6.58657	2.99956	2.29134	3.88936	2.29374	12.9875	14.0264	8.03941	5.23714	3.36666	0.211219
905	1553502_a_at	NA	NA	29.6195	146.595	23.928	75.0071	40.0653	30.5261	111.425	4.86123	12.5154	37.8919	53.6006	14.2035	52.2378	13.5612	3.95037	3.8658	15.8412	13.1619	48.8174	24.2265	48.8542	31.6512	26.0591	31.9569	3.48838	21.392	28.4722	20.9917	25.5832	1.96913	3.31646	5.38012	36.9512	22.0163	17.547	23.0213	45.0434	9.54892	25.5426	0.34387
906	1553504_at	MRGPRX4	MAS-related GPR, member X4	7.7569	25.8401	44.7545	32.7429	16.9576	25.3558	8.04337	30.3609	14.3438	34.8777	7.07318	26.0203	56.4706	29.7155	30.9031	26.5551	2.86573	10.4554	25.2566	28.7016	37.8413	3.89263	22.4058	46.2378	12.7716	10.3249	52.1501	12.9527	12.11	30.9853	32.1381	54.9258	17.5037	19.7411	8.47201	33.9181	23.599	17.0184	64.983	-0.212142
907	1553505_at	A2ML1	alpha-2-macroglobulin-like 1	7.41897	58.4318	67.6098	83.0845	69.8558	131.968	154.433	39.9899	32.0206	45.3105	57.1517	84.0766	26.5212	44.191	28.6517	20.1329	14.6283	18.612	157.117	20.3367	7.96005	32.9308	11.4668	41.9013	24.8351	9.29209	36.3964	35.7433	90.1402	29.8369	6.00808	5.47135	5.24006	15.8272	63.7145	32.7914	5.33134	21.8881	20.8724	0.300914
908	1553506_at	CPO	carboxypeptidase O	1.33469	2.60974	40.2449	19.4965	21.9826	7.87414	6.05432	20.5818	4.55082	1.96736	49.377	39.3997	2.09311	2.94293	7.30155	60.4062	35.0103	13.733	3.48334	31.0302	12.7308	49.1963	31.4057	59.9412	44.8909	10.7465	26.0175	25.7477	25.5704	6.79599	7.33556	36.1411	15.9155	26.8087	4.79608	1.82769	1.55128	21.3592	11.7728	-0.292734
909	1553507_a_at	GPR6	G protein-coupled receptor 6	108.277	129.586	173.137	97.2668	129.529	65.2908	130.557	143.38	95.4065	103.351	89.7966	125.433	116.314	119.457	144.51	109.968	125.721	84.6861	90.9674	109.019	122.782	121.884	110.614	136.085	142.659	105.958	88.9183	104.48	279.734	122.733	194.544	95.2488	78.0481	81.3125	105.207	93.5726	165.557	118.187	150.675	-0.0448529
910	1553508_at	MDS2	myelodysplastic syndrome 2 translocation associated	28.3287	6.98227	38.145	26.8206	22.6492	3.37743	13.6988	38.3732	8.24301	31.7881	24.0983	8.34312	22.0941	72.1483	12.2552	5.4796	17.9376	21.2093	4.95984	28.3744	33.3289	12.1867	2.16088	6.40875	10.3249	30.6214	23.6223	10.8699	29.6941	29.7594	33.8519	13.8406	1.25764	3.299	18.6593	16.5333	20.9518	6.94464	43.7709	0.0986729
911	1553510_s_at	RQCD1	RCD1 required for cell differentiation1 homolog (S. pombe)	524.575	259.231	509.08	490.457	515.686	479.943	457.74	329.107	181.102	611.251	577.039	457.22	599.117	307.674	363.633	267.23	230.899	356.395	434.287	382.555	325.491	288.626	322.483	479.759	484.478	298.534	252.87	236.904	371.185	181.466	159.976	518.817	384.292	576.849	295.728	289.55	351.662	331.222	336.749	0.201902
912	1553511_at	GJD3	gap junction protein, delta 3, 31.9kDa	39.052	45.7016	32.4142	32.4877	110.971	65.8335	80.6079	57.8281	72.5489	81.7347	33.2234	94.8003	53.5274	133.97	85.5303	16.0211	100.823	49.4907	49.526	99.9037	57.9806	19.9132	42.2014	28.0211	37.5271	29.7485	58.0843	33.886	55.1993	39.4473	39.2319	48.3471	76.4904	65.6289	63.9815	77.4833	130.7	75.0582	73.5514	-0.147466
913	1553512_at	HOXC12	homeobox C12	37.6399	52.1125	52.7743	30.6997	39.2626	3.87885	35.8246	4.21019	8.22948	17.6755	79.0567	62.3702	26.5166	64.7841	23.3382	26.3125	24.314	24.4861	12.1959	12.7757	129.535	37.1475	41.7784	74.0062	42.7225	14.6282	59.8075	4.75986	74.5444	70.184	4.76708	20.5658	20.276	36.56	24.6607	58.7939	13.4665	19.3706	7.30107	0.125508
914	1553513_at	VNN3	vanin 3	19.2993	57.7089	3.44754	3.33415	16.486	30.4398	24.5435	20.4952	2.30747	7.20305	2.83734	1.8218	30.0457	36.4278	16.3486	18.3338	2.81384	1.6504	2.35474	4.77899	4.82197	20.6821	8.78468	16.8158	40.9081	22.5644	4.34514	19.903	49.8406	12.1587	35.3285	4.12738	19.3505	29.5014	17.9698	1.93153	13.422	34.9844	8.39249	-0.00692989
915	1553514_a_at	VNN3	vanin 3	35.6806	63.5915	32.4384	9.29931	25.6517	45.9269	31.1168	42.9119	10.8626	68.9829	10.6674	44.0384	50.0645	33.1081	37.4354	30.296	43.7032	21.2696	34.3231	31.8215	9.01476	8.00784	43.7933	23.8611	21.8383	21.6972	35.2475	35.0035	128.528	49.423	27.259	40.4729	12.2027	63.1721	57.7924	3.43071	66.1994	21.7876	48.8457	0.0767366
916	1553515_at	MYEOV2	myeloma overexpressed 2	17.466	35.5565	42.1714	3.25091	10.95	16.7335	56.2269	43.7437	8.75771	62.392	27.3845	8.03784	20.2031	64.6771	28.7298	11.4774	48.7842	8.15847	24.627	4.43805	36.0775	13.3704	7.93512	13.3919	3.72915	22.5609	19.7783	21.7911	25.1914	3.85148	48.9127	30.7484	28.3512	29.822	21.9788	14.3726	28.3414	20.5847	7.33444	0.138906
917	1553517_at	FERD3L	Fer3-like bHLH transcription factor	20.4965	5.93869	7.95617	13.9519	68.1627	21.0864	17.0959	7.42945	3.7239	10.0817	2.09869	58.5194	10.5897	19.2781	16.2237	9.93354	81.8505	13.7052	8.22265	11.2085	9.36465	52.6562	10.5173	16.902	19.3912	10.1244	9.42364	4.67084	6.8256	22.2187	11.3928	56.3312	5.39628	16.9075	3.4775	4.49153	13.69	9.77213	10.1537	0.0179125
918	1553518_at	NA	NA	23.08	25.4057	6.79715	21.0502	4.05979	15.7147	29.4981	39.0857	3.20524	44.2726	43.7422	8.67676	19.5096	11.0879	24.4277	6.51646	56.6867	60.6416	39.1667	50.5397	25.7765	6.43276	38.6673	7.31009	29.1792	5.48969	7.93303	41.0671	8.66807	7.83334	26.603	4.57133	4.28599	7.08425	18.0848	3.67629	10.8844	7.99233	33.5518	0.209222
919	1553519_at	LINC00314	long intergenic non-protein coding RNA 314	15.9995	1.21634	0.676371	0.457339	3.70879	15.6797	1.94906	6.13748	56.1663	10.0619	1.59247	40.7033	17.4231	12.1859	7.13969	0.312037	9.7362	0.506059	1.56802	5.59513	0.348751	4.9545	1.23067	11.0443	0.517231	6.83747	3.56393	1.79529	5.6478	2.67934	64.7477	15.4958	2.6472	15.044	3.71003	1.13949	13.2915	10.3249	7.85805	-0.105534
920	1553521_at	NA	NA	10.5527	7.10471	38.8414	4.71659	3.28385	13.4954	36.1769	3.37738	4.73428	0.7573	1.28112	25.6428	15.1163	6.27098	2.65525	26.2952	1.67924	1.57807	7.96869	6.07375	13.6118	17.8164	32.1973	41.5433	26.0575	27.442	17.7429	10.5455	54.7474	3.79576	32.2829	24.4406	22.9065	39.7254	23.9898	19.608	7.2798	4.67384	3.97893	-0.117432
921	1553523_at	NLRP14	NLR family, pyrin domain containing 14	44.5716	14.4741	8.38508	2.47698	3.46797	6.34249	58.7639	36.1603	13.6504	35.9222	11.7411	3.33362	4.26363	40.3861	7.88646	28.0764	6.68715	16.1381	4.29069	8.72169	26.2601	48.132	44.0453	4.57998	37.6898	16.6728	13.248	10.7227	13.2509	7.63238	35.6335	9.76919	18.5032	20.3096	16.9494	12.9295	7.23735	22.3516	1.45261	0.143337
922	1553524_at	DGKB	diacylglycerol kinase, beta 90kDa	19.8765	0.764484	2.52576	4.55167	2.79373	1.30562	15.7946	2.01563	2.81054	2.42713	14.447	6.66725	3.00702	1.35555	9.36834	4.0714	1.92497	3.36129	28.6601	3.22608	2.15834	10.0239	19.2691	9.58214	13.5486	2.90136	6.53413	22.7558	5.0883	5.24822	46.7156	18.1122	1.60923	1.58166	13.1858	12.0462	1.90318	2.61965	3.08999	-0.14297
923	1553525_at	NLRP13	NLR family, pyrin domain containing 13	14.7324	18.3938	7.99569	37.304	42.4468	13.1491	12.8787	22.52	9.76893	22.6195	11.9224	61.4668	31.4946	42.4114	8.97029	10.8562	6.09014	11.858	63.1467	15.9367	20.48	46.9555	46.3716	9.13002	13.8436	8.04497	12.3084	30.7631	80.3641	13.3831	12.028	80.768	11.7106	11.2153	9.43347	99.8669	19.7942	3.53285	7.912	-0.00270446
924	1553526_at	NLRP8	NLR family, pyrin domain containing 8	61.1072	12.412	8.55785	6.98696	53.0266	47.4705	11.2417	112.037	11.1114	74.5935	9.09858	62.9801	75.97	99.1322	16.8267	67.3074	71.9609	41.075	71.3911	82.7755	105.589	37.4083	67.5544	91.2199	102.367	51.4302	54.7446	29.8019	156.078	32.186	16.1896	85.0287	14.909	103.173	19.1066	161.578	114.18	80.4574	95.2791	-0.450166
925	1553527_at	NLRP9	NLR family, pyrin domain containing 9	69.0598	43.1238	72.1879	45.2979	35.469	74.8505	58.6008	43.4911	52.7676	66.5217	35.8623	50.6648	85.5359	57.276	21.3544	79.7786	26.2925	63.207	68.386	50.6955	37.0256	75.8482	29.2963	61.988	36.1724	34.4258	46.4416	64.0059	93.2141	13.7972	73.1114	80.726	62.7826	51.1506	66.2782	38.322	144.99	55.3968	104.338	-0.056865
926	1553528_a_at	TAF5	TAF5 RNA polymerase II, TATA box binding protein (TBP)-associated factor, 100kDa	319.866	274.181	280.451	667.722	536.275	664.205	298.415	253.667	394.552	350.891	568.343	250.832	268.413	231.623	233.544	285.242	260.733	217.861	365.974	196.214	202.401	156.967	226.772	220.869	234.778	306.241	369.025	221.443	484.117	283.643	357.191	251.756	241.595	191.967	403.885	322.832	222.864	207.04	253.715	0.305273
927	1553529_at	TAS1R2	taste receptor, type 1, member 2	6.13975	6.99049	28.3747	8.06517	14.0118	19.1915	14.7005	12.513	3.32644	3.95416	31.0537	50.2975	33.7372	29.8065	5.64968	8.87827	5.08343	16.4688	10.8012	8.98663	6.17475	8.50364	2.37315	13.3286	2.95846	7.14954	28.3611	5.04289	50.0397	6.36919	7.88947	5.25617	42.8516	47.2561	65.0346	15.2308	37.276	26.8497	24.246	-0.195603
928	1553530_a_at	ITGB1	integrin, beta 1 (fibronectin receptor, beta polypeptide, antigen CD29 includes MDF2, MSK12)	3414.62	6927.68	6542.66	7368.17	3019.84	6601.75	8886.8	1370.73	7870.17	7168.29	7166.81	7427.8	7550.7	3292.33	3401.36	5910.63	2902.85	5187.03	9705.61	3862.37	3790.3	2365.37	5402.37	3389.2	4394.91	4954.09	5449.88	3535.11	881.447	2544.36	4874.38	5185.61	6823.05	3874.03	3478.59	2527.78	4683.85	1947.95	5166.59	0.306466
929	1553531_at	PCSK6	proprotein convertase subtilisin/kexin type 6	4.49557	23.2267	6.39094	3.58859	5.83418	17.2677	1.4882	4.99017	8.84038	90.8118	63.6133	6.80808	5.57135	4.94061	11.7961	39.9004	6.30245	9.65585	5.09535	2.62984	9.27908	38.0308	38.4288	8.42415	6.85576	8.02944	1.94947	15.9657	25.9178	7.93695	4.36715	6.93459	9.42539	15.0074	17.4601	26.2343	26.0343	23.8203	38.825	-0.262466
930	1553532_a_at	ZNF341	zinc finger protein 341	11.1528	13.0645	34.5856	16.5188	10.6459	46.381	88.1487	16.1831	9.24286	10.1635	0.985007	50.0668	16.8076	18.4738	31.2098	8.50422	10.5405	26.3572	13.0438	20.1998	15.8285	36.3495	13.7961	43.1812	9.93894	46.8072	8.69389	87.9283	97.4536	13.8027	16.9647	3.83171	3.74697	29.856	5.44559	36.4912	11.5859	37.9194	11.4888	-0.0540027
931	1553533_at	JPH1	junctophilin 1	30.5527	75.3481	38.8753	43.1237	77.9644	34.3129	70.3145	15.7836	34.1703	54.0602	47.3384	71.6333	38.3552	54.0986	31.9827	44.1399	32.4643	36.1937	44.5758	32.2414	61.1098	52.8404	46.0112	66.8085	47.7168	25.6865	102.12	24.1062	43.1718	48.2896	52.8384	73.3974	54.9412	40.8355	61.8257	40.338	25.9872	49.554	59.9271	-0.1708
932	1553534_at	NLRP10	NLR family, pyrin domain containing 10	9.7493	19.6825	15.882	21.1019	5.38305	37.1719	20.6275	17.7233	19.8818	60.674	17.7845	32.7265	2.31944	0.94148	12.2627	29.6903	20.975	16.1269	52.3805	1.94764	22.4507	12.7434	26.811	52.8975	34.0522	39.9044	29.6372	26.4546	47.794	45.7102	28.0159	38.7395	18.998	16.4259	36.8233	21.8273	50.7554	20.8147	24.0997	-0.201637
933	1553535_a_at	RANGAP1	Ran GTPase activating protein 1	295.401	180.653	201.263	387.667	327.273	161.631	374.552	252.658	222.798	319.752	174.86	418.607	231.047	180.635	248.47	184.639	157.676	207.014	226.344	258.638	382.322	195.75	175.796	154.826	305.761	144.484	196.608	305.404	525.293	231.427	364.368	378.634	238.546	301.915	406.058	327.575	211.396	222.222	286.488	-0.175973
934	1553536_at	MBNL2	muscleblind-like splicing regulator 2	49.771	47.1797	66.8001	40.4096	98.2957	32.0843	116.452	51.9529	41.6239	65.4992	5.01316	63.3252	53.716	58.2066	40.5515	61.6059	39.7109	60.8476	48.4392	55.4322	25.339	32.7175	63.383	71.0197	62.6627	50.64	9.50195	51.4278	90.4356	44.273	15.2474	48.4556	28.6217	24.3308	50.5935	58.9873	42.6071	29.5378	43.0287	0.12803
935	1553537_at	KRT73	keratin 73, type II	5.05219	7.27464	4.88706	3.385	3.00641	22.4424	18.2586	2.82754	28.9672	6.26863	4.69504	21.7398	4.53916	7.12491	1.1657	33.2213	27.1987	8.82858	10.7041	1.3715	6.39556	13.5305	18.629	5.85919	15.8928	27.8745	27.5474	4.25134	5.99798	32.798	5.58417	4.7814	36.9419	43.8581	3.5746	22.9126	4.36493	4.03288	12.9107	-0.190492
936	1553538_s_at	COX1	cytochrome c oxidase subunit I	42466.6	58437.6	55530.8	39399.7	64966.3	37956.2	49289.7	73761	43138.1	40921.6	55538.6	69473.9	37558.3	74757.9	43163.9	41393.7	45745.4	40144.6	36647.8	41335.6	45521.5	42708.8	40600.5	52448.2	43133	38210.9	35084.6	36248.2	79933.7	69051.3	42881.2	44923.3	69877	48185.1	43816.4	57007.5	46073.3	51285.2	45567.9	-0.00743937
937	1553539_at	KRT74	keratin 74, type II	25.049	56.0481	32.0765	30.4085	41.1061	13.7983	8.82933	7.11783	10.9393	13.2773	44.9048	16.7448	29.4802	6.25551	10.2114	22.5885	37.7131	34.3674	49.5813	34.2401	64.4753	11.5862	10.3308	19.0966	15.5136	23.3162	94.6151	13.7374	43.8698	74.6675	50.5901	15.3931	39.6723	17.4451	32.3413	11.4651	37.8457	36.4951	52.7542	-0.125461
938	1553540_a_at	SLC29A2	solute carrier family 29 (equilibrative nucleoside transporter), member 2	74.1302	16.2091	186.792	9.29606	42.7547	92.201	13.68	20.5301	48.0749	151.042	77.97	75.9619	59.2085	17.7532	71.923	12.9125	48.5931	53.7414	14.8241	66.478	39.4433	67.3853	92.6426	34.666	42.7861	15.8778	51.8249	35.0338	9.43362	117.706	96.0508	175.262	43.1605	19.5857	16.8383	42.4821	67.4521	107.988	69.2828	-0.164327
939	1553541_at	LMX1A	LIM homeobox transcription factor 1, alpha	2.50283	12.6941	23.2783	8.08448	3.15774	31.962	4.91654	1.13316	3.35923	2.31392	3.49241	3.52876	4.85727	6.07348	1.51039	4.12579	4.7899	19.2839	1.78012	23.429	2.53302	1.44612	3.23	2.96452	0.958753	13.6828	17.4309	14.4942	14.7058	3.14558	1.20363	11.7717	23.5159	21.2989	1.97788	27.0919	26.1875	1.66235	8.89813	-0.0415111
940	1553542_at	CCDC125	coiled-coil domain containing 125	97.9774	232.952	270.355	132.114	123.539	133.327	112.814	291.115	383.538	453.403	301.178	230.072	319.23	353.139	362.666	470.577	169.74	209.934	251.619	139.716	602.545	230.953	812.018	597.979	142.534	503.993	1069.45	327.764	216.144	900.087	149.4	216.801	153.155	470.483	310.605	385.947	463.359	227.282	643.166	-0.400447
941	1553544_at	GPR101	G protein-coupled receptor 101	42.3219	34.9762	55.3981	5.23578	56.5652	43.7146	4.16893	7.08296	7.69697	54.6134	50.3723	16.2024	23.2977	23.0105	19.6748	35.4225	6.3495	4.88759	12.5689	2.93802	12.8166	21.3784	6.57975	32.3817	6.08881	46.8707	50.2794	26.7479	83.494	44.4046	8.89362	8.07778	65.787	32.6734	61.4674	33.1858	72.129	49.8226	5.42492	0.0190726
942	1553545_at	ILDR1	immunoglobulin-like domain containing receptor 1	10.3668	6.14755	39.9128	1.91192	3.4116	3.90641	8.53913	4.6903	37.5753	61.6757	15.1775	6.60306	4.30398	62.8311	5.91672	4.65211	18.565	5.38682	5.30616	43.0816	40.921	18.3508	40.8419	47.1429	4.89987	3.97186	75.1461	61.0511	11.4126	25.6549	17.6573	14.5646	4.77201	28.7685	12.652	8.37883	3.46373	63.4436	61.4869	-0.399453
943	1553546_at	NA	NA	2.3743	5.35593	0.432473	0.714809	0.851986	11.356	7.63609	20.8288	4.32569	2.09682	20.5156	25.7203	0.639407	2.38002	0.369326	9.68736	0.617235	1.59964	0.233355	0.8135	1.85497	1.01629	4.74407	1.0462	0.14917	1.07452	0.643596	15.3338	11.3397	7.84039	1.65037	1.50037	0.378742	2.07179	1.04573	12.1402	18.6073	1.32666	4.60684	0.0793648
944	1553547_at	RBM26	RNA binding motif protein 26	18.915	25.6491	33.8659	23.5183	15.9892	42.8637	43.9701	2.16192	0.606671	33.8733	25.423	24.1461	36.8031	8.68963	11.8746	24.6936	33.5492	24.1121	31.0019	15.9836	9.16921	18.2635	20.3607	31.1683	2.58171	30.3141	22.7871	20.0955	39.4117	25.422	7.77311	3.9364	31.6722	1.1256	20.8953	34.9156	60.4001	20.0967	28.4331	0.0490159
945	1553549_at	VN1R2	vomeronasal 1 receptor 2	6.57671	40.5716	17.7946	35.3284	29.776	25.7451	44.29	61.7516	1.24565	43.1868	25.9116	33.9187	22.6955	85.0325	50.7764	58.4302	5.43344	32.1653	8.58942	7.5312	15.5463	24.13	4.86911	43.9615	19.7968	54.2431	3.48438	24.8032	22.1846	8.52078	69.2551	67.2376	3.29927	9.20541	32.6725	65.1736	60.5702	38.2415	41.3096	-0.0636516
946	1553550_at	VN1R5	vomeronasal 1 receptor 5 (gene/pseudogene)	5.44342	12.8774	4.71539	3.08267	3.72032	4.2016	25.951	9.70266	3.12631	2.51395	20.2613	9.34171	14.3531	7.86147	6.73615	21.5505	44.8349	2.54433	24.3833	5.11135	4.56093	27.6054	4.2642	4.11646	4.01719	3.74057	2.46605	14.3796	5.26687	6.58754	5.2399	24.4752	5.69481	11.0424	8.5253	4.5924	27.8855	2.51079	4.08665	0.13777
947	1553551_s_at	ND2	MTND2	23531.2	32099.6	44760	23211.9	54189.4	18864.1	28294.5	59209	33501.7	31763.4	19855.1	55462.1	26904	59685.6	23217.7	14567.7	19676.2	19975.2	24050.3	29991.1	19439.3	22930	28681.2	45857.9	17847.1	20890.7	26463.4	16843	38399	43750.4	30099.4	36569.9	50300	34190.2	15146.5	16232.3	26231.8	35229.7	30342.6	-0.0198148
948	1553552_at	TAAR8	trace amine associated receptor 8	5.41156	6.22654	8.91054	37.4541	32.6065	8.95077	5.96978	36.6392	2.63248	6.49917	5.03882	6.61142	2.7341	7.44941	35.0406	9.90979	43.4334	31.2372	6.90738	10.2191	50.9679	54.0349	9.16966	7.50098	18.5308	41.1904	2.16658	9.91303	4.37751	20.4091	14.1139	7.37554	68.1039	33.6603	7.54032	17.8489	13.3645	38.9426	4.74329	-0.21496
949	1553553_at	TAS2R39	taste receptor, type 2, member 39	1.52177	49.6854	44.9134	22.1605	8.28648	31.006	28.068	26.27	15.5293	91.1262	1.8363	24.1174	34.3913	43.8878	29.84	24.5698	20.1989	7.14415	3.91437	26.4085	18.2261	54.0838	3.37644	20.3429	24.1589	34.9285	26.5672	22.8763	47.6763	37.9818	38.3828	37.9266	9.60286	38.57	46.6634	57.3651	25.1844	33.2514	22.8862	-0.267061
950	1553555_at	TAS2R38	taste receptor, type 2, member 38	12.0929	12.4509	83.0765	20.6296	10.1614	82.7072	5.9212	82.1095	2.6391	27.4416	6.4961	72.5497	51.717	13.6742	45.4606	68.5236	24.9636	42.8758	9.66093	9.62303	9.30011	10.8597	55.5649	4.56398	37.5196	12.7292	78.7407	48.8216	15.5667	42.4328	8.40674	17.2219	7.71287	46.5849	89.0497	67.8753	13.2906	22.0985	68.8198	-0.161188
951	1553556_at	TAS2R40	taste receptor, type 2, member 40	3.26639	8.68334	16.8703	19.1925	25.4229	15.0897	25.1303	5.73288	18.1686	29.8718	1.75433	37.8397	2.29	5.73188	33.4804	24.7671	36.2532	3.83165	8.20849	29.8791	11.4585	2.83956	8.18187	3.61257	11.7433	15.7342	12.8421	0.889828	45.7539	2.78886	20.4211	37.3359	15.7139	28.7797	7.81376	5.70371	33.8133	2.72714	33.2477	-0.0392755
952	1553558_at	TAS2R41	taste receptor, type 2, member 41	3.06011	4.51215	12.3499	5.13025	38.3411	17.0115	4.11332	8.93058	3.6887	22.8252	12.6291	4.19644	2.21941	23.4393	1.44631	2.22667	27.8511	5.87492	2.90718	4.94555	3.12952	5.73709	18.1383	5.83553	7.38296	3.66098	2.24523	8.21759	3.37109	10.1561	3.59113	9.61681	5.94027	8.54596	11.0612	4.11265	4.91276	3.28492	3.71854	0.0566829
953	1553559_at	TMEM171	transmembrane protein 171	57.0643	79.952	41.26	58.2785	56.7869	56.9401	8.89289	51.5003	54.4431	58.07	30.9914	96.3569	62.9958	92.5357	83.7499	9.2943	46.7282	38.2981	79.2061	12.0023	47.7684	25.6195	37.1455	9.95376	14.3372	72.4915	35.4074	128.135	39.218	14.1964	19.3266	43.2802	13.1844	5.89229	65.3718	36.6799	58.8619	44.3068	61.4652	0.253309
954	1553560_at	VN1R4	vomeronasal 1 receptor 4	32.2924	2.83543	5.7823	27.9379	14.815	14.1889	28.7644	57.8068	17.2642	59.4669	6.84519	25.7612	24.5972	53.1971	50.0606	11.7738	32.7889	19.4841	9.68132	27.7812	48.1712	32.352	50.8828	59.1564	32.5758	9.66939	8.37483	34.6723	19.4901	18.8616	15.5135	50.7588	6.0014	24.293	1.68988	34.506	37.6188	6.51322	6.62335	-0.0415896
955	1553561_at	TAS2R50	taste receptor, type 2, member 50	34.8002	40.3488	14.5249	25.9984	9.51914	19.8099	18.9644	43.3113	9.69728	40.8289	29.5066	22.5196	28.0951	6.78482	19.8263	20.7562	3.45728	19.5157	36.2874	28.3537	36.1006	26.8359	25.0269	39.8758	10.3697	24.9746	29.5191	9.62949	56.7024	100.006	29.7774	42.4779	18.7163	37.0604	47.4801	34.8993	20.3275	29.3691	20.7792	-0.0881994
956	1553562_at	CD8B	CD8b molecule	54.792	54.7291	37.4267	23.3037	47.8672	38.0684	44.6521	16.316	39.1984	17.9195	33.9064	26.0607	7.80334	14.5596	5.03182	38.939	23.0509	5.50129	27.3611	24.1131	63.8633	1.75436	7.5416	25.8317	5.10087	25.4016	46.4387	31.3274	34.3277	19.7868	33.2693	6.17086	37.9689	52.3734	45.1345	30.6681	42.9964	22.1138	5.27391	0.319984
957	1553564_at	MACROD2	MACRO domain containing 2	30.7527	102.951	131.517	52.0164	45.2489	295.026	149.571	87.011	88.0893	84.6991	35.9971	22.9049	113.297	98.8357	57.5828	57.1525	46.867	63.6898	71.2343	74.0186	49.2163	81.8723	64.5821	50.7012	17.5401	82.3455	54.2903	53.8621	51.1873	52.2655	91.4196	31.1055	44.9039	91.2947	83.4694	46.9755	104.473	67.6484	41.5669	0.226876
958	1553565_s_at	DDAH1	dimethylarginine dimethylaminohydrolase 1	6.93796	19.0915	4.78781	30.7535	45.5478	10.3201	55.8739	53.5623	32.9566	44.713	5.84599	30.6865	26.9531	7.78135	6.77284	7.07809	8.23651	39.1625	23.3847	8.95889	38.8271	7.26492	25.8802	10.9182	38.3699	35.347	20.4664	39.1515	4.17731	9.22651	6.2187	37.7114	6.43985	57.1705	3.85235	88.714	48.3757	4.96418	10.4581	-0.0218885
959	1553566_at	PIANP	PILR alpha associated neural protein	10.7427	12.4665	3.23566	69.276	9.699	6.13168	26.7638	24.9426	5.13747	55.3975	6.56645	29.9675	2.69637	13.8459	28.5689	16.4776	8.60846	2.79239	53.4357	25.5468	5.59179	63.1374	5.24957	29.0051	27.179	9.74659	13.6276	14.495	13.5911	34.3626	10.0715	21.6091	34.8353	16.1412	21.188	21.4091	32.8233	34.1431	30.2602	-0.297627
960	1553567_s_at	ATP6	ATP synthase F0 subunit 6	16746	34838.6	34579.8	20574.9	33050.2	24412.5	35324.5	30617.2	27328.8	27642.4	25715.3	38658.3	33607.4	43956.4	17524.5	29949.6	23324	18785.2	25507.4	19906.8	32541.7	21721.3	18271.9	43767.1	18240.2	32458.9	22740.1	17151.9	50785.6	32437.5	26953	27594.9	31767.9	25163.4	27271.5	31424.3	32676.2	32158	37920.5	-0.157487
961	1553568_a_at	HIST1H1T	histone cluster 1, H1t	20.6448	32.7285	122.698	43.207	46.7805	99.7527	111.842	16.0681	7.12444	72.6772	7.91693	15.4695	59.515	160.37	44.7184	38.3809	151.342	74.0786	39.886	64.0056	38.4235	34.1038	49.6716	85.1084	41.5429	23.2187	97.8674	49.4399	5.87447	62.7941	7.83002	32.248	6.24542	63.6582	71.7723	39.7025	101.325	9.50503	105.563	0.0464146
962	1553569_at	COX2	cytochrome c oxidase subunit II	40023.6	51266.9	58160.5	41234	62729.8	33021.1	51577.5	75025.5	49937.1	40373.6	46162.7	56747.4	38357.9	85130.3	43436.6	42320.3	37277.7	39082.6	33759.2	43908.2	50655.3	42402.1	39285	49575.2	38638.8	39863.1	34477.6	39343.8	81562.9	68107.4	52820.5	53114.6	64330.6	49913.4	42305.9	45755.8	42015.4	40789.6	46921.4	-0.0255318
963	1553570_x_at	COX2	cytochrome c oxidase subunit II	40297.3	53723.8	57135	39189.5	60870.1	34095.9	51902	73373.1	48903.5	41994.6	48019.7	63186.7	39256.8	80831.7	39609.3	45274.3	34735.7	35738.4	35081.4	43226.9	49713.2	41697.8	40485.2	51379.7	37966.9	41614.7	35300.5	40026.6	78767.6	67615	53542.8	53828.7	63579.1	49751.2	43575.8	46054.6	42210.2	42538.1	47091	-0.0270126
964	1553572_a_at	CYGB	cytoglobin	5.37687	20.31	9.61306	6.47816	15.0969	7.91519	7.79249	90.4367	3.26697	18.9347	4.5633	17.4027	31.5407	7.12253	14.4917	14.6219	8.38799	7.5	6.94192	29.9305	37.7183	55.0095	10.8278	19.3985	59.782	13.3401	10.5011	12.8421	9.63897	17.76	14.382	24.5559	14.8297	6.50324	38.8972	5.06192	13.8897	4.93927	3.98987	0.0448727
965	1553573_s_at	EFNA2	ephrin-A2	18.3565	15.2218	8.08973	11.9893	4.53177	20.2065	7.43965	27.1753	2.06128	4.16557	9.45958	4.40015	10.9201	9.70658	8.82875	2.3971	2.6756	2.98535	3.85548	0.902955	28.9924	25.9039	2.0609	3.6854	12.0323	8.86138	5.72063	3.17659	36.2895	6.13148	13.2518	9.58348	27.9166	18.4757	2.45037	3.05602	3.09926	5.97519	19.3507	0.0815678
966	1553574_at	IFNE	interferon, epsilon	15.3283	25.6768	5.79842	40.598	27.4076	25.0725	8.62392	30.9467	15.4076	23.8938	3.62214	53.0251	13.8675	30.971	6.28725	28.4004	1.72362	4.89772	114.89	10.8634	4.24825	40.9311	1.30895	31.3579	0.735378	5.49085	25.2784	16.5847	54.4844	7.12516	37.2942	23.4371	0.752939	5.53712	33.7132	41.3899	17.9322	22.6771	24.7397	0.0351262
967	1553575_at	ND6	NADH dehydrogenase, subunit 6 (complex I)	780.501	839.379	966.455	548.049	1123.88	472.695	914.293	1064.71	420.075	655.223	504.974	1000.62	591.329	1521.7	850.749	552.591	582.141	640.2	432.913	810.332	780.85	726.823	798.68	519.172	543.711	419.9	1642.44	486.404	620.946	780.142	1149.78	714.212	334.201	596.933	468.327	430.077	1176.47	657.324	519.085	0.221642
968	1553579_a_at	NA	NA	8.11226	5.34175	14.8536	1.65518	1.45874	28.241	18.3248	2.91173	3.90468	3.04761	2.01345	21.5007	12.4854	40.0752	2.73584	17.892	3.50887	0.774709	14.9414	10.7803	18.8982	2.1854	4.01229	0.846295	8.54632	25.6477	0.855896	7.89976	11.9523	1.67787	11.0093	30.1209	38.1044	13.1468	12.4337	27.8241	9.35727	17.7963	17.1811	-0.161405
969	1553581_s_at	SREK1IP1	SREK1-interacting protein 1	1328.96	1173.33	1058.52	1136.55	1405.76	1266.09	814.831	1285.05	1247.69	922.62	2779.79	1131.95	1071.53	1326.95	2004.5	1530.73	1257.92	1143.57	2412.47	1625.47	1600.09	1504.72	1236.72	1948.9	1160.11	1824.72	1791.64	1291.33	1688.5	1551.97	1393.64	1327.8	1310.54	1164.96	1695.71	1107.78	1506.73	1447.17	1742.98	-0.225526
970	1553582_a_at	NA	NA	17.0559	72.4379	10.9475	39.0828	46.0602	50.6866	5.4732	3.18782	23.7563	33.364	28.9288	47.0304	65.4881	53.4965	35.5287	20.0412	33.8593	13.7542	69.4063	21.1398	18.1332	8.71039	29.1281	42.4728	17.7851	50.7358	38.0932	10.3188	70.8148	74.3427	22.3652	3.7458	23.135	38.3692	27.7684	30.1751	60.9817	32.7969	38.0642	-0.0734104
971	1553583_a_at	THRSP	thyroid hormone responsive	95.4206	249.235	298.93	23.2047	46.919	44.3626	139.191	53.6443	24.015	58.6498	23.5691	70.984	396.765	436.053	51.8067	18.0069	18.121	171.41	84.7361	324.088	130.165	220.049	45.881	95.2287	58.1431	16.2136	96.8609	147.726	19.8857	102.877	4.17369	87.2555	2201.95	658.581	3116.1	770.802	1410.41	208.664	15.5806	-0.0455747
972	1553584_at	CXorf36	chromosome X open reading frame 36	20.015	41.8595	3.662	6.44828	52.658	43.6777	11.4613	3.8032	25.8764	42.2532	21.5797	21.9623	45.404	39.4128	16.7325	22.8043	29.6638	25.8708	26.626	31.0209	21.4277	7.33269	9.44497	74.9649	10.655	42.8483	18.79	9.33717	14.0136	23.3138	19.5994	25.8975	145.369	48.4238	52.3577	25.5946	38.1522	5.50676	71.4771	-0.172935
973	1553585_a_at	NA	NA	22.4118	29.453	27.3753	26.8428	52.3815	2.49977	38.1965	64.7793	18.1096	37.7818	17.644	46.2117	58.0159	6.26541	29.5994	34.4314	22.5318	16.2201	35.4008	35.3769	39.2324	25.0806	30.8461	26.648	40.7317	33.9674	33.3973	2.39254	14.72	45.9502	48.0078	35.5851	17.0148	24.5114	7.89318	25.08	77.4079	51.9532	31.6781	-0.0994058
974	1553586_at	FBXL19-AS1	FBXL19 antisense RNA 1 (head to head)	16.7891	35.0654	53.8936	16.5177	30.1709	65.3703	64.169	62.3907	13.1389	17.624	29.5377	68.8006	18.9208	74.6538	62.6809	56.5446	9.94411	13.7224	67.4853	82.985	31.6311	52.8213	41.0583	115.835	10.3822	38.7206	63.5305	32.3904	129.722	66.6397	15.6608	41.2321	49.9424	69.6708	66.626	46.3454	51.3777	42.1905	24.4421	-0.144527
975	1553587_a_at	POLE4	polymerase (DNA-directed), epsilon 4, accessory subunit	659.384	444.919	1247.9	392.892	481.003	442.379	808.989	572.427	711.702	379.079	733.103	684.282	1133.53	546.527	618.71	273.745	379.855	673.397	707.642	601.147	571.497	686.341	512.918	856.285	632.128	340.443	1503.45	339.026	1350.79	290.653	848.559	768.931	744.199	715.565	491.648	452.183	627.671	872.494	606.301	-0.100346
976	1553588_at	NA	NA	42576.9	55419.4	58442.4	38959.9	61530.8	39320.9	57713.5	79326.5	52084.1	45697.7	54393.6	69124.4	27269.9	88894.6	50177.5	43133.2	36308.2	43215.4	39818.1	43774.1	48800.8	45493.4	44712.4	51098.4	41874	48212.2	43481.2	42689.9	102628	75049.1	64398.8	50378.7	71532	57380	47946.9	47759	56696.3	56218	52439.4	-0.127872
977	1553589_a_at	PDZK1IP1	PDZK1 interacting protein 1	642.471	108.165	2399.22	695.748	5029.9	1138.25	2441.56	171.695	52.2321	21.6706	31.5045	1359.63	2534.57	865.139	990.423	510.009	718.401	348.584	170.094	1479.53	951.938	293.129	759.819	1049.12	416.143	376.036	40.1068	729.951	5558.69	889.889	44.0402	752.079	303.047	1757.92	800.018	1215.12	2601.67	311.601	1512.76	-0.117663
978	1553590_at	NA	NA	6.41438	81.2159	7.44637	24.4224	78.6165	6.12046	87.9382	5.99813	21.7083	6.41923	103.264	28.5759	2.24824	13.0295	21.089	10.6143	39.142	42.1345	8.15449	5.12174	10.0086	30.3059	4.63415	4.47846	5.88929	5.79749	29.6508	6.36528	23.3633	3.27615	6.28376	3.95824	9.41648	6.10813	58.6678	4.86152	10.1389	7.17607	5.95278	0.413257
979	1553591_at	BCRP3	breakpoint cluster region pseudogene 3	4.85124	4.2584	12.2066	6.15739	16.0671	30.4082	14.5152	17.0993	5.4619	15.7639	4.0969	4.79256	11.9116	6.32635	40.1846	17.7348	11.4566	10.1499	8.2404	3.81428	17.7529	3.43526	4.31421	12.8711	4.19386	14.0511	2.66713	5.03181	26.9815	5.74418	4.06532	46.5558	9.75909	6.20882	3.93962	17.2075	18.0169	11.4852	5.82152	-0.0725111
980	1553592_x_at	BCRP3	breakpoint cluster region pseudogene 3	19.2899	38.8279	50.1231	3.51169	77.5966	55.6733	19.4821	5.05003	11.256	30.7129	6.76475	19.5567	49.8094	50.9422	65.2665	35.5158	39.6749	23.3299	16.0759	20.2139	32.5429	40.7905	34.3283	7.52704	35.4814	16.7053	35.1114	33.3699	93.1181	68.2532	31.5955	6.40431	26.1359	44.9248	62.9089	11.4159	36.2487	19.3534	39.7562	-0.128298
981	1553593_a_at	TAL2	T-cell acute lymphocytic leukemia 2	4.24082	17.9098	4.64681	2.85713	9.51592	6.46311	4.72386	12.7776	39.295	18.4874	16.9027	8.04646	34.1255	8.99661	24.9383	11.7754	18.1848	11.0486	33.8627	86.8447	3.13095	28.936	128.524	37.2308	3.4183	58.0903	9.54163	34.5437	41.1061	2.76245	26.946	3.34862	4.35255	62.4949	34.1102	22.7892	10.0304	5.97657	3.12106	-0.104755
982	1553594_a_at	INSL3	insulin-like 3 (Leydig cell)	159.334	167.516	259.567	179.621	111.818	211.283	96.6367	324.586	176.667	135.446	71.3599	180.975	112.229	155.877	158.402	105.904	197.715	200.558	238.871	241.107	121.599	159.114	112.996	242.815	157.881	111.148	141.167	201.001	144.841	80.0973	131.28	265.842	201.32	174.211	107.312	92.7077	121.787	130.234	141.814	0.178537
983	1553599_a_at	SYCP3	synaptonemal complex protein 3	60.2755	83.0055	65.4706	51.0366	13.3802	56.394	54.4859	45.2709	40.2723	13.021	82.86	35.716	55.3567	54.5048	45.7197	69.4184	82.0424	35.3474	53.1745	93.18	8.84206	63.0993	105.714	79.7524	54.2015	55.1021	67.7929	53.531	103.914	142.342	32.9626	7.89013	71.9355	53.8396	16.5225	115.521	35.8078	180.482	46.6923	-0.0878936
984	1553600_at	TMIE	transmembrane inner ear	41.4624	11.8943	13.081	19.41	85.2661	56.6157	11.3869	51.3877	19.0499	32.8365	37.6753	42.574	21.5549	66.3861	6.1135	24.7038	50.2358	6.05979	2.06137	60.7411	6.57113	49.0822	73.0128	4.21603	12.7101	3.93929	9.95055	72.4946	34.6926	29.6266	100.211	22.8164	26.5043	6.30387	33.0764	33.4069	18.9321	9.93404	7.23537	0.108459
985	1553601_a_at	TMIE	transmembrane inner ear	3.25236	22.1248	8.82536	90.9681	5.43077	13.588	5.52922	8.6994	7.3532	15.6479	2.71918	37.6629	4.26857	11.2059	18.5178	18.2643	44.6375	8.25059	30.8786	6.23972	62.2944	18.0142	2.95964	28.7622	4.61794	10.816	5.54091	5.41141	41.5832	22.573	6.03268	25.4199	93.1784	4.53641	5.83167	26.6304	4.83829	15.8716	39.8638	-0.194019
986	1553602_at	MUCL1	mucin-like 1	16376.2	59.7188	44479.8	41.4166	13.9325	683.032	291.44	6646.06	200.509	54.4011	22.4856	12.117	30856.2	68548.2	18636.4	465.005	1192.14	835.009	1128.92	750.742	38810.8	33516.9	5127.33	2466.18	11279	26405.3	1284.75	58.9292	60175.2	85.4611	324.705	107.952	25.3565	47062.3	33203.9	11942.8	32407.4	3222.89	688.891	-0.0705118
987	1553603_s_at	ATL2	atlastin GTPase 2	181.327	198.513	407.585	394.06	574.867	905.426	353.294	128.226	181.165	188.555	179.779	200.537	165.064	127.453	135.135	106.254	101.508	139.548	435.589	111.894	121.586	49.6767	116.033	154.209	135.578	107.674	225.46	89.885	79.066	71.755	164.194	144.525	77.3297	132.768	135.716	99.0038	139.486	91.5894	156.058	0.479979
988	1553604_at	ABCA13	ATP-binding cassette, sub-family A (ABC1), member 13	5.87203	390.206	23.9585	18.9852	12.8895	0.842703	3.33382	0.614312	0.299286	0.674492	17.7373	57.1157	0.583087	0.480016	1.10565	1.34717	15.6149	0.699536	49.3887	5.73365	0.55173	1.28186	1.51646	25.3271	0.337785	10.1312	11.4065	13.3572	2.07578	0.230625	0.459366	17.5897	1.02453	1.42764	5.88992	11.5413	0.797271	13.2926	1.17356	0.277475
989	1553605_a_at	ABCA13	ATP-binding cassette, sub-family A (ABC1), member 13	4.24907	1581.49	1.6123	4.58433	120.567	1.25728	16.2358	0.614317	0.80972	6.38357	5.50301	189.262	0.598858	5.85129	1.59241	9.38238	0.958391	1.90929	117.602	10.3266	7.28551	12.3087	0.25492	24.8856	0.455591	10.1638	0.535288	2.64782	12.5628	1.16554	16.1861	3.98525	0.443258	10.5676	0.574125	17.5755	7.65318	0.390133	0.428939	0.345514
990	1553607_at	NA	NA	6.13462	14.4475	15.8205	18.4258	17.2657	1.61921	8.53621	10.5191	0.435909	6.70121	35.3	18.5311	10.3325	1.70754	0.620909	7.31347	1.39788	0.341564	29.3564	18.0185	12.7041	6.26124	13.7862	1.65077	3.36517	17.5483	12.3271	3.92905	3.56333	4.54044	11.0777	16.8325	8.65213	4.84374	3.48926	14.8809	42.1219	6.10091	21.5683	-0.0468641
991	1553608_a_at	LINC00189	long intergenic non-protein coding RNA 189	41.4909	21.0875	45.8595	36.0293	49.21	38.5945	15.7822	23.3887	12.9534	3.50749	0.932053	17.609	26.2535	38.7107	2.798	15.2728	22.882	25.216	68.3663	16.2433	5.0531	20.3076	1.92931	27.503	1.4784	18.5367	16.602	15.3392	74.5862	62.0662	20.1145	2.6619	19.0511	17.753	17.2015	1.39658	37.3557	1.98751	27.883	0.271075
992	1553611_s_at	KLHL35	kelch-like family member 35	102.513	176.274	1322.74	261.544	1122.75	392.709	90.743	278.219	735.61	107.703	265.618	231.083	148.287	529.23	157.726	193.23	213.353	324.982	146.3	189.408	158.845	256.946	205.271	333.061	335.464	167.241	341.864	223.705	309.205	245.915	1008.31	195.056	198.417	386.499	145.128	346.478	400.968	473.874	141.908	-0.12038
993	1553612_at	ZNF354B	zinc finger protein 354B	183.412	222.658	247.08	186.04	148.698	279.555	210.258	305.036	150.425	222.561	217.681	275.029	181.859	155.169	200.047	151.637	224.342	241.961	136.718	238.34	227.547	204.046	138.066	225.257	207.448	167.836	202.926	174.203	202.433	216.722	225.227	266.148	173.683	147.764	226.073	261.81	159.519	172.279	199.488	0.142279
994	1553613_s_at	FOXC1	forkhead box C1	531.591	9219.25	434.415	15679.5	6066.11	16478.3	15437.2	1683.22	491.483	690.543	28172.7	6153.82	233.111	758.239	1241.38	672.282	2494.67	406.219	5392.23	758.833	298.35	1231.33	313.744	1919.47	627.04	805.764	527.833	2090.59	367.614	245.556	418.184	397.668	2831.97	458.539	346.959	953.399	843.615	711.771	805.623	0.39328
995	1553614_a_at	LINC01198	long intergenic non-protein coding RNA 1198	17.1208	98.193	3.8853	855.742	68.2611	162.985	510.519	42.0879	2.26574	11.2255	2384.41	73.3956	5.53324	62.8886	2.5493	71.9753	31.2065	19.1569	1.5529	4.14981	23.7391	15.792	7.47293	29.7732	24.7699	75.8759	0.611602	20.6361	106.848	28.8967	24.4827	2.0241	16.8874	6.80327	24.7055	28.2894	60.4534	18.0498	10.67	0.286396
996	1553618_at	NA	NA	5.4899	36.1918	19.7132	3.50491	4.74041	60.276	92.1921	1.17967	2.29253	28.8508	19.916	183.428	22.2062	4.48859	3.03117	21.3774	2.57079	2.26473	26.4693	16.3615	26.6132	3.1669	18.3553	37.2538	1.93334	7.00389	1.34046	18.8073	58.0576	22.2253	14.856	28.1099	7.98582	6.59756	15.3466	13.7051	5.51258	16.1955	10.2305	0.0113439
997	1553619_a_at	NA	NA	3.33094	17.2379	16.2993	6.88171	33.4584	67.1318	87.9885	118.047	27.7249	41.3802	27.0742	358.807	9.84401	19.7657	4.03016	6.82424	46.4711	6.28916	58.4879	13.3185	9.77421	29.919	36.7162	65.7188	6.96951	54.898	61.9362	14.1801	67.5808	32.8917	66.8771	95.4558	25.4671	38.716	7.29028	13.1948	47.3424	10.7516	53.7287	-0.200752
998	1553620_at	TRIM42	tripartite motif containing 42	1.9013	2.09071	0.673556	2.02836	4.43126	2.71719	1.23478	3.69991	3.94697	1.79971	1.61374	3.46539	1.2887	3.03472	10.2435	2.06025	18.7314	0.677476	6.47183	1.75353	2.30131	8.06165	3.02317	1.93562	2.31616	1.2209	3.65698	1.60491	1.61089	3.51428	5.30899	5.03441	3.10941	5.70618	8.33012	2.75151	2.69858	0.833832	0.975787	-0.0421484
999	1553622_a_at	FSIP1	fibrous sheath interacting protein 1	22.4602	13.9862	48.4636	31.1323	1.32821	13.6922	6.65183	275.919	41.7576	175.319	32.7609	30.3681	444.367	698.568	32.6753	202.573	15.4893	949.609	114.31	1895.58	2611.65	461.109	1170.52	1693.63	632.749	104.862	186.166	4.21312	97.6326	681.599	3.91087	430.808	120.061	1929.27	333.746	973.071	798.634	1265.04	1143.08	-0.525084
1000	1553623_at	LOC84843	uncharacterized LOC84843	6.32431	7.66927	29.9692	1.29438	4.62589	4.96806	2.33551	3.21902	1.03831	46.6422	6.93742	5.69038	6.11677	5.57854	7.78981	40.4864	24.8361	14.6509	3.62583	2.61858	31.858	6.1903	1.63483	23.2681	11.4785	8.11986	1.98655	8.59945	6.14767	2.63643	7.103	41.8101	6.23107	3.48377	53.8812	30.0681	42.9363	30.4346	12.1729	-0.231474
1001	1553625_at	FAM98B	family with sequence similarity 98, member B	40.9985	18.9091	1.47619	1.81536	1.64873	17.1019	16.6141	15.7872	11.0227	15.6388	13.1159	1.33101	14.1832	37.0335	15.3268	20.1127	18.1382	16.8508	15.2835	4.06419	11.3634	16.115	8.58003	22.626	30.3485	19.0329	10.639	1.36466	26.9494	22.8799	20.8735	24.5376	11.7328	5.02146	1.24764	30.6627	18.0389	20.1626	37.2461	-0.153591
1002	1553626_a_at	EFCAB13	EF-hand calcium binding domain 13	73.7996	148.831	47.8774	46.576	35.6565	36.6813	15.3723	12.5913	25.0728	25.2372	19.9886	58.3134	29.3151	68.89	21.8647	73.2647	29.3865	8.56841	32.6927	29.1305	55.1159	10.617	45.1632	72.6803	20.4396	94.1408	58.2875	22.8156	67.0967	146.798	10.5636	12.2801	76.13	49.0785	41.8392	43.0647	37.8113	34.9601	33.9251	0.166319
1003	1553627_s_at	EFCAB13	EF-hand calcium binding domain 13	48.0291	121.048	42.5488	39.7532	3.4856	18.9764	26.3216	43.2806	7.37546	42.4434	36.3471	63.715	26.4605	48.3291	26.9977	138.962	60.4962	34.6114	41.6158	29.9462	30.6846	4.86568	34.2285	87.026	27.8564	84.4799	58.4709	20.7397	50.8051	178.965	39.3153	43.144	55.9887	41.0171	19.37	41.7205	31.1195	7.17132	9.0721	0.26065
1004	1553629_a_at	FAM71B	family with sequence similarity 71, member B	3.42724	4.44607	4.40788	2.93642	7.11303	4.46629	4.50894	15.2953	3.73346	7.24453	3.27227	3.6653	2.4126	7.48698	7.58436	2.6875	5.60058	4.39986	3.78363	6.70798	5.67482	3.19952	12.4104	4.56743	7.0493	4.14	5.54307	3.21312	5.75867	9.94986	4.06409	5.15094	4.399	2.26072	5.91975	5.12084	6.01091	4.8769	4.05214	-0.0762775
1005	1553630_at	C10orf107	chromosome 10 open reading frame 107	2.91988	29.9648	2.26676	8.88765	23.2718	2.28062	12.3738	5.29177	12.9632	2.91873	40.5559	9.70329	1.52019	21.0965	7.33693	45.7486	43.2985	24.921	2.60526	108.056	89.418	3.39609	23.4007	115.507	25.1615	59.1405	26.4532	23.8958	6.49296	41.9926	23.6221	26.9316	10.8024	102.869	13.4925	126.112	1.7749	55.3987	36.9045	-0.499698
1006	1553633_s_at	NA	NA	71.3132	57.0141	91.2973	21.8969	20.1595	39.1142	32.5346	22.6419	104.2	43.5171	50.8557	18.0176	2.80543	24.0377	31.8315	39.0786	44.6335	30.9744	44.2286	33.7764	38.4744	42.96	39.8793	80.2736	31.8886	38.0754	31.0996	71.6802	100.758	93.3082	120.981	32.2745	28.2243	47.9343	37.8664	40.0256	52.6662	64.3769	41.272	-0.0420612
1007	1553634_a_at	WEE2-AS1	WEE2 antisense RNA 1	22.3924	108.256	78.7859	77.647	41.7284	88.6395	76.7488	85.4952	114.712	9.1351	234.119	65.2326	123.809	83.8271	11.2756	88.6574	62.8053	79.007	26.1867	63.5816	114.448	10.9951	143.39	36.2753	72.9691	61.2018	39.8699	36.0013	99.3665	46.5007	94.4321	243.618	44.102	26.5804	64.0948	83.9575	44.4016	30.8354	17.0747	0.202974
1008	1553635_s_at	TCTEX1D1	Tctex1 domain containing 1	18.8388	44.7	19.3549	43.6819	37.9741	2.99274	46.4105	45.8783	28.0607	30.0797	11.2559	70.1213	27.4745	58.5229	42.4312	52.5414	42.2548	34.0838	2.74795	90.865	39.2137	41.5315	22.5265	64.9667	44.755	33.0423	38.7799	68.5916	30.8761	16.7556	26.2131	6.25251	89.1363	27.759	34.9094	18.9417	84.8082	34.8363	39.7639	-0.0721526
1009	1553636_at	TMCO5A	transmembrane and coiled-coil domains 5A	1.09745	0.909384	4.06658	1.59395	1.00812	2.48844	1.24925	4.88427	16.6608	2.32226	3.39198	1.30924	0.804262	4.85466	1.0539	1.89376	0.980323	1.21525	0.560433	0.55809	17.7313	3.8829	0.694514	1.81799	3.46557	2.29311	3.00446	2.49287	5.76018	4.86385	2.95367	32.2168	1.89113	5.71492	3.17788	0.937459	4.55028	3.20493	6.91691	-0.279002
1010	1553637_s_at	TMCO5A	transmembrane and coiled-coil domains 5A	25.2281	28.3682	58.9058	11.1711	67.5391	81.1912	7.61693	87.6303	25.8778	31.066	28.7588	36.4311	42.1552	50.6948	52.2056	7.56188	30.93	25.0685	50.9232	10.033	38.1826	27.3548	93.8793	54.4091	14.3195	86.4124	65.8571	47.871	49.7881	49.1401	38.5254	22.2162	35.9631	98.7279	41.2303	30.3202	45.2399	32.2496	43.398	-0.183303
1011	1553639_a_at	PPARGC1B	peroxisome proliferator-activated receptor gamma, coactivator 1 beta	184.767	140.316	168.272	171.118	334.82	193.324	186.299	185.918	54.7841	171.342	141.583	243.385	250.604	209.136	190.323	26.1482	218.919	102.132	106.393	126.259	60.6207	120.15	83.6171	93.1424	91.6276	110.068	76.1763	82.4295	111.995	29.648	134.13	141.789	165.569	127.752	164.464	123.989	166.693	110.444	100.861	0.312635
1012	1553640_at	XKR6	XK, Kell blood group complex subunit-related family, member 6	10.4178	61.1799	4.76335	13.2086	28.415	81.2306	22.9011	19.3918	6.36224	5.27495	3.76707	13.0824	18.068	7.83786	10.1161	10.4467	54.9982	9.18364	4.19175	12.355	26.4939	55.9888	10.7544	32.9452	8.35454	36.4448	5.21797	12.0457	24.016	7.64488	10.9851	12.6719	7.54006	5.39915	9.17295	20.2545	11.8797	10.8761	11.074	0.190071
1013	1553641_a_at	TSGA13	testis specific, 13	31.3538	7.2512	9.22012	3.52394	5.81757	11.5367	7.96011	17.8333	0.64587	7.70956	8.02462	53.8206	10.8831	48.6909	6.69287	9.82464	25.7114	20.4808	35.6903	42.068	6.50485	5.0404	4.82597	3.18866	9.6313	3.59502	43.7169	4.14785	21.1076	12.8016	4.43815	8.47959	5.01805	10.5202	11.4671	2.16977	4.30672	7.32354	2.33894	0.219865
1014	1553642_at	C9orf163	chromosome 9 open reading frame 163	30.0459	12.2477	9.68418	27.373	11.9206	69.9992	5.80858	82.5586	95.5825	101.089	11.1097	8.8862	106.938	134.062	18.614	27.6455	28.1896	95.6938	8.7192	91.9564	20.3565	34.1155	58.3149	79.6756	41.4139	27.4777	156.548	107.72	69.6792	95.8996	26.7291	176.182	12.9162	18.1514	16.7365	48.8226	182.167	47.3996	55.3104	-0.333746
1015	1553644_at	SYNE3	spectrin repeat containing, nuclear envelope family member 3	67.2595	49.4664	64.2763	59.7379	29.3956	66.8354	43.1365	33.8892	32.2094	53.1048	40.4815	34.7567	48.7283	99.9873	45.9245	29.1304	45.8769	47.1267	79.9116	31.7552	13.544	57.8274	42.8995	84.5361	26.7033	59.2506	65.6418	24.0013	55.4463	27.4502	60.5252	63.5538	146.315	22.7824	35.9912	24.1088	15.8355	27.7802	21.6957	0.309923
1016	1553645_at	CCDC141	coiled-coil domain containing 141	150.326	26.0744	32.3504	22.2066	21.5484	22.9938	19.6399	18.57	0.163228	3.29624	16.801	27.3607	25.9151	26.3971	11.8801	18.9841	24.6718	10.9646	23.9335	16.7658	20.4722	16.5899	45.0548	3.32191	14.119	25.8785	2.30808	13.1049	11.5588	16.3641	11.0052	3.54759	96.106	20.2681	17.0922	2.31633	14.3782	24.5484	6.60678	0.281377
1017	1553646_at	HDX	highly divergent homeobox	100.63	99.3362	117.194	128.354	151.72	66.4579	93.2292	58.6091	104.666	129.939	226.282	196.611	221.07	115.804	211.662	179.911	89.5039	174.901	29.5125	240.12	251.944	95.7321	266.026	102.099	169.378	164.428	153.594	63.6772	184.485	70.2426	106.486	70.7309	55.5082	147.369	99.787	143.537	94.1709	70.0655	98.1648	0.051522
1018	1553647_at	CDYL2	chromodomain protein, Y-like 2	133.778	133.293	124.114	139.384	132.795	117.122	102.379	152.758	99.5482	208.682	61.4578	79.4513	83.5884	145.066	241.326	97.7491	138.699	146.025	148.804	130.747	107.487	105.05	156.292	152.003	138.192	169.712	125.952	185.683	220.385	106.667	137.358	138.555	98.1094	75.2906	71.6584	102.841	127.55	98.3564	122.791	0.0404396
1019	1553651_at	C18orf54	chromosome 18 open reading frame 54	4.83881	41.1399	36.6247	23.3296	2.56407	1.95664	2.28738	4.24776	20.9631	25.4252	25.4812	16.3789	18.1602	4.72631	16.636	3.33645	3.8959	3.57233	47.8115	2.50586	3.60081	1.68969	1.27562	17.8785	15.2178	15.3648	4.86243	27.1422	16.8857	32.149	24.9555	0.873946	3.71458	1.53227	2.48596	26.9065	5.29673	8.35909	3.28121	0.167541
1020	1553652_a_at	C18orf54	chromosome 18 open reading frame 54	25.6164	17.749	38.3054	31.4825	11.5486	16.234	24.4391	1.60241	17.2676	49.6903	13.2817	16.2053	52.1008	18.8204	1.7133	13.8465	20.9704	17.649	46.9782	13.2954	0.501765	13.4131	2.18931	43.3802	26.1187	34.8036	6.77325	0.8313	16.9791	16.5949	20.7813	15.0715	5.82859	6.90852	10.9084	13.2738	8.50867	52.7666	14.4935	0.121267
1021	1553654_at	SYT14	synaptotagmin XIV	13.0811	1.09835	11.4232	10.2536	0.596014	47.945	0.636899	2.34012	0.78689	14.6691	0.853464	38.6253	1.12495	1.31384	12.7625	9.42211	2.3181	12.1773	12.6647	24.9813	13.0939	0.37567	20.1669	3.98345	23.7832	21.0747	1.36508	1.73802	1.36971	3.45941	13.32	8.70113	5.0942	0.840417	8.47216	3.20798	8.43609	12.0825	1.47912	0.0772252
1022	1553655_at	CDC20B	cell division cycle 20B	23.0445	13.8193	4.94322	25.4267	4.29931	24.953	0.847244	132.926	12.0294	2.97177	9.98248	30.338	5.801	292.766	19.4978	70.043	50.4424	59.6868	28.4212	28.3862	37.1886	24.5084	62.4935	49.9638	19.5201	33.7782	34.465	24.3998	8.87325	46.4027	23.2081	197.572	136.455	1.07623	56.5401	38.614	38.2692	4.29044	138.496	-0.152809
1023	1553656_at	TECTB	tectorin beta	15.6184	8.45537	42.453	56.2125	73.6939	16.546	55.5402	44.0882	36.4455	10.9135	7.08931	39.7898	69.7575	24.7469	4.96125	13.1363	11.8098	18.0332	8.69623	29.9864	9.6671	9.63017	10.3863	10.2958	27.6473	12.8413	5.62145	9.93582	6.64729	8.78815	48.5858	8.0765	5.3336	6.70623	17.7434	46.1181	67.4133	5.2314	48.6403	0.192366
1024	1553657_at	VWA3A	von Willebrand factor A domain containing 3A	6.36461	3.7108	52.6245	10.8511	10.2948	11.2689	3.98509	46.5283	10.8092	13.6622	11.0788	58.8754	30.3624	58.4213	19.1404	10.235	9.47211	12.1928	14.8928	9.96457	17.0163	20.0344	4.6403	64.2415	23.8008	6.08042	34.7915	4.86583	23.0515	6.48709	12.7179	43.835	14.2365	29.2044	15.8168	39.3049	20.2644	7.51069	6.68518	-0.129615
1025	1553658_at	LINC00896	long intergenic non-protein coding RNA 896	54.536	55.6535	97.9736	50.1463	72.1959	58.2221	70.2745	68.5811	31.6204	91.7872	58.5669	52.2917	73.8188	124.171	37.7699	54.7253	42.6329	19.4949	71.7819	27.1802	86.6517	60.0723	44.1073	75.4146	35.3536	67.4386	32.4852	35.582	84.6161	61.6169	67.243	95.8415	55.7849	28.7025	41.7367	66.368	97.9205	20.8766	84.1804	0.121049
1026	1553660_at	HUS1B	HUS1 checkpoint clamp component B	12.0532	19.7033	31.5118	31.9448	37.6333	42.3999	16.0859	25.8348	72.1578	6.93533	21.228	72.5121	16.4266	28.6509	263.857	28.3194	17.906	39.2607	38.7655	21.3863	28.0634	5.2202	26.671	6.30784	30.063	19.1935	8.88046	1.79775	49.3361	33.6121	20.9879	59.9661	33.7158	46.3231	31.16	14.5476	3.74511	52.3923	49.415	-0.0471187
1027	1553661_a_at	HUS1B	HUS1 checkpoint clamp component B	29.7342	44.8024	36.8966	38.1102	8.44492	53.7182	57.3074	87.7206	180.223	45.966	32.1992	61.046	26.6362	41.4405	532.931	33.8448	34.9368	76.129	59.3543	41.7805	3.77255	7.52622	33.2514	29.24	3.85732	30.7652	52.9998	4.05136	55.719	38.0252	147.647	39.1608	56.0047	6.28571	54.3633	25.9174	32.4144	77.7797	37.9064	0.148603
1028	1553663_a_at	NPB	neuropeptide B	25.0068	18.5341	63.7402	91.3716	19.493	106.302	34.4039	136.393	13.1029	26.3116	153.735	14.8179	14.9505	20.7894	13.4579	15.3458	14.9206	21.4374	118.079	11.6696	24.5449	18.3138	15.0153	18.6738	6.0149	17.922	15.227	20.1333	249.291	18.211	22.6671	13.607	15.5648	16.2767	18.6378	20.386	22.644	17.116	16.4021	0.264885
1029	1553666_at	CCDC34	coiled-coil domain containing 34	44.1411	68.0779	85.0818	38.9295	5.13393	200.763	85.3233	51.633	57.3052	12.4236	56.2692	71.1809	8.02026	34.1661	50.8833	20.1506	5.13388	34.1791	26.1202	41.2503	20.2537	24.3521	22.0841	26.3041	41.7767	31.1519	76.6014	48.8775	86.6684	54.9538	63.2417	26.3049	9.82542	53.8288	46.1328	81.255	27.0911	61.5882	41.4917	0.162944
1030	1553668_at	LRCH3	leucine-rich repeats and calponin homology (CH) domain containing 3	192.432	192.028	146.704	74.1079	124.317	188.432	153.154	160.045	67.8655	147.396	136.974	131.138	186.98	157.901	88.7809	162.112	133.086	125.607	146.777	89.1226	130.543	108.574	149.47	182.059	96.4795	133.009	118.589	84.7401	69.694	148.444	93.5577	120.824	137.513	114.277	129.566	127.782	129.93	94.7162	160.53	0.310398
1031	1553670_at	INTS4	integrator complex subunit 4	41.0181	60.5115	49.1141	42.7789	36.785	54.4976	7.86514	16.067	62.1507	106.06	91.4211	46.6535	62.2329	96.0046	78.9672	62.2977	45.1305	58.6908	46.0576	46.6831	65.3342	47.8954	47.0776	133.806	52.7094	71.1606	140.365	44.341	48.2499	109.11	52.9962	83.5838	37.3695	117.552	50.7069	73.6141	96.1074	74.3078	51.1379	-0.295392
1032	1553672_at	ENAH	enabled homolog (Drosophila)	160.453	131.89	295.132	98.8873	148.481	267.132	326.546	114.244	168.701	215.67	397.466	166.76	320.747	253.721	214.136	310.553	118.924	144.961	284.232	235.56	227.718	239.22	164.408	325.922	165.439	322.625	145.349	94.5758	188.675	340.764	159.693	528.956	110.997	123.329	213.567	128.91	367.813	91.2271	549.83	-0.0604586
1033	1553673_at	STK35	serine/threonine kinase 35	38.9284	21.7709	35.8494	27.7347	35.5824	57.1683	25.623	44.4404	36.5966	29.4295	64.2332	6.15491	56.2559	73.0316	43.0853	50.6151	29.3391	52.014	38.6145	44.218	25.3003	69.5536	42.1101	28.1576	19.8397	19.3962	33.0324	40.2366	41.3274	4.81799	29.7843	88.8553	46.819	40.0228	69.0274	21.0004	26.9139	38.2706	46.354	-0.0421528
1034	1553674_at	LRRIQ3	leucine-rich repeats and IQ motif containing 3	9.6376	46.8002	37.0799	20.5048	35.2365	18.0306	6.50531	40.531	40.5717	83.1116	14.9318	2.27042	35.2941	67.0787	34.3286	33.9681	12.5947	16.3917	53.5544	35.6771	12.0122	46.8643	17.2689	49.0099	92.1233	70.8144	11.7534	28.9135	35.1966	23.9005	26.2726	18.228	35.1529	74.0571	14.5292	44.2951	44.9488	53.9547	50.1281	-0.328089
1035	1553675_at	KLC4	kinesin light chain 4	43.9017	37.2346	5.73768	14.4074	54.2381	34.8101	11.6713	109.598	7.11391	56.1996	12.4834	3.35059	48.4952	14.4255	41.0123	51.4066	19.8144	27.7298	6.5259	6.05948	9.24601	7.51645	7.726	24.5155	15.4548	39.7093	10.7538	28.299	40.4286	73.5001	4.59515	23.1285	4.951	40.8675	62.7822	8.69117	92.5479	6.54953	14.4432	0.202191
1036	1553677_a_at	TIPRL	TOR signaling pathway regulator	1415.53	1454.24	1702.97	2218.15	3303.95	1687.8	1672.14	1146.49	1765.84	2079.27	1587.32	2743.83	578.626	1751.52	1327.64	2691.09	1015.11	1498.4	1188.46	1368.95	1610.91	1731.3	2622.69	1616.59	905.059	2105.2	2612.16	1330.92	825.051	3474.03	1325.99	1348.79	1064.39	2190.62	1725.07	1095.17	1235.02	1060.72	2034	0.0814701
1037	1553678_a_at	ITGB1	integrin, beta 1 (fibronectin receptor, beta polypeptide, antigen CD29 includes MDF2, MSK12)	5413.84	8484.13	7678.14	9596.2	5241.2	8313.79	10661.8	2391.55	9675.06	9582.71	8699.35	10302	11433.7	4047.12	4537.66	8963.16	5259.97	7377.48	15530	6195.65	6499	3976.66	6079.6	4918.1	6595.07	8413.39	9142.42	5174.23	2151.2	3522.9	6866.44	6937.25	9152.12	4610.42	5695.32	4698.48	5824.77	3270.59	7604.63	0.265152
1038	1553679_s_at	VKORC1L1	vitamin K epoxide reductase complex, subunit 1-like 1	68.3365	225.101	247.108	257.671	224.984	221.424	76.5606	89.3077	180.537	260.788	415.999	285.297	462.601	114.252	72.8775	126.269	80.9454	114.778	147.126	129.987	119.814	99.6396	216.616	147.536	168.283	134.072	182.884	72.8724	121.143	164.522	111.867	159.504	459.716	189.533	144.961	77.8923	191.716	148.309	109.061	0.0717438
1039	1553681_a_at	PRF1	perforin 1 (pore forming protein)	785.51	220.524	220.238	190.321	492.812	148.065	262.16	234.794	127.87	98.996	120.436	443.47	142.376	214.35	112.119	119.089	208.206	136.478	265.18	171.423	156.782	208.899	133.544	102.304	178.2	231.065	159.456	129.309	275.395	85.8409	160.614	138.333	259.516	164.992	255.665	122.975	211.332	141.575	123.981	0.523859
1040	1553682_at	FBXL14	F-box and leucine-rich repeat protein 14	65.4992	63.2178	45.522	37.2348	51.7254	67.1555	11.7968	67.072	44.3766	80.8126	56.7741	25.0017	83.142	4.70325	18.6327	49.2113	65.5327	49.122	22.5883	84.2643	76.0785	34.6886	149.854	69.7037	113.829	39.9114	28.5283	135.177	34.9902	80.6217	122.271	81.1364	57.5321	10.6116	27.1495	54.7056	16.9293	38.1129	59.7376	-0.0707149
1041	1553683_s_at	FBXL14	F-box and leucine-rich repeat protein 14	102.021	114.475	94.0248	64.9209	79.7875	174.979	70.4932	111.696	89.8579	130.564	165.773	84.579	112.014	134.544	82.1626	76.6416	156.431	73.8623	38.1401	122.885	76.2325	116.106	256.766	176.894	144.489	84.2595	62.1751	166.014	75.3275	134.486	105.448	141.854	143.836	59.2225	36.4422	113.4	104.785	147.625	167.109	-0.189725
1042	1553684_at	PPIL6	peptidylprolyl isomerase (cyclophilin)-like 6	86.123	117.433	204.262	72.8736	138.145	155.695	67.6608	255.401	132.512	113.712	176.932	104.329	313.537	220.678	118.647	216.207	160.951	109.01	210.021	204.646	340.352	145.464	254.777	288.31	160.235	174.731	237.61	173.311	136.474	351.232	242.485	184.347	149.335	174.52	212.449	268.172	158.944	172.698	293.675	-0.552134
1043	1553685_s_at	SP1	Sp1 transcription factor	219.543	296.329	178.888	230.466	219.975	200.484	280.152	75.1177	208.123	217.327	164.588	151.536	128.903	193.358	190.783	149.253	238.898	223.979	80.462	209.12	348.012	123.733	190.402	171.436	296.138	126.259	194.593	212.028	74.8341	106.96	154.164	218.113	249.878	416.755	197.294	248.516	254.884	210.043	175.986	0.0654925
1044	1553686_at	C18orf25	chromosome 18 open reading frame 25	76.9867	12.6162	46.4115	117.27	60.5217	71.3525	54.1159	12.233	40.8192	99.1998	64.9294	35.217	108.692	65.2137	90.1943	49.2724	33.1584	44.0125	105.146	10.0076	43.2579	4.39611	52.5372	94.4542	60.0139	105.802	40.4047	32.2886	63.1685	54.9627	31.8582	82.4547	23.902	73.753	73.1492	62.0287	99.554	20.8078	57.2409	-0.0177929
1045	1553688_at	METTL6	methyltransferase like 6	118.891	21.2451	62.8121	82.4872	6.72087	48.172	94.2266	32.1327	64.9838	53.6509	73.5062	26.4893	49.5123	83.7969	58.1382	61.1621	61.9527	97.301	38.2845	52.531	13.0795	58.7039	120.767	27.4671	68.5842	66.0162	54.7425	61.0618	85.2148	51.3603	77.3216	84.7827	10.0549	17.3566	59.5733	36.9003	66.4608	11.9385	95.5144	0.201766
1046	1553689_s_at	METTL6	methyltransferase like 6	358.553	398.623	589.77	330.652	462.647	352.398	409.067	438.268	374.502	598.961	498.298	408.111	427.85	378.217	390.208	396.611	289.589	434.139	337.222	433.631	321.908	489.123	667.396	491.387	310.965	395.994	352.983	390.733	308.826	350.95	358.334	478.807	305.415	491.416	495.215	404.15	460.38	236.852	585.582	0.0383261
1047	1553690_at	SGOL1	shugoshin-like 1 (S. pombe)	71.6721	41.993	158.409	90.2033	250.322	90.9495	146.033	135.359	62.2855	95.2283	84.2384	50.8887	71.008	90.2066	47.3031	50.6834	51.8934	43.6184	87.7991	27.0298	79.6661	51.7829	87.3784	71.6785	36.149	77.4085	64.8193	20.6422	64.5765	89.6417	56.075	59.5144	36.4298	36.309	115.071	96.2735	67.1377	48.7927	77.1799	0.25051
1048	1553691_at	B3GALNT2	beta-1,3-N-acetylgalactosaminyltransferase 2	49.8159	57.901	86.6303	55.6704	40.8308	105.546	47.1943	1.35362	85.0963	49.9521	41.5973	68.6228	44.5276	56.5666	77.7034	51.4627	3.06936	23.6055	42.1945	40.276	59.9711	30.4111	28.1107	18.4787	16.4176	52.1255	48.779	17.6824	29.1488	43.8133	25.1271	48.7062	1.65812	72.2945	66.0335	43.5804	43.0298	32.1586	54.2805	0.16413
1049	1553693_s_at	CBR4	carbonyl reductase 4	448.455	437.718	224.372	281.408	185.272	199.434	194.586	778.478	461.988	650.453	125.905	115.23	810.248	497.24	362.985	661.345	525.618	486.385	424.145	343.809	174.372	324.495	414.878	344.866	582.834	338.645	463.831	266.138	287.131	1039.76	370.341	339.545	86.5391	181.614	221.807	898.205	986.182	316.098	436.002	-0.0624675
1050	1553694_a_at	PIK3C2A	phosphatidylinositol-4-phosphate 3-kinase, catalytic subunit type 2 alpha	191.369	325.524	321.551	244.885	168.369	381.877	513.692	103.364	276.65	259.208	325.657	199.174	455.196	122.439	297.184	217.25	411.2	308.88	226.677	252.835	355.516	128.601	403.798	214.828	357.883	219.811	334.295	295.799	88.1725	350.866	198.171	227.527	363.784	392.007	237.533	277.002	341.886	254.487	250.814	0.000711634
1051	1553695_a_at	NLRX1	NLR family member X1	87.4044	57.6742	131.185	101.83	83.51	44.8782	112.601	189.4	155.47	34.7395	235.195	137.941	163.399	138.965	115.728	88.8605	86.2751	130.448	124.308	180.826	248.185	120.144	79.1379	96.6934	129.072	45.5118	99.3939	170.747	196.054	254.856	115.791	137.401	196.19	142.885	65.3796	201.75	229.517	47.8326	109.108	-0.229245
1052	1553696_s_at	ZNF569	zinc finger protein 569	214.044	176.152	207.43	213.673	454.586	203.902	627.169	216.061	396.405	542.075	257.16	172.91	227.069	173.289	256.392	252.48	229.086	222.784	807.398	213.147	315.006	180.877	218.263	262.333	319.225	272.663	196.595	385.574	200.894	153.086	294.629	219.799	192.955	392.057	276.635	318.289	271.456	190.917	186.088	-0.0349003
1053	1553697_at	CCSAP	centriole, cilia and spindle-associated protein	66.8191	45.8328	128.908	58.3971	77.6611	162.977	46.3169	31.0812	23.46	33.2321	55.4767	29.3878	76.4702	31.1569	38.2419	22.85	16.553	31.9046	73.4367	18.2897	46.2028	11.6223	48.4557	42.8151	27.987	40.2966	47.5019	63.5837	14.4195	71.932	39.7381	8.02362	14.1205	20.4096	35.1639	4.87053	40.9812	21.9082	46.7583	0.439806
1054	1553698_a_at	CCSAP	centriole, cilia and spindle-associated protein	41.9957	49.4929	161.876	66.4809	49.7378	156.488	38.6428	27.7655	49.2808	51.5355	95.4739	21.7536	111.745	28.7459	55.2367	54.7256	61.1523	32.9484	54.7335	33.2107	69.6735	31.1084	44.6745	42.1478	15.5759	36.0872	42.9843	66.2738	40.4213	81.5216	47.0993	29.6547	29.1865	49.175	47.1014	26.0738	29.4096	12.4712	13.3929	0.470454
1055	1553701_a_at	DUSP18	dual specificity phosphatase 18	33.2246	30.8819	28.8447	24.7941	70.8202	18.9407	67.7876	53.6578	16.2739	41.5755	19.4509	29.6928	18.0582	31.9065	18.8125	17.0909	18.2716	37.0243	78.6507	21.2661	32.6035	31.8835	9.8472	13.0766	33.3254	19.6036	19.5846	37.8152	36.8783	30.2889	47.8129	28.2482	110.461	28.6622	22.3145	30.785	21.6535	57.479	17.3416	-0.0646176
1056	1553702_at	ZNF697	zinc finger protein 697	25.7567	131.69	99.6733	48.7617	66.9075	64.6892	67.9241	14.7786	64.4487	70.7067	100.751	81.9767	56.4735	99.0157	40.9595	66.8989	28.9826	27.2418	64.1748	19.6666	95.9969	22.8971	46.2922	81.7047	32.1935	75.68	65.925	28.4553	140.159	71.2601	35.0342	34.468	97.5818	97.8594	56.119	54.7601	72.722	61.7261	64.2494	-0.0100849
[truncated: 53,619 more rows]
