# Supplementary material for: High-resolution imaging mass spectrometry combined with transcriptomic analysis identified a link between fatty acid composition of phosphatidylinositols and the immune checkpoint pathway at the primary tumour site of breast cancer
Source: Br J Cancer. 2019 Dec 10;122(2):245–57. doi: 10.1038/s41416-019-0662-8 (PMC7051979; doi:10.1038/s41416-019-0662-8)
Supplement: Supplementary file 8 — Table S3 [file 41416_2019_662_MOESM8_ESM.xls]

## Sheet: comparison_analysis
Table S3. Comparison analysis of gene expression between HCC1806 breast cancer cells with and without FABP7 knockdown
GeneID	Ctrl_rep1	Ctrl_rep2	Ctrl_rep3	FABP7Kd_rep1	FABP7Kd_rep2	FABP7Kd_rep3	logFC	logCPM	F	PValue	FDR
AXL	6.61198	5.18283	5.50833	49.109	32.8591	35.6083	2.75545	5.10627	720.501	1.98559e-14	1.40523e-10
TMEM200A	1.55737	0.583981	0.583235	51.3805	26.0723	28.5599	5.28082	4.13344	720.184	1.99224e-14	1.40523e-10
PXDN	8.38792	6.05881	6.15637	49.9728	53.7	47.5341	2.86269	6.23465	557.627	1.38672e-13	6.52083e-10
RGS4	0.109289	0.0729977	0.16201	26.618	15.1287	13.6456	7.2601	3.46314	521.879	2.33616e-13	8.23904e-10
MFAP5	4.80871	5.32883	6.28597	33.4645	30.5403	35.9184	2.6078	5.18913	452.96	6.64911e-13	1.87598e-09
COX7C	81.4475	71.9027	75.5937	216.08	209.003	201.47	1.4531	6.81408	421.165	1.14841e-12	2.70009e-09
TULP3	17.5682	17.2275	18.4043	56.2754	63.1165	57.9657	1.7352	5.40733	392.913	1.93194e-12	3.89341e-09
MUC20	54.5078	83.9108	112.694	10.2377	22.1417	28.7855	-2.09344	5.89992	371.936	2.91134e-12	4.58692e-09
RARB	35.0817	40.0757	38.8823	5.18284	3.70442	3.89069	-3.15507	4.49877	380.307	2.92637e-12	4.58692e-09
CCDC80	54.863	73.5087	64.6094	12.2213	22.2831	21.3142	-1.82419	6.48805	350.716	4.51211e-12	5.78657e-09
HEPHL1	0.191256	0.218993	0.615637	10.9735	12.0747	10.9672	5.04558	4.00152	367.337	4.29959e-12	5.78657e-09
TMPRSS11E	60.9559	68.1798	67.2664	14.3968	17.0516	19.9891	-1.93989	5.53764	336.185	6.18258e-12	7.26813e-09
DCBLD2	102.13	93.802	102.747	311.514	254.135	229.156	1.40159	7.28243	304.712	1.28226e-11	1.29206e-08
TNFAIP3	9.18027	8.90572	9.00774	52.5962	31.021	39.0479	2.15878	5.24753	306.377	1.23154e-11	1.29206e-08
CEACAM5	1.77594	2.66442	3.92063	11.4214	22.2548	34.396	2.97338	3.47932	298.268	1.50207e-11	1.41265e-08
ACKR3	152.485	156.142	151.576	28.0257	35.4324	40.7959	-2.15805	7.63321	315.559	3.0679e-11	2.19139e-08
AJAP1	0.601089	0.437986	0.421225	32.4087	17.4193	15.8729	5.45875	3.39076	312.782	3.26215e-11	2.19139e-08
NID2	71.229	71.3552	69.9558	152.894	170.347	171.078	1.21377	7.33829	272.938	2.89212e-11	2.19139e-08
PCDH1	146.72	148.185	144.545	356.848	328.025	334.148	1.21287	7.88548	277.713	2.54516e-11	2.19139e-08
SEMA5A	44.6172	62.3035	65.4195	15.7725	23.7253	19.4535	-1.54842	6.37374	275.897	2.67125e-11	2.19139e-08
TNFSF10	36.5571	51.9378	50.061	7.32636	12.8665	16.7469	-1.95004	5.24215	269.866	3.14351e-11	2.19139e-08
ANKRD33B	10.1639	11.8256	11.2759	32.5047	35.7434	28.1652	1.53216	5.49869	260.054	4.12785e-11	2.64689e-08
NTSR1	12.0764	9.92768	8.97533	61.8741	37.9208	34.9034	2.09007	4.5202	258.448	4.32001e-11	2.64967e-08
TACSTD2	1090.65	1268.85	1270.38	479.413	563.666	603.339	-1.1444	10.4226	256.887	4.51653e-11	2.65478e-08
PIK3R1	39.5353	49.1639	44.2934	15.3246	18.0979	14.9989	-1.45696	4.83691	254.518	4.83438e-11	2.72794e-08
TGFA	40.4096	37.4843	36.9382	122.373	91.9884	91.2339	1.39694	6.23736	251.09	5.3401e-11	2.89741e-08
GPNMB	460.079	545.877	603.421	132.162	197.239	220.867	-1.57369	8.58302	252.875	6.0443e-11	3.15804e-08
LVRN	60.628	50.9889	61.5313	265.86	183.044	200.512	1.89762	6.96562	267.135	8.28807e-11	4.03172e-08
TGM2	4.61746	3.43089	3.01338	26.97	16.5992	19.0869	2.51347	4.4624	237.154	8.23657e-11	4.03172e-08
THBD	5.81963	5.65732	5.0547	18.4599	15.4398	18.6077	1.66548	4.73009	232.992	9.23234e-11	4.34135e-08
MATN2	65.6826	73.8736	60.5592	14.4608	17.7586	14.7733	-2.09923	5.9109	249.556	1.22834e-10	5.58975e-08
EDIL3	61.6663	77.633	71.5759	14.3328	21.9155	19.538	-1.93099	5.86085	236.626	1.35764e-10	5.98505e-08
XDH	43.9341	40.0027	45.9135	103.945	99.8214	103.272	1.24142	6.77654	216.536	1.57441e-10	6.73038e-08
HEG1	25.4643	25.4762	25.9215	6.01465	8.73791	7.44306	-1.81251	5.19557	213.592	1.73911e-10	7.11773e-08
LRRC38	0.0546444	0.0364988	0.0324019	4.86291	1.69668	1.97354	5.97051	1.62791	213.142	1.76594e-10	7.11773e-08
C15orf52	41.6664	42.3752	49.0241	105.96	99.2841	98.7897	1.19688	6.91139	210.568	1.92878e-10	7.55813e-08
PAPSS2	66.7482	82.8889	71.1546	26.906	24.0929	26.7274	-1.50665	5.28883	206.404	2.22945e-10	8.50024e-08
IGF2BP2	36.038	32.3015	32.0455	96.7463	83.9857	77.4473	1.36088	6.28719	204.647	2.37193e-10	8.80546e-08
TSC22D3	53.0598	67.0119	64.091	19.3237	29.6636	28.419	-1.26745	5.73618	201.264	2.67614e-10	9.68009e-08
FRMD3	0.601089	0.510984	1.32848	10.8136	11.3112	10.8827	3.767	2.75408	195.356	3.82063e-10	1.34744e-07
ESYT2	104.262	121.979	119.822	55.7635	58.79	63.5761	-0.956395	6.6719	189.724	4.09921e-10	1.41043e-07
SLC40A1	56.639	67.3039	70.0854	20.1875	24.2625	27.7987	-1.43288	5.71519	188.301	4.32758e-10	1.45355e-07
SFRP1	3.03277	2.62792	2.78657	24.4745	20.3884	21.6525	2.97089	3.93899	206.108	4.6321e-10	1.51965e-07
SLCO4A1	75.6279	63.9825	49.9962	177.208	131.776	119.822	1.17359	6.84937	183.602	5.19067e-10	1.6642e-07
FBLN2	30.7921	32.9585	29.907	4.15907	8.68135	7.72499	-2.21846	4.42065	190.916	5.35151e-10	1.67764e-07
CD74	4.39888	2.48192	3.17539	18.9718	12.5272	15.5064	2.22871	3.54649	180.64	5.83411e-10	1.7511e-07
IQCA1	7.1311	7.77425	9.04014	1.53566	1.58357	1.46606	-2.38632	2.91252	181.038	5.74263e-10	1.7511e-07
MPPED2	13.0054	14.563	16.5898	0.255943	1.24423	1.15593	-4.09646	2.90501	200.452	6.03147e-10	1.77262e-07
ETV5	14.5354	11.5336	13.1876	56.4034	35.1779	35.862	1.67223	4.3891	177.926	6.5038e-10	1.83498e-07
LINC00941	3.38796	2.59142	3.04578	14.9407	13.2341	11.1928	2.12347	3.14889	177.952	6.49694e-10	1.83498e-07
HSD17B2	0.464478	0.656979	0.486029	11.6134	5.42938	5.49772	3.7808	2.70858	177.004	6.7507e-10	1.847e-07
SRGAP3	49.4805	60.6976	62.4709	21.0513	22.9335	24.7538	-1.32389	5.17951	176.794	6.80825e-10	1.847e-07
SMIM14	35.7648	49.5654	54.176	13.7569	14.5349	17.4799	-1.59445	5.22579	176.082	7.00808e-10	1.86534e-07
FBLN1	236.774	254.214	245.412	117.286	143.002	136.005	-0.899061	7.68912	174.3	7.53783e-10	1.96919e-07
COL12A1	128.196	148.477	137.481	51.8924	64.1345	66.6492	-1.18935	8.14446	172.629	8.07618e-10	1.99878e-07
GPR153	35.4369	28.4326	28.0601	97.6101	70.7233	78.6032	1.42246	5.8823	173.297	7.85587e-10	1.99878e-07
SNCG	47.568	46.317	50.5794	7.26237	12.7534	15.2526	-2.06231	5.11041	190.136	8.07013e-10	1.99878e-07
WNT5A	16.8032	15.001	12.5071	2.75138	1.89463	1.7198	-2.80384	2.62814	171.428	8.48966e-10	2.06489e-07
MEGF9	62.9231	73.2167	58.0318	25.6902	33.7074	27.6859	-1.15634	5.57746	168.393	9.64587e-10	2.2679e-07
VIT	41.5298	45.806	45.0711	11.5494	18.8614	19.1433	-1.44807	7.14956	173.292	9.49258e-10	2.2679e-07
ABCC2	29.1528	28.9436	31.8187	9.43789	9.27519	11.3338	-1.58314	3.75723	167.512	1.00139e-09	2.31584e-07
CDK6	29.6719	28.7611	26.0836	84.4611	65.2091	62.1383	1.32162	6.15183	166.122	1.06274e-09	2.39256e-07
PPP1R14C	33.1965	30.1845	32.5963	11.7734	11.1981	11.0236	-1.49703	4.89856	165.997	1.06849e-09	2.39256e-07
CDH6	47.7592	59.4931	44.0666	13.6929	15.6377	9.47299	-1.97178	4.99467	178.711	1.14937e-09	2.53347e-07
FGFR2	102.13	112.708	102.325	47.4774	59.8363	56.3022	-0.960815	6.55531	160.315	1.36936e-09	2.97194e-07
MICAL2	26.8031	25.3667	21.5473	65.3614	51.3812	53.5393	1.20843	5.46787	158.465	1.48715e-09	3.17867e-07
DISP2	15.4371	14.5265	11.5675	38.0075	38.7974	39.217	1.48943	4.92322	157.18	1.57574e-09	3.31775e-07
IDS	124.371	131.834	126.303	70.1923	75.672	68.2562	-0.837838	6.82252	156.469	1.6273e-09	3.37593e-07
CEACAM6	4.15298	5.98581	8.84573	30.3292	40.7486	46.7447	2.65368	4.0611	176.156	1.67785e-09	3.43036e-07
MYC	98.4693	70.0048	111.722	224.846	167.406	199.243	1.09097	7.40681	154.718	1.76257e-09	3.54306e-07
TMCO3	167.731	196.181	174.906	89.8359	100.981	104.034	-0.868901	7.26195	154.464	1.78321e-09	3.54306e-07
ADAM8	3.16938	1.89794	1.55529	16.4123	10.6891	8.68357	2.43009	2.68164	153.327	1.87916e-09	3.68184e-07
WDR66	45.0543	46.171	47.242	15.2926	15.3267	18.8332	-1.48653	5.55587	151.611	2.05999e-09	3.98085e-07
EFNB1	50.2456	48.1055	40.1784	96.5224	89.0757	99.128	1.04061	6.57752	150.425	2.15136e-09	4.05737e-07
NEDD9	80.9284	105.847	125.039	27.1939	54.8594	53.5393	-1.23883	7.38945	151.216	2.1571e-09	4.05737e-07
MTAP	53.3603	50.2224	53.5928	109.192	94.0244	97.4646	0.93342	5.92192	149.273	2.27162e-09	4.21654e-07
CCNA1	23.743	19.0159	16.201	56.6593	40.7769	30.7872	1.09729	5.22638	148.561	2.34973e-09	4.30489e-07
SLC35F3	5.79231	3.68638	3.3374	18.5558	16.5992	18.9742	2.07382	3.94181	148.203	2.39008e-09	4.32268e-07
EREG	11.1201	6.78878	12.0859	47.6053	29.8333	34.5087	1.89068	4.11986	147.876	2.42773e-09	4.33519e-07
GNAI1	117.513	138.732	125.979	54.9317	57.7437	67.636	-1.08744	6.55554	147.247	2.50194e-09	4.41187e-07
PPAP2A	56.9942	62.705	59.2955	22.7469	29.494	30.1106	-1.13207	5.38755	146.534	2.5891e-09	4.50919e-07
CLU	245.873	256.623	241.232	89.26	120.04	112.83	-1.22401	7.19544	148.671	2.64084e-09	4.5432e-07
OSBPL6	7.70487	6.89828	4.79549	26.97	25.1957	22.442	1.96241	3.57007	145.218	2.75926e-09	4.64194e-07
RIMKLB	13.2513	11.2416	13.1552	35.0961	35.0365	42.0928	1.57716	4.5356	145.183	2.76404e-09	4.64194e-07
MAGED2	122.704	139.426	128.117	58.4189	70.2426	68.0307	-0.993924	7.24007	144.462	2.86269e-09	4.75105e-07
GSDMC	7.18574	7.26327	7.64685	27.7058	19.8229	20.0737	1.607	4.6706	144.088	2.9155e-09	4.78243e-07
DIO2	53.9614	54.7848	50.0934	18.6198	23.1031	18.6077	-1.39606	4.85696	143.244	3.03881e-09	4.92741e-07
ATP13A3	141.474	147.309	183.589	330.326	311.115	361.947	1.08831	8.04543	142.604	3.13613e-09	4.97539e-07
TENM2	5.10926	6.56979	4.82789	0.831814	0.650394	0.845802	-2.81973	4.07476	145.734	3.13893e-09	4.97539e-07
FOSL1	42.7866	26.7536	35.9661	157.725	78.4998	85.8207	1.55642	5.87697	153.942	3.18527e-09	4.98006e-07
LINC01419	9.12562	9.3437	11.5351	1.05576	1.75324	2.45283	-2.5242	2.63715	142.117	3.21249e-09	4.98006e-07
HCLS1	5.95624	4.30686	4.63348	24.0266	18.8614	19.6226	2.06319	3.82994	141.038	3.38952e-09	5.19738e-07
MGAT4B	46.6664	45.3681	41.3449	90.0598	86.4176	87.3714	0.983869	6.09277	139.679	3.62828e-09	5.44512e-07
RARG	145.3	153.405	140.333	71.28	85.3996	79.6464	-0.897882	6.83363	139.725	3.61985e-09	5.44512e-07
INAFM2	20.4917	17.7019	20.7048	49.4609	46.4608	48.6618	1.2972	5.16286	139.347	3.68954e-09	5.47877e-07
SESN3	10.7376	11.0226	8.00328	0.991778	2.0643	1.09954	-2.88923	2.70995	139.051	3.74499e-09	5.50318e-07
CYFIP2	1.50272	2.08043	1.6201	10.0458	9.44486	7.72499	2.38987	2.00048	136.665	4.22875e-09	6.08137e-07
GPR176	3.22402	3.97837	2.91617	15.9964	12.7534	11.5311	1.99647	4.1988	136.486	4.26778e-09	6.08137e-07
MAP4K4	81.1743	77.122	81.5556	186.838	161.298	151.934	1.05786	7.0069	136.717	4.2175e-09	6.08137e-07
ARSI	12.295	12.3731	13.4468	3.29526	3.36508	3.4396	-1.91837	2.81083	134.744	4.66986e-09	6.58778e-07
G0S2	5.13658	3.61338	3.4346	20.1875	10.1801	12.0104	1.77106	3.63699	134.405	4.75288e-09	6.6385e-07
PTX3	0.109289	0.291991	0.583235	18.2359	10.2649	9.02189	5.23601	2.5347	149.504	5.2605e-09	7.27548e-07
SNHG16	66.1744	54.5658	57.1246	111.431	101.292	105.894	0.844629	6.23938	131.216	5.62205e-09	7.70002e-07
AKR1C2	1346.44	1237.09	906.249	734.428	703.218	536.041	-0.815995	9.12329	130.703	5.77822e-09	7.76318e-07
PLCL2	0.846989	1.24096	1.49049	11.3575	10.7739	8.88092	3.12118	2.72149	136.455	5.77435e-09	7.76318e-07
LOC100505817	63.9886	60.4056	73.6496	135.938	111.67	121.965	0.901403	7.31555	128.228	6.60257e-09	8.7049e-07
NEURL1	6.17482	3.35789	5.0223	20.5074	13.0644	14.6606	1.72688	3.71704	128.361	6.55505e-09	8.7049e-07
MPP6	6.33876	5.25583	4.86029	17.3081	14.6197	15.9011	1.53944	3.34139	126.663	7.19199e-09	9.39421e-07
ENPP4	2.02184	2.91991	3.56421	13.0851	14.846	16.2112	2.38875	2.97569	126.039	7.44344e-09	9.63345e-07
HOPX	1.12021	0.94897	0.810048	9.30992	6.67361	5.49772	2.8911	1.90784	125.156	7.81651e-09	9.84532e-07
PTRF	169.398	144.572	130.774	285.664	259.055	243.986	0.830042	8.15644	125.252	7.77478e-09	9.84532e-07
TP53TG1	26.9944	28.6516	24.3338	7.71027	10.4346	9.92408	-1.52323	4.46463	125.398	7.71228e-09	9.84532e-07
CPD	204.971	258.813	239.159	127.651	160.054	147.282	-0.691977	7.62198	123.799	8.43166e-09	1.04338e-06
RHBDL2	31.8304	36.6083	39.2711	15.4845	18.409	19.5944	-1.01034	5.15574	123.866	8.39997e-09	1.04338e-06
ITGA4	36.4752	40.6962	38.0723	6.97444	8.28546	10.7135	-2.1691	4.68744	138.163	8.84866e-09	1.08546e-06
KIT	37.0763	46.5725	39.3035	11.4854	17.702	17.7055	-1.41388	5.8663	128.305	8.93203e-09	1.08624e-06
EPHA4	21.1474	23.7972	21.3853	8.86202	9.19036	8.20428	-1.33767	4.73794	121.998	9.33395e-09	1.11617e-06
IGFBP4	65.9832	51.5729	54.662	111.655	91.5925	89.7396	0.766958	6.32288	121.994	9.33637e-09	1.11617e-06
RYR1	81.3929	90.2251	85.3467	37.3996	43.4633	51.5376	-0.970113	6.05255	121.289	9.71864e-09	1.14644e-06
UGT1A10	90.2726	114.898	109.389	49.3969	67.2734	57.43	-0.857023	6.71969	121.229	9.75211e-09	1.14644e-06
EFHD1	8.98901	7.88375	11.6323	2.01555	2.20569	3.27044	-1.93693	3.30656	121.046	9.85491e-09	1.14895e-06
GALNT7	121.475	134.644	136.315	61.4902	67.2734	75.5301	-0.945302	6.55108	119.243	1.09336e-08	1.25764e-06
PRKCD	150.573	178.041	182.682	80.9739	99.6234	103.075	-0.853479	7.00773	119.193	1.09655e-08	1.25764e-06
CRIP1	3.38796	1.75194	2.36534	10.0777	7.83301	7.89415	1.78712	2.95308	118.664	1.13079e-08	1.26681e-06
KRT4	652.318	730.451	898.084	260.966	407.317	522.819	-0.983326	9.52601	118.473	1.14348e-08	1.26681e-06
PCTP	21.9944	20.1474	24.107	6.75049	7.80473	9.38841	-1.47745	4.087	118.383	1.14945e-08	1.26681e-06
SOSTDC1	219.397	256.55	326.417	98.282	140.938	169.442	-0.986883	7.49411	118.576	1.13659e-08	1.26681e-06
TMPRSS3	9.48081	13.2126	13.9652	3.5832	5.1466	5.66688	-1.3571	3.62618	118.782	1.12307e-08	1.26681e-06
CROT	34.2074	36.1703	33.7304	13.597	17.0234	17.8464	-1.10675	4.76484	118.003	1.1753e-08	1.27538e-06
GREM1	2.73222	3.2119	3.75862	10.8776	11.1698	9.47299	1.71269	3.80711	118.061	1.17134e-08	1.27538e-06
ADAM23	27.6774	25.4762	21.3205	7.32636	7.80473	5.69507	-1.84151	3.67117	117.431	1.2154e-08	1.27953e-06
HAS3	3.16938	1.82494	2.62456	12.9891	6.70189	10.0087	1.94146	3.62993	117.447	1.21428e-08	1.27953e-06
HMCN1	23.1966	25.6587	20.0244	5.31081	7.66334	4.00346	-2.071	3.90524	123.826	1.20263e-08	1.27953e-06
HMGA1	438.604	306.663	331.439	759.318	588.154	568.83	0.837244	8.57644	117.788	1.19023e-08	1.27953e-06
P2RX4	55.4368	60.1866	63.9938	25.7862	29.9464	32.8453	-1.02811	5.75194	117.148	1.23582e-08	1.29139e-06
NPNT	32.9506	44.6746	35.8041	10.8776	10.1518	9.69853	-1.86814	5.29387	130.723	1.2718e-08	1.31921e-06
GIMAP4	0	0	0.0324019	4.0311	2.09257	1.74799	7.54332	0.175831	116.435	1.289e-08	1.32729e-06
CD44	1198.79	1062.88	1036.21	2338.74	1799.41	1707.11	0.818193	10.6931	115.863	1.33354e-08	1.3534e-06
MAGED1	103.606	126.76	118.17	45.0779	57.574	69.3558	-1.02694	6.84436	115.882	1.33205e-08	1.3534e-06
CADM1	0.519122	0.766476	0.324019	7.90223	6.39083	5.04662	3.61291	2.04144	117.582	1.35575e-08	1.35642e-06
NEBL	22.2949	31.097	30.1338	7.35835	13.8562	13.7302	-1.27775	5.0685	115.648	1.35072e-08	1.35642e-06
ALDH4A1	46.1746	46.901	51.6163	15.2926	19.0594	23.8798	-1.3224	4.92599	113.951	1.49554e-08	1.48574e-06
GRB10	1.7213	0.802974	0.615637	10.6536	6.22116	4.51095	2.75612	1.97827	113.107	1.57393e-08	1.55269e-06
BCAR3	24.9725	20.5853	21.7741	66.6731	42.4736	41.5289	1.13912	5.55183	112.977	1.58646e-08	1.55418e-06
CERCAM	34.9998	38.7983	39.4007	17.948	20.9257	23.5133	-0.866705	5.61342	112.377	1.64563e-08	1.60103e-06
DHRS3	464.095	551.315	580.805	213.136	296.325	336.798	-0.93645	8.53374	112.254	1.658e-08	1.60201e-06
SDC2	5.81963	7.48226	7.51725	14.2688	17.2213	17.4235	1.23679	4.23145	111.898	1.69458e-08	1.62622e-06
WNT11	12.8141	13.0301	12.6368	23.4508	43.435	39.7245	1.42705	5.10227	113.036	1.75462e-08	1.67246e-06
AMOTL1	101.611	121.578	119.984	196.308	192.008	195.296	0.771025	7.90114	111.065	1.78387e-08	1.67767e-06
GPR85	9.61742	11.5336	11.3407	2.01555	2.65813	3.10128	-2.06639	2.9065	111.136	1.77603e-08	1.67767e-06
MET	126.037	142.455	164.731	294.078	267.256	272.602	0.955374	8.19994	110.712	1.82323e-08	1.70333e-06
TSPAN7	5.73767	5.54782	3.79103	1.08776	1.04629	0.535675	-2.51986	1.23913	110.531	1.84381e-08	1.71123e-06
BCAM	29.8359	31.243	33.1796	11.3575	13.0927	15.4218	-1.25074	5.02482	110.374	1.86184e-08	1.71666e-06
SCPEP1	238.878	253.813	262.164	125.732	150.411	156.643	-0.807153	7.61024	109.859	1.9225e-08	1.76108e-06
MMP1	3.60653	2.66442	5.18431	68.3367	33.0853	29.9978	3.44708	3.83437	122.412	1.95132e-08	1.77595e-06
KANK1	45.9013	53.2518	55.8933	25.9462	27.8256	22.1882	-1.03029	5.39839	108.165	2.13831e-08	1.93366e-06
AK4	25.7922	28.7246	29.2913	45.5578	47.9312	51.9886	0.796395	6.40438	107.342	2.25296e-08	2.02436e-06
CEACAM1	1.31147	0.62048	1.49049	7.39035	7.12606	8.85273	2.7675	2.09895	106.921	2.31435e-08	2.05336e-06
FAM69A	33.2785	38.3968	35.4801	12.9251	13.6583	14.9707	-1.36834	5.23275	108.782	2.30219e-08	2.05336e-06
C1R	19.3715	21.8628	19.7976	6.55853	8.76618	9.86769	-1.29374	3.9237	106.799	2.33252e-08	2.05655e-06
KRT14	184.999	134.389	118.753	473.11	374.316	394.369	1.50709	9.86143	118.972	2.34755e-08	2.05695e-06
FKBP9	79.9721	91.9771	92.5399	47.0295	53.5868	58.9524	-0.7309	6.72889	105.497	2.53611e-08	2.20845e-06
P3H2	55.2729	50.9889	49.1213	118.31	100.274	108.573	1.07429	6.75499	106.898	2.5636e-08	2.21869e-06
ALPK1	17.3496	25.7317	22.2925	8.09419	10.1518	10.7417	-1.16443	4.15271	105.187	2.58763e-08	2.22583e-06
FLI1	1.17486	1.49645	0.518431	19.0357	14.6197	13.8148	3.91627	3.11423	116.42	2.70113e-08	2.30939e-06
FAM196B	0.2459	0.0729977	0.129608	3.10331	2.99747	2.59379	4.17438	0.574103	104.223	2.75508e-08	2.34132e-06
NOL11	166.42	155.96	157.117	283.105	242.908	247.172	0.685687	7.45198	104.02	2.79186e-08	2.35158e-06
PHLDB2	68.5241	73.3627	78.0238	153.374	131.606	129.154	0.913755	7.6225	103.973	2.80049e-08	2.35158e-06
CPOX	33.9888	24.4542	28.9349	54.4518	52.3992	57.4864	0.91915	5.63723	103.664	2.85779e-08	2.35691e-06
DHRS9	3.87976	2.29943	3.3374	23.6107	17.5889	18.5795	2.66067	3.61531	115.103	2.90708e-08	2.35691e-06
EEF1A2	23.7157	19.7824	20.1216	44.9819	37.9208	41.7262	0.969195	5.02966	103.676	2.8556e-08	2.35691e-06
FAM114A1	95.1633	128.257	120.892	42.8384	65.0677	68.8765	-0.976465	6.92461	103.438	2.90054e-08	2.35691e-06
KIAA0319L	59.6717	66.0994	60.0408	31.9608	36.6766	37.5536	-0.811054	5.96284	103.541	2.88098e-08	2.35691e-06
PHACTR3	0.710378	0.437986	1.00446	7.35835	5.28799	4.96204	3.03079	1.64254	103.578	2.87407e-08	2.35691e-06
MPZL3	70.7646	78.9835	67.7848	39.7991	44.4248	40.965	-0.796212	6.00997	103.179	2.95059e-08	2.37852e-06
CELF2	0.136611	0.145995	0.194412	6.97444	4.2417	4.93385	5.05812	2.48043	114.66	2.98049e-08	2.38897e-06
IL1R2	0.382511	0.182494	0.745244	4.35103	2.48847	3.29863	2.93678	2.35283	102.494	3.08713e-08	2.46046e-06
KIAA1549L	27.3769	22.5928	20.6724	49.6849	42.8129	37.0461	0.874459	5.10076	102.392	3.10817e-08	2.46331e-06
CD36	10.7376	14.928	11.3083	1.66363	2.62986	2.00173	-2.55033	2.26531	101.707	3.25321e-08	2.56385e-06
MIR100HG	0.7377	1.20446	0.84245	9.46988	6.39083	4.87746	2.87894	1.78166	101.319	3.33882e-08	2.61671e-06
IL1RL1	1.20218	1.35046	1.45809	12.1573	9.24691	7.55583	2.85426	2.76085	107.934	3.41673e-08	2.66297e-06
CREG1	131.475	152.638	172.346	77.7106	94.6182	101.44	-0.738125	7.08082	100.748	3.46915e-08	2.68898e-06
SSFA2	239.452	220.672	232.192	430.688	382.404	387.97	0.792853	8.30152	100.598	3.50437e-08	2.70143e-06
SLC38A4	12.3496	12.1541	10.5306	24.3465	24.1777	26.0789	1.09498	5.095	99.2136	3.84943e-08	2.9513e-06
ANKRD40	41.5025	41.8277	47.3392	75.791	77.6232	74.7125	0.805494	5.85963	98.5912	4.01688e-08	3.06304e-06
CDH19	4.97264	7.37277	9.78538	0.607864	1.72496	1.86077	-2.40964	2.38481	98.1641	4.13656e-08	3.13733e-06
TMEM52B	142.076	173.369	166.027	62.9299	78.2453	90.5572	-1.06233	7.54581	102	4.38189e-08	3.30563e-06
NTM	0.0819667	0.145995	0.0324019	2.84736	2.29052	2.02993	4.81064	0.443994	96.9972	4.48455e-08	3.35543e-06
SERPINE2	41.5844	27.0821	21.6121	80.1421	53.6434	49.1975	1.03231	5.43584	96.9623	4.49547e-08	3.35543e-06
CPM	2.56829	1.75194	2.20333	13.213	7.74818	7.83777	2.11897	2.26491	96.6212	4.60367e-08	3.4181e-06
EPB41L2	17.131	16.461	16.6222	39.0952	32.9722	28.4753	0.993283	4.82986	96.0749	4.78309e-08	3.53272e-06
DOCK8	7.24039	10.1102	14.2892	2.17551	3.30853	4.87746	-1.61455	2.96803	95.9076	4.8396e-08	3.53601e-06
METTL7A	11.8305	17.4829	19.8948	2.01555	5.96666	4.84927	-1.96966	3.19649	96.0524	4.83536e-08	3.53601e-06
SEC24D	124.781	136.798	121.993	77.4227	84.1837	71.0192	-0.723105	6.60657	95.8398	4.86273e-08	3.53601e-06
FEZ1	14.7267	14.3805	17.3026	37.4316	28.7022	33.4656	1.10337	4.55608	95.7285	4.90096e-08	3.53852e-06
PIGV	42.1309	46.682	51.7783	22.7149	27.5993	28.7573	-0.832854	5.48987	95.684	4.91636e-08	3.53852e-06
KRT17	61.9122	43.7986	42.6733	210.225	161.581	168.709	1.86322	9.02586	105.551	5.07253e-08	3.62798e-06
LUM	23.2512	38.9808	59.9112	7.51832	17.2496	20.7504	-1.42482	4.97961	99.6831	5.09759e-08	3.62798e-06
SNHG18	40.9014	52.5218	49.9314	23.3868	24.7433	22.2164	-1.01495	5.65587	95.1152	5.1178e-08	3.62798e-06
CALHM2	4.75407	4.85435	5.99436	12.4452	11.2829	13.0535	1.24165	3.57762	94.9587	5.17485e-08	3.65008e-06
ABCA12	43.0325	48.9814	56.8654	16.8922	22.5376	22.3856	-1.27996	5.49058	98.3097	5.34426e-08	3.71386e-06
PCSK5	47.8959	57.6682	59.7167	18.3959	28.7587	31.7176	-1.10278	5.63574	94.5526	5.32624e-08	3.71386e-06
TSR1	184.507	176.289	177.109	309.819	284.449	270.403	0.682622	7.60396	94.5858	5.31369e-08	3.71386e-06
HS3ST1	10.3005	8.86922	10.9519	30.6171	24.1211	26.9529	1.43981	3.98825	94.3352	5.40937e-08	3.73186e-06
ST6GALNAC2	32.3495	34.3089	41.1828	10.8456	17.9848	18.5795	-1.21515	4.99675	94.2997	5.42307e-08	3.73186e-06
BAZ2B	32.2402	39.1268	42.9326	17.98	24.0929	19.1433	-0.902551	5.37772	93.9538	5.55875e-08	3.80652e-06
MUC15	2.56829	4.08787	4.86029	0.479893	1.10284	0.873996	-2.21396	2.34218	93.8866	5.58552e-08	3.80652e-06
MPRIP	150.463	136.396	148.53	286.048	252.664	264.341	0.883854	7.93601	93.6381	5.68589e-08	3.85629e-06
RCN3	54.3166	54.7118	55.9905	31.065	31.9824	35.7492	-0.742276	5.90652	93.2676	5.83933e-08	3.94141e-06
GALNT10	26.5026	26.4252	22.811	51.9244	58.79	50.579	1.09823	5.09497	93.1328	5.89631e-08	3.96092e-06
TMEM107	29.9998	33.7249	35.0265	14.8127	17.4758	18.7204	-0.953612	4.75476	92.972	5.96512e-08	3.98815e-06
PLAGL1	11.7759	13.3951	16.525	31.7049	26.4965	32.1687	1.13054	5.422	92.8861	6.00223e-08	3.99403e-06
CBLB	70.464	78.4725	70.8306	36.5038	42.5584	31.5202	-0.995396	6.12669	92.7894	6.04434e-08	4.00317e-06
MXRA5	101.174	121.359	123.873	37.2717	66.8775	66.7338	-1.04994	7.24363	96.8361	6.16563e-08	4.04551e-06
SLPI	36.5845	36.3893	45.0711	61.5542	71.4303	73.6412	0.809876	5.70366	92.5502	6.14996e-08	4.04551e-06
BLVRB	153.66	149.134	128.279	77.3587	81.5821	82.3811	-0.838934	6.62265	92.1237	6.34344e-08	4.14291e-06
MSI1	0.0273222	0.0729977	0	1.40768	1.49873	1.88896	5.47343	-0.0451925	92.0027	6.39953e-08	4.16029e-06
FGFR1	1.50272	0.62048	0.68044	5.98266	6.44739	3.49598	2.49499	1.65641	91.5377	6.62057e-08	4.28424e-06
SEMA6D	3.96172	7.62826	5.0223	1.37569	2.48847	1.94535	-1.51721	4.07328	91.4502	6.66311e-08	4.29207e-06
ARPC3	124.098	128.804	125.46	209.105	194.977	196.254	0.665544	7.39747	91.0633	6.85494e-08	4.39557e-06
LCAL1	34.4533	35.5499	32.5315	13.1171	10.4629	14.9143	-1.41867	4.33099	90.8691	7.0162e-08	4.46074e-06
SYNJ2	53.4149	51.0254	57.2542	111.335	94.392	92.4744	0.874617	6.33428	90.7405	7.0198e-08	4.46074e-06
CAB39L	17.1037	18.8699	15.4557	6.07864	8.14407	5.61049	-1.37925	3.70797	90.3381	7.23162e-08	4.54424e-06
GALM	133.688	155.814	150.021	75.2152	97.3612	99.1844	-0.702323	6.89515	90.3078	7.24785e-08	4.54424e-06
PQLC3	22.7867	29.6736	30.1662	10.6216	12.9231	15.1681	-1.09513	5.11813	90.4187	7.18861e-08	4.54424e-06
SOX9	3.87976	4.08787	3.53181	19.3237	11.3112	11.954	1.87006	3.84575	93.6489	7.35413e-08	4.59047e-06
TINCR	28.7157	32.6665	27.8981	10.1737	15.6943	13.0817	-1.22099	4.89121	89.7664	7.54505e-08	4.6889e-06
NRG1	36.9396	28.3231	30.069	69.3925	54.2372	52.0168	0.877919	5.34305	89.1747	7.88567e-08	4.87909e-06
CTSC	359.916	389.99	321.362	221.039	213.556	186.048	-0.786712	7.63051	89.0851	7.93878e-08	4.8905e-06
RRP1B	56.7483	50.0764	50.6766	93.995	82.2607	80.6895	0.704839	5.92206	89.0188	7.97831e-08	4.89348e-06
LAMC2	522.155	498.501	473.068	1103.69	834.117	804.865	0.87048	10.4144	87.7869	8.75497e-08	5.3466e-06
MAP2	49.1254	48.4705	41.2801	20.0275	21.9437	20.3838	-1.1631	5.77976	90.5256	8.82733e-08	5.36755e-06
HBEGF	5.02729	3.86888	4.11504	18.3959	13.4886	14.6324	1.83372	2.91372	87.5006	8.94744e-08	5.37448e-06
MT2A	250.381	185.852	233.942	165.723	123.405	146.38	-0.621063	7.95583	87.5465	8.91632e-08	5.37448e-06
STAT6	77.1033	83.4363	89.0405	43.6062	42.926	52.045	-0.848706	6.27166	87.4924	8.95302e-08	5.37448e-06
PHGDH	277.102	245.418	239.515	141.312	146.028	155.148	-0.777068	7.36621	87.1332	9.20154e-08	5.49539e-06
RABEP1	110.928	113.438	101.256	186.71	170.347	168.089	0.689679	6.92522	87.0894	9.23235e-08	5.49539e-06
EDN1	9.72671	11.0956	10.8222	4.9269	3.84581	3.46779	-1.37226	3.68193	86.8372	9.41216e-08	5.53239e-06
HSPB1	533.74	384.552	375.96	160.604	181.517	199.186	-1.23588	7.90495	95.815	9.38704e-08	5.53239e-06
NFE2L3	61.557	60.4421	64.1558	119.237	106.608	110.716	0.850907	6.44756	86.8753	9.38475e-08	5.53239e-06
HMGCL	74.0159	86.0643	89.7209	38.0715	49.2886	54.949	-0.823998	6.2998	86.7119	9.50296e-08	5.56258e-06
FST	14.1256	10.2197	11.7295	31.161	24.3756	32.5916	1.28377	4.29736	86.3244	9.79008e-08	5.70697e-06
AFAP1L1	9.42617	8.02974	8.81332	25.5303	19.8794	20.7785	1.32777	4.44454	86.1171	9.94771e-08	5.775e-06
ST6GAL1	15.1912	15.877	20.6076	3.96711	6.92811	7.49945	-1.53368	3.87415	85.8129	1.01842e-07	5.88807e-06
C20orf194	15.8742	16.315	15.4881	6.17462	7.7199	7.66861	-1.14653	4.07009	84.8888	1.09425e-07	6.30063e-06
CDH4	0.846989	0.364988	0.421225	4.447	3.42164	2.96031	2.76332	1.26762	84.7128	1.10941e-07	6.3362e-06
CTSH	154.616	188.48	201.929	89.7399	122.02	136.653	-0.658823	7.15494	84.7397	1.10707e-07	6.3362e-06
FYN	1.2295	1.78844	1.6201	4.15907	6.13633	4.84927	1.7056	2.67753	84.3943	1.13743e-07	6.47007e-06
ACOT11	24.7266	23.5418	23.1998	11.3255	10.6043	12.0386	-1.07375	4.05596	84.0431	1.16927e-07	6.61095e-06
ADRB2	19.6993	22.9943	26.2132	43.4143	39.7872	40.7959	0.85254	5.86099	84.0181	1.17157e-07	6.61095e-06
NF2	100.327	93.7655	83.8238	168.538	147.922	142.208	0.72219	6.78912	83.7478	1.19682e-07	6.72652e-06
CALB1	120.409	113.365	148.174	211.793	210.021	243.817	0.806739	8.66528	83.6616	1.205e-07	6.74563e-06
KCTD20	144.07	167.712	151.544	98.9219	106.099	98.3386	-0.609333	6.94656	83.5375	1.21689e-07	6.78524e-06
GLCCI1	33.3878	40.8057	43.7102	19.2277	19.4836	19.6508	-1.00288	4.87878	83.4283	1.22746e-07	6.81725e-06
NAT10	190.736	167.347	163.824	301.309	282.893	260.056	0.69473	7.64065	83.154	1.25447e-07	6.89743e-06
OLR1	152.349	167.347	214.144	56.1474	71.1192	89.6832	-1.3036	7.36907	91.5643	1.24967e-07	6.89743e-06
STK39	53.0598	63.1065	85.8327	31.065	38.2884	46.7447	-0.792005	5.90875	83.133	1.25657e-07	6.89743e-06
GPC1	365.353	336.629	322.691	179.832	195.91	225.181	-0.772641	8.03638	82.6755	1.30321e-07	7.12572e-06
AKR1B10	41.721	38.1048	24.3662	10.1097	8.25718	6.90739	-2.02807	3.55375	89.9698	1.33845e-07	7.29014e-06
H2AFY2	13.3059	12.9571	13.8356	28.0577	25.8461	25.7688	0.990651	4.14017	82.0714	1.36783e-07	7.41092e-06
SLC20A1	142.212	147.273	137.352	314.33	264.202	236.994	0.91957	7.20576	83.3573	1.37113e-07	7.41092e-06
GCNT1	38.0872	39.6742	47.5336	12.0613	18.8332	21.7089	-1.27193	4.9365	84.471	1.38605e-07	7.46297e-06
DPYD	11.6666	12.7016	13.0256	22.459	23.3576	24.4155	0.910247	4.3097	81.7559	1.40301e-07	7.46876e-06
PIK3AP1	6.36608	4.70835	6.05916	12.9571	14.4218	13.7302	1.27542	3.9152	81.7795	1.40035e-07	7.46876e-06
SOX15	97.3491	74.1656	77.6026	141.856	123.745	131.663	0.679549	6.87137	81.8279	1.3949e-07	7.46876e-06
GOLGA2	46.3112	51.3539	48.7973	24.8264	32.039	30.3361	-0.752193	5.48432	81.6651	1.41332e-07	7.47152e-06
LIPA	243.058	254.032	313.197	409.924	430.307	523.552	0.751895	8.42022	81.6473	1.41536e-07	7.47152e-06
SVIL	34.7539	40.7327	37.7158	18.9078	22.481	22.7239	-0.821683	5.98503	81.6118	1.41941e-07	7.47152e-06
PTGR1	161.775	152.456	131.714	102.121	97.0784	80.0975	-0.676339	6.66164	80.7822	1.5182e-07	7.9618e-06
KDM5B	327.348	381.96	360.957	164.763	242.654	234.4	-0.758259	9.00413	80.6318	1.53692e-07	8.03014e-06
SEMA4D	9.91797	10.7307	9.29935	24.7305	23.0749	24.8948	1.27764	3.98514	80.4921	1.55454e-07	8.09223e-06
GSN	62.0214	72.6327	66.1971	32.9846	39.7306	42.854	-0.807857	6.47789	80.3111	1.57773e-07	8.18275e-06
LOC285629	4.78139	4.41636	4.34186	0.639857	0.820062	0.958576	-2.50177	1.08706	80.2096	1.5909e-07	8.22083e-06
ATXN10	276.146	312.43	337.369	182.199	205.694	221.882	-0.602399	7.96837	79.8744	1.63528e-07	8.35829e-06
LAD1	224.015	178.698	180.349	336.789	286.711	289.49	0.649919	7.8305	79.884	1.63399e-07	8.35829e-06
LINCR-0002	7.45897	6.67929	7.90607	1.56765	2.03602	2.39644	-1.88927	2.6676	79.936	1.62702e-07	8.35829e-06
EXOC4	57.7045	68.4718	70.8306	36.8877	43.4633	41.8672	-0.686918	5.9895	79.7694	1.64947e-07	8.40038e-06
FAAH	33.6063	37.3748	37.651	17.756	20.1622	22.3574	-0.857536	5.11206	79.6053	1.67193e-07	8.48412e-06
PDE2A	0.4918	0.729977	0.777646	4.60697	5.17488	6.37171	3.02242	1.11344	79.4254	1.69694e-07	8.58018e-06
AKR1C3	740.514	746.182	570.825	469.367	481.292	380.639	-0.625448	8.51201	79.2976	1.71497e-07	8.63543e-06
GAL3ST4	14.0983	13.6871	12.0535	3.39124	5.23143	4.48275	-1.6064	3.44091	79.2614	1.72011e-07	8.63543e-06
CAPNS2	6.72127	10.8402	11.2111	1.85558	1.80979	4.22901	-1.89121	3.0878	78.9862	1.7598e-07	8.80339e-06
TUBB4A	2.65026	3.2119	2.04132	9.08597	10.6891	10.347	1.92599	2.10491	78.8177	1.78461e-07	8.89593e-06
DLG1	253.332	273.376	279.207	398.471	421.144	397.64	0.595564	8.48293	78.5606	1.82324e-07	8.97818e-06
HBP1	45.5735	66.6469	60.2676	28.8255	37.0725	37.5818	-0.728731	6.37331	78.5387	1.82657e-07	8.97818e-06
LINC01468	38.2784	38.5793	46.3348	81.1338	64.0497	73.8667	0.828226	5.60359	78.6068	1.81623e-07	8.97818e-06
MATK	4.1803	3.54039	4.9899	12.2852	11.3395	10.7417	1.4512	3.14443	78.6227	1.81382e-07	8.97818e-06
HK2	13.989	8.68672	12.4747	33.9124	28.476	26.8401	1.33546	6.17883	86.0171	1.84828e-07	9.05336e-06
MXD1	19.8359	18.7239	17.8535	53.396	49.0906	33.9449	1.26163	6.26456	85.8618	1.86923e-07	9.1243e-06
ADGRV1	5.9016	7.59176	8.68372	1.98356	2.8278	3.4114	-1.44206	3.33917	78.0544	1.90207e-07	9.25259e-06
ADAMTS12	6.06553	4.96384	5.67034	16.4123	16.2316	13.5892	1.45745	3.05456	77.7403	1.95292e-07	9.46729e-06
ERP27	16.2294	21.5343	24.9495	8.57408	7.94612	8.68357	-1.30236	3.67299	77.6823	1.96248e-07	9.48105e-06
LRRC8A	105.573	99.2768	97.4326	155.229	151.287	150.694	0.597394	6.90235	77.3968	2.0103e-07	9.65843e-06
STEAP4	8.96169	13.7601	25.6299	3.23128	5.96666	6.31532	-1.59582	3.5196	77.3815	2.01289e-07	9.65843e-06
ODC1	91.8846	72.8517	69.1781	169.626	134.151	121.457	0.859144	6.16948	77.2638	2.03302e-07	9.72196e-06
IL7R	9.26223	5.10984	4.69828	23.0988	14.0542	10.8263	1.32756	2.79563	76.8818	2.09991e-07	1.00079e-05
SUSD5	1.55737	1.27746	1.36088	10.1417	6.78672	6.76642	2.48502	2.00459	76.7159	2.12974e-07	1.01159e-05
C9orf16	19.8359	16.388	21.9037	7.42234	8.93585	9.69853	-1.15101	3.66317	76.6577	2.14032e-07	1.01321e-05
NCF2	9.01633	8.83272	7.97087	19.0037	16.6558	22.5265	1.16853	4.75873	76.5399	2.16191e-07	1.02e-05
EDARADD	66.7482	72.0487	76.4685	38.5194	44.142	42.6566	-0.782988	6.07017	76.4856	2.17194e-07	1.02132e-05
DSEL	9.12562	10.6577	7.61445	38.2954	29.296	23.8516	1.72457	3.96962	82.6603	2.19577e-07	1.02909e-05
SRI	161.065	169.172	171.601	102.697	111.811	111.561	-0.623402	7.65243	75.8841	2.28668e-07	1.06815e-05
DOCK4	5.54641	5.94931	4.01784	20.0595	13.8845	11.8694	1.55257	3.06552	75.7137	2.32041e-07	1.08033e-05
PODXL	66.1471	69.9318	73.5524	127.523	124.763	109.475	0.787771	6.5866	75.3766	2.38882e-07	1.10852e-05
LGALS1	21.0928	20.8408	19.0199	9.02198	9.44486	11.1928	-1.05001	5.8102	75.2561	2.41382e-07	1.11645e-05
FRMD8	51.2018	52.8503	47.6956	82.2856	79.4047	74.3742	0.637244	6.10804	74.9404	2.48076e-07	1.14366e-05
WASF3	7.8688	6.89828	5.31392	21.1153	19.9926	18.3257	1.55959	3.77022	76.0715	2.49107e-07	1.14468e-05
CCDC71L	9.99993	8.17574	10.0122	20.7634	16.882	19.7354	1.02517	3.70788	74.6277	2.54912e-07	1.15628e-05
HPDL	0.601089	0.62048	0.68044	4.31903	4.55276	5.92062	2.97159	1.09469	74.7213	2.52843e-07	1.15628e-05
SLC12A2	98.4693	120.775	119.433	59.0588	65.6616	57.5709	-0.886579	6.53512	74.7852	2.53422e-07	1.15628e-05
UGT1A6	62.8684	63.727	58.9715	35.3201	42.5584	36.0876	-0.710082	5.73062	74.6381	2.5468e-07	1.15628e-05
SLC39A8	36.7211	32.557	35.0589	69.3285	59.9494	60.4185	0.859803	5.40592	74.5877	2.55801e-07	1.1566e-05
POLR1B	86.5022	93.9115	77.3758	162.428	152.503	128.731	0.7788	6.5357	74.4217	2.59531e-07	1.16971e-05
IFIT2	36.8577	42.5211	48.2789	71.1521	62.9186	79.6746	0.747059	5.8066	73.9262	2.71035e-07	1.21767e-05
KMT2E	111.994	134.17	134.565	75.0872	83.816	79.7592	-0.669469	7.22049	73.8074	2.73876e-07	1.22653e-05
RPP40	35.6828	31.3525	31.7863	70.8321	54.8028	53.2292	0.846378	5.08109	73.6745	2.77097e-07	1.23703e-05
FBXL21	0.437156	0.291991	0.388823	4.0311	2.20569	2.34005	2.90891	0.635842	73.5323	2.80591e-07	1.24867e-05
LOC101928100	21.5572	23.4323	26.2456	8.63807	11.396	12.969	-1.11731	4.37128	73.477	2.81963e-07	1.25083e-05
GSTZ1	13.1693	15.0375	14.3541	6.65451	6.306	6.4281	-1.13366	3.41625	73.4289	2.83162e-07	1.25222e-05
TFPI	14.5354	20.8043	25.2735	7.00643	8.14407	10.4879	-1.22843	5.47101	76.2031	2.89099e-07	1.27448e-05
FAM3C	81.7481	94.459	117.457	46.2297	50.8439	62.7585	-0.873993	6.44768	73.1188	2.91033e-07	1.279e-05
UXS1	58.0051	62.5955	56.2173	38.9353	34.075	31.5766	-0.761833	5.46702	72.7307	3.01238e-07	1.31974e-05
CD40	0.409833	0.255492	0.68044	3.5832	3.05403	3.72153	2.94053	1.3121	72.6369	3.03762e-07	1.32668e-05
GALNT14	66.0651	58.0332	55.8285	110.023	89.5848	91.3748	0.690527	6.05972	72.542	3.06342e-07	1.33382e-05
ENPP5	1.7213	1.24096	2.49495	5.98266	7.91784	8.88092	2.04422	2.46935	72.2549	3.14301e-07	1.36426e-05
CERS3	4.31691	4.92734	2.72176	0.767828	1.10284	0.817609	-2.14082	1.59511	72.0882	3.19029e-07	1.38053e-05
PAQR7	36.1473	42.0467	39.4331	19.7396	23.1597	23.4005	-0.831687	5.44432	71.8818	3.24993e-07	1.39999e-05
TGIF1	95.2726	94.094	103.135	56.1474	61.2219	65.6625	-0.678251	6.47731	71.8641	3.25511e-07	1.39999e-05
CLCA2	48.0598	40.0392	42.8677	9.14995	10.887	15.2526	-1.9078	5.55583	78.2806	3.31435e-07	1.42114e-05
OPN3	13.6884	18.6509	15.4881	5.8227	8.00268	6.56906	-1.2358	4.28557	71.4196	3.38814e-07	1.44838e-05
TJP3	23.7703	31.7905	34.3784	7.39035	13.7431	17.3389	-1.29672	3.9205	70.2646	3.76343e-07	1.60395e-05
SFTA1P	16.9671	14.0886	17.9831	38.3914	28.3911	33.9449	1.0362	5.33897	70.0623	3.83391e-07	1.62906e-05
GMPS	158.551	142.418	151.155	241.194	222.746	213.283	0.582629	7.17448	69.9406	3.87698e-07	1.64242e-05
VEPH1	3.4426	2.95641	3.14299	13.373	10.1801	12.9972	1.94312	2.87663	70.9838	4.22196e-07	1.78321e-05
TSPAN5	21.1747	20.8043	21.8389	40.279	38.0622	35.7492	0.837565	5.16704	68.8298	4.29672e-07	1.80937e-05
AKAP9	75.4367	74.5306	77.1166	48.7891	48.0161	47.9288	-0.649702	6.1852	68.6997	4.34915e-07	1.82599e-05
MARCKS	141.311	177.932	184.853	80.494	97.0784	117.764	-0.777457	8.05863	68.1544	4.57695e-07	1.91593e-05
LGR6	32.4588	39.1268	35.2209	16.6363	23.2445	22.3292	-0.790827	5.26442	68.062	4.61685e-07	1.92692e-05
CPA4	161.857	132.381	138	265.221	218.872	213.481	0.688531	7.76676	67.9533	4.66431e-07	1.93528e-05
UPK2	18.1146	22.9943	29.9718	6.39857	12.8948	12.7716	-1.16903	4.27359	67.9683	4.65771e-07	1.93528e-05
AGRN	116.994	127.235	117.133	61.3943	73.5228	77.6728	-0.774931	7.23077	67.7618	4.74924e-07	1.96474e-05
FGD3	44.2074	46.609	44.2934	18.7478	27.3731	25.9379	-0.936822	5.84501	67.6503	4.82843e-07	1.99166e-05
NPR3	8.52453	4.70835	4.14745	0.575871	0.593838	0.281934	-3.57104	1.39884	71.499	4.94514e-07	2.03385e-05
AATF	80.3273	80.4799	74.6216	145.471	121.765	119.061	0.709842	6.45676	67.2029	5.00737e-07	2.05346e-05
SAMD9L	31.885	42.7401	50.1582	18.5558	22.3114	27.7423	-0.858125	5.2359	66.7685	5.21898e-07	2.13403e-05
FBN2	1.06557	1.38696	1.03686	7.74227	9.86903	4.93385	2.65917	2.23134	70.8041	5.2623e-07	2.14553e-05
CDC42BPA	77.1306	77.5965	78.9959	45.2059	52.5123	51.8759	-0.649411	6.07874	66.5659	5.32107e-07	2.16324e-05
AKAP12	20.1365	22.4833	24.2366	41.1108	43.3785	40.2038	0.902489	5.85706	66.4275	5.39214e-07	2.18583e-05
ST3GAL6	2.51364	1.89794	2.98098	10.3337	8.85102	7.49945	1.84133	2.36848	66.3467	5.43412e-07	2.19654e-05
RHBDD2	100.3	85.6628	75.3345	60.8184	52.7951	50.2689	-0.669174	5.8283	66.1423	5.54199e-07	2.23374e-05
JAG2	163.578	171.253	138.227	95.3067	94.5334	100.735	-0.703574	7.36403	66.0498	5.59157e-07	2.2473e-05
LOC400043	0.109289	0.0729977	0.0648039	1.53566	1.13112	1.38148	3.94922	-0.12239	65.5884	5.84659e-07	2.34312e-05
MGLL	9.07098	7.33627	8.3921	16.5083	14.4218	16.8315	0.943415	3.86079	65.3954	5.95717e-07	2.38067e-05
S1PR1	1.01092	0.437986	0.291617	9.11796	5.06176	3.4396	3.27902	1.78767	70.2541	5.99782e-07	2.38341e-05
SEPP1	2.04917	3.54039	5.57313	0.415907	1.10284	1.63522	-1.86262	1.83987	65.3255	5.99774e-07	2.38341e-05
AKR1C1	178.168	145.886	104.334	114.31	81.6669	53.9622	-0.808776	6.08219	65.2037	6.06928e-07	2.39174e-05
C1S	14.0163	16.9355	12.734	4.95889	6.70189	7.02016	-1.22125	3.05587	65.146	6.10353e-07	2.39174e-05
HPGD	54.098	71.5377	90.1422	14.3968	25.9592	37.8638	-1.50349	5.00228	70.9542	6.04198e-07	2.39174e-05
MT1X	52.8685	45.2951	54.2732	26.682	28.8719	31.4075	-0.809879	7.27175	65.1567	6.09715e-07	2.39174e-05
PSCA	9.28956	11.7891	13.1876	2.2395	3.81753	4.45456	-1.7092	2.53106	65.1824	6.08192e-07	2.39174e-05
TAF5L	8.90704	10.0007	10.3686	21.6592	20.2753	21.8781	1.12273	3.73397	65.087	6.13874e-07	2.39887e-05
PAN2	39.9451	43.6891	51.7459	17.2761	30.0595	25.5714	-0.928271	5.3473	64.9636	6.21312e-07	2.42123e-05
STC1	0.136611	0.291991	0.129608	0.863807	1.38562	0.986769	2.53352	2.07346	64.9307	6.23313e-07	2.42234e-05
JAM3	1.03824	0.693478	0.972058	5.85469	5.93838	4.53914	2.55688	1.47233	64.8934	6.25588e-07	2.4245e-05
DMD	13.1693	10.4752	13.706	3.83914	5.45766	4.76469	-1.43593	3.32902	64.8196	6.30123e-07	2.43174e-05
KCNQ5	5.6557	5.29233	4.86029	12.4452	13.2058	11.813	1.24848	3.08448	64.8069	6.30905e-07	2.43174e-05
SRP14	364.478	351.484	358.592	532.937	494.469	500.856	0.507209	8.58238	64.6099	6.4321e-07	2.47242e-05
WDR43	273.741	295.276	293.659	477.813	434.237	435.757	0.640193	8.31467	64.5476	6.47158e-07	2.48083e-05
ATP8B1	42.3221	53.8723	44.9739	22.555	32.4349	30.6744	-0.729927	5.3094	64.2425	6.66877e-07	2.53717e-05
MCOLN3	1.09289	0.985469	1.91171	6.30259	7.35228	6.76642	2.3831	2.09689	65.452	6.64172e-07	2.53717e-05
SENCR	0.0819667	0.0729977	0.194412	2.91135	1.80979	2.53741	4.34027	0.207821	64.2096	6.69048e-07	2.53717e-05
TSKU	130.081	115.336	107.088	79.0543	75.5589	78.9415	-0.591099	6.61052	64.2354	6.67346e-07	2.53717e-05
BNIP3	12.0491	10.2927	9.10494	21.0513	16.0619	18.9742	0.829938	6.93276	64.1283	6.74438e-07	2.54393e-05
ZNF711	1.01092	1.71545	1.39328	6.52654	9.19036	7.83777	2.5259	2.72214	69.6996	6.73134e-07	2.54393e-05
SH3BGRL	40.7374	49.4924	58.1291	26.906	23.3294	29.4339	-0.89312	5.82433	64.0876	6.77154e-07	2.54736e-05
FAM83A	183.66	179.793	173.869	278.114	278.001	274.547	0.628313	9.3766	63.9655	6.85381e-07	2.57145e-05
COL8A1	0	0.0364988	0	3.87113	2.34708	1.7198	7.50247	0.210822	66.3988	6.95462e-07	2.59694e-05
SORL1	134.07	159.5	157.085	73.3596	102.055	100.622	-0.722753	8.27805	63.8123	6.95857e-07	2.59694e-05
KLK5	78.6607	92.634	105.079	53.62	59.0728	61.3489	-0.660181	6.59745	63.6535	7.06909e-07	2.63123e-05
FOLR2	1.9672	1.02197	1.87931	0	0	0	-8.69892	-0.199351	74.7418	7.10538e-07	2.63369e-05
NUPR1	24.2075	19.0159	24.269	8.15817	10.1235	11.1928	-1.20708	3.91873	63.5912	7.11303e-07	2.63369e-05
ARHGAP31	5.4098	6.09531	4.95749	12.1893	11.905	12.3205	1.15445	3.25542	63.3758	7.26723e-07	2.64256e-05
CMTM3	2.97812	2.33593	3.79103	11.2295	8.70963	8.20428	1.61768	3.53846	64.2641	7.20149e-07	2.64256e-05
CTSB	1089.45	1063.1	1035.24	695.556	697.477	727.531	-0.588117	9.89916	63.4326	7.22619e-07	2.64256e-05
MAMDC2	7.21307	8.43123	6.8044	3.45523	3.25197	3.10128	-1.19049	2.91708	63.513	7.16855e-07	2.64256e-05
PQLC2L	0.4918	0.401487	0.648039	4.95889	4.04376	3.49598	3.00625	1.42764	63.4533	7.26172e-07	2.64256e-05
PRSS3	32.3768	28.3231	29.0321	79.0863	50.7873	49.0283	0.975828	5.41636	64.1024	7.26086e-07	2.64256e-05
SMG7	138.469	142.053	127.178	212.624	211.067	187.543	0.583544	7.28352	63.3746	7.26811e-07	2.64256e-05
GEMIN5	73.5241	68.2528	60.786	122.149	107.428	98.5078	0.69489	6.08353	63.3198	7.30793e-07	2.64341e-05
SSPN	17.8687	19.8554	25.7271	9.94977	9.89731	12.1232	-0.979057	4.19843	63.3423	7.2915e-07	2.64341e-05
PDE5A	23.5244	34.2724	39.2711	9.56586	14.9591	19.9327	-1.14224	4.66572	64.0532	7.35153e-07	2.65238e-05
SYT14	1.09289	2.11693	1.23127	7.1664	5.62733	5.18759	2.02437	1.84187	63.2183	7.38237e-07	2.65671e-05
PRICKLE1	29.5353	28.9071	27.3796	8.926	9.98214	11.8694	-1.48961	4.31689	68.1871	7.42331e-07	2.66465e-05
ANXA6	9.07098	8.17574	8.55411	15.4205	18.5787	18.6077	1.02205	3.87141	63.1041	7.46713e-07	2.67099e-05
SUMF2	58.8247	59.1281	63.9938	32.5047	40.0699	35.6929	-0.747395	5.85143	63.0884	7.47883e-07	2.67099e-05
CCAT1	1.53004	2.26293	2.78657	10.8776	12.0464	13.3919	2.47165	2.56135	68.2862	7.61767e-07	2.69745e-05
LMO4	22.2949	24.3082	28.1249	10.7816	13.4038	15.2244	-0.926236	4.24483	62.8895	7.62942e-07	2.69745e-05
TMEM200B	26.5299	26.0237	26.3752	15.2606	14.2238	16.0984	-0.795135	4.62105	62.9037	7.61856e-07	2.69745e-05
ZFPM2	6.1475	5.76682	6.28597	15.9644	13.6017	13.0817	1.22284	3.39952	62.9202	7.60597e-07	2.69745e-05
H6PD	24.8086	33.7249	33.1148	6.62252	15.666	17.2826	-1.26136	5.11746	67.4778	7.6867e-07	2.71091e-05
U2SURP	118.688	117.088	130.256	193.621	192.743	205.53	0.693484	7.1779	62.6467	7.81783e-07	2.75028e-05
HES4	37.4861	28.6881	32.6935	16.1244	16.7406	20.3838	-0.899033	5.16623	62.4284	7.99172e-07	2.80446e-05
PDLIM2	8.16934	7.08077	6.44798	18.2039	10.4629	14.9143	0.991588	4.77606	62.3843	8.02741e-07	2.80999e-05
AKR1B1	339.369	320.095	290.678	219.023	212.509	206.46	-0.571689	7.79297	62.1739	8.20002e-07	2.86331e-05
FAM181B	9.07098	6.93478	9.88259	4.06309	3.87409	4.20082	-1.09121	4.23968	62.0193	8.32961e-07	2.90138e-05
ZBED2	32.732	28.3961	37.003	58.9628	55.5663	53.8776	0.779146	6.3513	61.9226	8.41174e-07	2.92277e-05
PRKD3	144.617	152.164	151.771	214.256	224.329	211.31	0.534403	7.52856	61.8631	8.46278e-07	2.93328e-05
PLBD1	265.982	323.599	315.854	181.047	204.393	209.026	-0.603937	8.00585	61.8261	8.4947e-07	2.93713e-05
PPT1	636.963	758.008	714.948	483.892	514.745	478.076	-0.511484	9.1854	61.6776	8.62418e-07	2.9746e-05
KL	3.63386	8.68672	12.3127	1.66363	3.02575	1.91715	-1.80892	2.82156	61.6479	8.65032e-07	2.97634e-05
GUSB	61.8575	58.8361	60.7212	37.6556	41.6535	40.9086	-0.595238	5.87171	61.5928	8.69907e-07	2.98584e-05
FBXO2	95.819	90.2251	77.3758	46.8055	51.5508	54.7516	-0.784404	6.18233	61.345	8.92218e-07	3.0482e-05
SPANXD	25.3823	25.8047	24.8523	15.3566	15.0722	14.1813	-0.769828	4.41848	61.343	8.92399e-07	3.0482e-05
TTC1	71.6935	64.6759	68.7893	106.664	97.5309	95.2655	0.544734	6.20059	61.2283	9.02954e-07	3.07681e-05
BTBD11	51.0106	61.975	45.9783	26.4261	32.4349	31.9713	-0.806574	5.65835	61.1997	9.05603e-07	3.0784e-05
SLC2A12	13.4699	19.0524	20.478	5.05487	6.58878	7.33029	-1.47819	4.08605	64.5079	9.30626e-07	3.15585e-05
MB	11.2841	9.85469	12.3775	4.70295	5.23143	6.79461	-1.02117	4.85585	60.9072	9.33245e-07	3.15714e-05
TIMP3	318.031	351.849	393.975	481.428	535.473	546.755	0.558233	10.2555	60.7564	9.47857e-07	3.1989e-05
ZDHHC12	103.797	88.5827	80.4216	55.6675	52.9364	55.7384	-0.723652	6.04621	60.6478	9.58548e-07	3.22727e-05
PPM1H	3.4426	4.63535	3.88823	10.0777	12.2161	11.4183	1.49969	2.47404	60.4468	9.78696e-07	3.28725e-05
EIF2A	94.8354	98.2549	98.3722	146.303	139.411	137.415	0.537754	6.77698	60.3144	9.92225e-07	3.32478e-05
RABL6	35.4642	29.1991	29.5182	59.1228	51.6074	57.7965	0.842623	5.27511	60.2616	9.97678e-07	3.33513e-05
LGALS3	94.0704	105.482	106.829	53.0761	70.6102	70.6245	-0.663893	6.54602	60.1836	1.0058e-06	3.35434e-05
STK17A	75.7372	75.4431	73.7144	146.719	116.562	114.916	0.743847	6.86618	59.9535	1.03019e-06	3.42758e-05
JOSD2	36.4752	31.3525	31.0086	19.8676	15.8357	19.8482	-0.83885	4.95059	59.9195	1.03385e-06	3.43165e-05
COL13A1	0.163933	0.145995	0.226813	3.10331	1.97946	1.6916	3.60826	0.411271	59.8747	1.0387e-06	3.43966e-05
ADARB1	8.08738	8.43123	6.64239	16.6043	13.5734	13.8148	0.928519	3.86564	59.6984	1.05802e-06	3.49544e-05
RCN1	162.704	175.085	192.597	121.477	122.218	129.182	-0.505708	7.28924	59.4316	1.08803e-06	3.58619e-05
RNASEL	47.3767	54.4928	48.4733	28.1857	35.8565	32.3378	-0.643762	5.47966	59.3645	1.09573e-06	3.59535e-05
SFXN2	7.32236	5.87631	7.06362	18.9078	15.0156	21.0323	1.44509	3.15848	59.363	1.09591e-06	3.59535e-05
TCERG1	109.016	99.7878	98.5343	153.47	151.853	143.702	0.548786	6.83201	59.0975	1.12698e-06	3.68871e-05
MRPL11	72.2673	57.1207	60.138	105.032	88.2557	88.922	0.576258	5.99006	58.9838	1.1406e-06	3.7161e-05
PDE9A	8.00541	5.91281	8.06808	15.4205	13.6017	14.4068	0.984856	3.74245	58.9836	1.14062e-06	3.7161e-05
DNAH10	7.10378	5.07334	4.86029	16.0924	12.6403	10.1496	1.17879	3.4981	58.9069	1.14991e-06	3.72915e-05
TTC39A	14.6174	17.5924	16.6222	6.59052	7.12606	9.69853	-1.06912	3.24016	58.9217	1.14811e-06	3.72915e-05
CMSS1	44.2347	40.2217	38.0723	76.4629	65.2657	60.7286	0.720585	5.5042	58.7723	1.16642e-06	3.76538e-05
PLCD1	30.7102	31.9365	31.1058	12.6692	18.5504	20.6376	-0.877455	4.82709	58.779	1.16559e-06	3.76538e-05
SLC29A3	31.8577	38.9808	33.7952	16.9882	22.3396	20.8349	-0.807299	4.68464	58.6066	1.18711e-06	3.82342e-05
SASH1	54.7537	61.391	78.4127	33.3685	41.088	46.068	-0.691122	6.01046	58.5379	1.19581e-06	3.84266e-05
FNBP1L	45.0817	55.1132	50.8386	25.3383	34.5557	33.8885	-0.696727	6.15678	58.5116	1.19916e-06	3.84466e-05
PEG10	116.557	119.862	106.311	164.667	200.604	168.625	0.634288	6.8768	58.4282	1.20985e-06	3.87013e-05
VSNL1	37.3495	32.5205	30.3282	17.724	17.6738	16.6059	-0.945907	4.94994	58.4018	1.21326e-06	3.87226e-05
PLD3	69.8356	71.4282	76.0149	38.7753	46.178	49.2539	-0.706812	6.44047	58.1417	1.2474e-06	3.97226e-05
COL9A2	14.1802	14.5265	14.6781	5.95067	6.75845	8.1479	-1.06685	3.4999	58.0784	1.25588e-06	3.99025e-05
TGIF2	20.7649	22.4468	24.4635	43.3823	37.7229	39.4708	0.836922	5.14478	58.0323	1.26208e-06	4.00094e-05
ANXA3	74.2618	79.4945	85.9947	140.449	112.999	122.388	0.648874	7.33386	57.8873	1.28185e-06	4.04859e-05
PPT2	40.273	39.9662	44.7147	21.6592	27.3166	27.3758	-0.718132	5.05424	57.8801	1.28285e-06	4.04859e-05
GRK5	3.57921	3.57689	4.14745	13.1491	11.9899	10.2624	1.64614	2.47216	57.8548	1.28634e-06	4.05052e-05
ACE2	2.29507	3.32139	5.54073	0.159964	0.28278	0.676642	-3.31551	1.62765	61.0647	1.29651e-06	4.06442e-05
AIM1L	39.7538	43.5796	38.8175	20.6674	27.3166	28.3344	-0.692842	6.05398	57.7978	1.29424e-06	4.06442e-05
SSBP2	28.743	35.2579	35.2533	14.9726	18.9463	19.9045	-0.886247	4.68936	57.7301	1.30368e-06	4.07784e-05
IL1RN	40.109	40.9882	46.8532	19.1637	24.0646	32.4788	-0.783346	4.92227	57.6669	1.31258e-06	4.0966e-05
BBS2	67.4859	76.6476	79.8059	42.2625	54.2655	55.2591	-0.567444	6.38124	57.6251	1.3185e-06	4.10598e-05
THY1	3.9344	1.82494	2.78657	8.51009	7.21089	7.41487	1.46059	2.35096	57.5045	1.33574e-06	4.15051e-05
TMEM154	27.978	27.2646	30.4254	41.5267	47.9595	47.816	0.680076	5.24365	57.341	1.35954e-06	4.21518e-05
ALDH3B1	37.2948	42.2657	50.2878	12.8611	23.7253	31.774	-0.990604	5.15773	58.009	1.37394e-06	4.25048e-05
LUZP2	17.1857	18.4684	23.783	6.04665	10.5477	10.2906	-1.14661	4.55426	57.6243	1.41802e-06	4.37724e-05
GSTP1	1835.32	1586.06	1664.16	1170.46	1178.54	1201.41	-0.514259	10.4018	56.8902	1.42766e-06	4.39738e-05
ANP32A	105.682	94.5685	88.3276	154.653	143.963	141.475	0.610495	6.76533	56.8574	1.43277e-06	4.4035e-05
CD68	9.42617	8.68672	9.68818	20.6354	17.1082	22.442	1.10734	4.66579	57.2935	1.45008e-06	4.4182e-05
MIEF1	54.3166	47.7405	46.7884	86.1567	85.4562	75.6147	0.733973	5.81295	56.7736	1.4459e-06	4.4182e-05
MOSPD3	22.4862	17.9574	20.2512	8.83002	10.067	12.8844	-0.943602	4.38642	56.7779	1.44523e-06	4.4182e-05
PYGB	385.954	324.657	306.036	646.831	559.113	591.159	0.82877	8.50466	59.9564	1.44726e-06	4.4182e-05
FHL1	19.4261	18.5414	13.8032	48.1812	33.5094	27.9115	1.06598	4.69743	57.3834	1.45501e-06	4.4194e-05
TAPBP	347.785	378.529	372.039	235.435	259.196	270.854	-0.521761	8.65428	56.7051	1.45674e-06	4.4194e-05
CNTNAP4	10.0273	12.3366	14.4837	4.35103	7.09778	7.44306	-0.98225	3.85088	56.5744	1.47767e-06	4.42579e-05
IDH1	471.062	547.41	540.626	220.847	300.51	316.697	-0.898723	8.25632	61.117	1.47746e-06	4.42579e-05
KLF7	21.5572	23.3593	26.2132	12.7651	13.121	15.8729	-0.770278	6.13492	56.5927	1.47472e-06	4.42579e-05
NUDT14	66.2291	59.4931	59.7816	37.9435	37.9208	40.4575	-0.675843	5.96965	56.5842	1.47609e-06	4.42579e-05
SLC8A1	5.32783	3.2849	4.47147	11.4534	9.81247	10.347	1.27264	2.97163	56.6378	1.46747e-06	4.42579e-05
TNS4	34.7539	30.4765	40.632	88.1083	66.1988	72.6544	1.08864	5.83042	61.1345	1.47496e-06	4.42579e-05
RNF24	44.0707	54.2373	46.9828	29.3694	32.1804	30.4207	-0.654738	5.5321	56.4612	1.49608e-06	4.47145e-05
DAPK1	40.2456	46.974	47.242	54.2599	68.0369	68.5946	0.501494	7.26255	56.3741	1.51042e-06	4.50475e-05
LRIG1	6.25679	5.58432	5.37872	15.4845	11.3112	13.7584	1.23547	2.79762	56.253	1.53062e-06	4.55536e-05
NPM1	262.922	240.162	247.518	395.144	345.925	329.581	0.510008	8.10919	55.9866	1.57613e-06	4.68093e-05
TRIM8	38.5243	31.0605	30.4902	62.0661	49.8824	51.9886	0.711902	5.48384	55.9117	1.5892e-06	4.70986e-05
ANK3	57.8958	61.537	71.5759	28.6336	43.9723	40.2038	-0.779301	5.80113	55.8262	1.60427e-06	4.74454e-05
HAND1	2.37703	2.33593	1.6525	9.69383	6.36255	6.79461	1.83014	1.98278	55.5245	1.65875e-06	4.89539e-05
THBS1	373.713	292.064	278.333	244.297	199.247	199.158	-0.551096	8.48192	55.3596	1.6894e-06	4.97545e-05
AGR2	110.628	145.74	159.741	48.0852	92.2146	87.6815	-0.898956	6.11137	58.0181	1.70043e-06	4.99377e-05
PDPN	5.6557	3.79588	5.60553	12.5412	12.0464	10.0932	1.19531	3.82505	55.2891	1.7027e-06	4.99377e-05
DIAPH2	7.29503	7.81075	6.35078	12.9571	15.9488	17.6773	1.11638	3.8095	55.2704	1.70625e-06	4.99379e-05
DNAJC7	51.3931	45.7695	38.9471	82.3176	71.5434	62.4484	0.668042	5.66137	55.2427	1.71152e-06	4.99884e-05
RYR2	41.7484	44.7476	44.2286	26.4901	30.1161	25.7406	-0.669115	5.47317	55.2128	1.71724e-06	5.00518e-05
KIAA1804	39.9178	36.6448	35.9985	56.2434	53.8131	62.392	0.615915	5.56073	55.1033	1.73833e-06	5.05622e-05
POLR3G	5.21854	5.54782	6.09156	18.076	11.9616	16.0984	1.42398	2.89235	55.0017	1.75816e-06	5.10337e-05
DNAJB6	82.677	78.436	63.119	50.6767	49.4017	40.8241	-0.66879	5.94325	54.7709	1.80418e-06	5.21549e-05
SDR16C5	0.191256	0.0364988	0	3.42323	2.17741	2.45283	5.1175	0.531547	57.4642	1.80083e-06	5.21549e-05
PLSCR4	7.84148	8.90572	12.734	3.67918	4.10031	4.7083	-1.22309	3.81487	54.7154	1.81546e-06	5.23735e-05
PSMB9	54.9723	53.0328	54.2732	29.5934	37.4684	32.2533	-0.710947	5.07097	54.5309	1.85349e-06	5.3253e-05
SGPP1	92.3218	104.35	135.861	61.6822	60.2605	74.6562	-0.752971	6.30058	54.5476	1.85e-06	5.3253e-05
ARPC1A	177.458	177.713	168.717	124.676	112.914	113.225	-0.581109	7.02283	54.4489	1.87068e-06	5.35735e-05
VWF	2.78687	5.32883	5.31392	0.319928	0.84834	1.12774	-2.59363	1.04663	54.4415	1.87224e-06	5.35735e-05
METTL21A	20.3277	18.7969	24.269	12.2533	11.1133	11.4465	-0.860804	3.9235	54.4184	1.87712e-06	5.36043e-05
ORAI3	22.7048	27.3376	31.8511	11.9653	16.4012	21.0041	-0.747193	4.89436	54.383	1.88463e-06	5.37102e-05
CLDN11	48.1964	44.8571	59.1659	86.5086	71.4585	89.9934	0.703296	5.94408	54.2632	1.91029e-06	5.42515e-05
STAT3	112.486	109.46	110.782	158.812	164.493	147.17	0.497962	7.03339	54.2584	1.91132e-06	5.42515e-05
HSD17B3	5.60106	5.43833	4.56867	0.22395	0.56556	1.15593	-3.06877	2.89816	58.4536	1.921e-06	5.44124e-05
ZNRF2	31.9124	37.8493	38.5259	21.2113	22.2831	24.6974	-0.663862	5.11219	54.1967	1.9247e-06	5.44124e-05
ZNF630	5.35516	9.3802	9.52617	2.65541	3.67614	4.05985	-1.2037	3.13224	54.0626	1.95413e-06	5.5134e-05
ATXN7L3B	73.9613	86.5022	63.7346	116.23	128.665	106.768	0.654272	6.59246	53.9882	1.97069e-06	5.549e-05
PPFIBP2	10.2458	16.388	14.8725	4.25505	9.47314	7.78138	-0.989382	3.49608	53.869	1.99754e-06	5.6134e-05
PROM2	61.9941	74.1656	62.5033	25.9142	34.8668	44.3482	-0.933716	5.91021	56.4707	2.00948e-06	5.63573e-05
PLK2	184.042	179.136	227.786	317.561	282.837	300.26	0.610369	8.06929	53.7823	2.01732e-06	5.64651e-05
WBSCR27	12.9781	12.5191	15.7797	5.59875	6.27772	7.6968	-1.08021	3.09748	53.7282	2.02977e-06	5.67011e-05
MYEOV	30.9834	24.9287	33.9896	55.7315	49.8541	48.0698	0.774267	5.22216	53.6965	2.03712e-06	5.67939e-05
TBX5-AS1	0.765022	0.875972	0.453627	5.05487	3.36508	4.79288	2.67503	1.3873	53.6456	2.06154e-06	5.73611e-05
SLC26A11	15.7376	14.709	15.2289	8.0622	7.32401	6.93558	-1.03558	3.53701	53.295	2.13273e-06	5.92253e-05
GART	210.572	198.517	202.901	330.422	317.138	303.502	0.635931	7.69868	53.1397	2.17108e-06	6.01716e-05
HIST1H2BH	9.26223	11.0591	10.7898	4.22305	5.1466	5.10301	-1.1061	2.77656	53.0304	2.19852e-06	6.08129e-05
GATSL2	60.0542	66.4644	49.6722	23.4508	34.9233	31.3793	-0.968662	4.93825	53.5488	2.21885e-06	6.12551e-05
PCK2	55.5734	53.3613	55.4073	29.9453	32.6894	38.8223	-0.69838	5.06347	52.8951	2.23306e-06	6.15268e-05
TMEM8B	6.80323	9.5262	9.49376	3.29526	4.66587	4.14443	-1.09099	3.09624	52.754	2.26971e-06	6.24147e-05
RNPEPL1	63.2783	60.8436	59.814	34.3603	39.363	41.4161	-0.680966	5.81879	52.6914	2.28618e-06	6.27455e-05
IFIT1	42.3221	43.6891	47.6632	68.9766	61.9289	68.3972	0.575807	5.7188	52.5968	2.31136e-06	6.33134e-05
MEGF6	33.8522	40.4772	46.4644	14.4288	20.1057	29.0674	-0.948809	5.6759	54.3993	2.34976e-06	6.42404e-05
UBASH3B	37.1582	35.9149	33.212	67.057	56.9802	47.5059	0.675363	5.76929	52.3068	2.39046e-06	6.52268e-05
COTL1	547.128	439.592	429.066	783.729	644.739	629.502	0.541337	9.11398	52.2529	2.4055e-06	6.55103e-05
MRPS6	37.9506	34.5279	35.4477	65.2014	60.5715	54.0468	0.735074	6.23602	52.2142	2.41636e-06	6.56795e-05
C10orf2	19.4807	18.6509	19.5384	36.0879	33.0853	30.7872	0.78909	4.48051	52.1304	2.44007e-06	6.61962e-05
OLFML2A	44.4259	50.9159	51.0978	15.6765	29.8616	32.9017	-0.945068	6.52718	55.7508	2.45861e-06	6.65713e-05
BIN1	7.04913	4.78135	3.75862	15.3886	11.8768	11.7003	1.33364	2.94069	51.8641	2.51718e-06	6.78493e-05
SLITRK4	11.366	10.4022	10.9843	4.22305	4.15687	5.44133	-1.2499	3.42464	51.8744	2.51416e-06	6.78493e-05
WNT10A	257.649	258.594	229.827	139.393	157.197	158.644	-0.718383	7.70357	52.5222	2.52024e-06	6.78493e-05
CPNE2	61.7209	61.829	57.967	38.1675	41.2576	41.8954	-0.583665	5.9091	51.7721	2.54445e-06	6.83706e-05
CHST15	53.6335	59.0186	53.9492	38.7113	38.0339	33.3528	-0.596955	6.02276	51.7205	2.55992e-06	6.85252e-05
SYNE2	91.4475	87.6702	102.941	50.5167	62.5227	49.3667	-0.807294	6.27417	52.9767	2.55657e-06	6.85252e-05
LINC00504	1.74862	2.88341	2.30054	0.639857	0.933175	0.676642	-1.61775	1.73284	51.6751	2.5736e-06	6.86762e-05
RASSF8	26.4479	26.7171	26.3752	49.4289	40.89	37.3845	0.675233	5.42198	51.6694	2.5753e-06	6.86762e-05
TBC1D8B	15.7376	26.5712	24.4311	7.90223	11.594	15.0835	-0.946004	4.59697	51.5051	2.62552e-06	6.98835e-05
CCDC85B	30.6009	24.6367	22.0009	60.7864	36.5352	42.4593	0.831411	4.83708	51.4654	2.63783e-06	7.00788e-05
CRIP2	62.0214	61.756	43.3538	29.0175	31.4452	31.2383	-0.863656	5.93499	52.7408	2.68729e-06	7.11192e-05
FLJ36000	1.66666	1.53295	1.10167	5.08686	4.4962	5.27217	1.77396	1.69178	51.3018	2.68922e-06	7.11192e-05
NDN	25.519	24.8922	21.7093	44.566	35.2061	38.1175	0.707029	5.29501	51.2927	2.69211e-06	7.11192e-05
DUSP5	15.0819	14.855	27.0556	36.5998	34.1598	39.9501	0.992301	5.21075	52.9354	2.71363e-06	7.15535e-05
TOP1	30.1911	30.9875	25.5975	51.9884	48.214	40.7113	0.696221	4.9471	51.08	2.76071e-06	7.26592e-05
CYP2S1	148.633	159.463	148.142	97.8981	117.778	102.398	-0.523782	6.87598	50.9637	2.79904e-06	7.32581e-05
GSTM3	130.6	124.06	108.222	87.0525	83.7029	76.5169	-0.552286	6.50593	50.969	2.79728e-06	7.32581e-05
SYTL3	54.863	50.5509	63.5726	87.2765	80.0833	87.1458	0.594611	6.20539	50.995	2.78866e-06	7.32581e-05
CASP1	34.8085	36.3163	36.1281	15.3886	23.8666	23.5697	-0.800753	4.72389	50.9098	2.81701e-06	7.35334e-05
PAPSS1	95.0813	104.825	96.7846	68.7206	69.3943	64.8448	-0.545824	6.64439	50.9009	2.81999e-06	7.35334e-05
SLC1A4	74.5077	74.5671	67.9792	34.3923	36.2807	34.9598	-1.03162	5.4184	54.1547	2.91168e-06	7.57843e-05
CIRH1A	168.442	160.631	156.404	259.11	219.975	204.938	0.489211	7.28644	50.5802	2.92979e-06	7.61153e-05
ALDH1A1	130.873	136.25	134.371	34.0084	63.3993	64.9576	-1.34249	5.97932	54.3098	2.94869e-06	7.64653e-05
CDC42EP2	12.4316	8.13924	9.13734	28.8575	19.2573	18.3539	1.15512	3.84465	50.5056	2.95602e-06	7.65149e-05
TRIB2	11.1475	9.5627	9.00774	20.6034	19.0028	14.717	0.866237	4.19437	50.3972	2.99461e-06	7.73718e-05
GFPT1	273.741	301.991	290.904	207.314	219.692	206.094	-0.452877	7.89733	50.3425	3.01431e-06	7.77384e-05
LOC283140	6.25679	5.80332	4.56867	1.7916	1.75324	1.38148	-1.76985	2.24477	50.3051	3.02784e-06	7.79447e-05
FGGY	9.48081	11.9716	12.6043	4.35103	5.42938	7.04835	-1.02299	3.29393	50.2213	3.05845e-06	7.85727e-05
MALL	24.59	19.7824	23.0054	36.4398	35.7434	38.0611	0.708843	5.37676	50.2079	3.06337e-06	7.85727e-05
COLCA2	8.87972	10.4387	11.0491	1.66363	3.4782	4.36998	-1.73537	2.5608	50.9506	3.08008e-06	7.87151e-05
HS6ST2	41.8576	39.0538	48.1493	75.6631	66.1423	75.1918	0.749305	5.65114	50.1686	3.07786e-06	7.87151e-05
MOCS1	0.327867	0.0729977	0.0324019	3.10331	2.23396	3.01669	4.16036	0.368784	51.2971	3.09817e-06	7.90342e-05
ADGRL3	5.81963	8.46773	6.35078	2.17551	2.43191	2.73476	-1.4844	3.06386	50.0159	3.13494e-06	7.98103e-05
GRPEL1	50.4368	45.0031	47.1772	84.845	72.3917	69.2148	0.662678	5.73062	50.0027	3.13991e-06	7.98103e-05
TNFRSF10D	22.896	21.6073	21.8389	44.534	37.7229	32.3942	0.78626	5.50812	49.9475	3.16088e-06	8.01989e-05
KDM1A	827.836	850.569	790.477	584.829	629.469	584.252	-0.456782	9.58178	49.7679	3.23017e-06	8.18097e-05
PTPRK	204.698	228.227	239.094	141.024	174.645	151.511	-0.529019	7.8461	49.7518	3.23645e-06	8.18219e-05
CTSS	5.62838	9.59919	12.3127	2.20751	4.41137	3.27044	-1.48511	3.32959	50.2566	3.25063e-06	8.18959e-05
TRMT10C	38.7156	39.9297	49.9314	70.8961	61.6178	69.8351	0.656186	5.60727	49.7148	3.25099e-06	8.18959e-05
SYNDIG1	0	0.0364988	0	0.895799	1.07456	0.563868	5.85225	-0.45703	49.6571	3.27379e-06	8.23232e-05
MXD4	14.9453	17.0815	14.3541	7.48632	7.63506	8.26067	-0.996256	4.77111	49.6366	3.28192e-06	8.23808e-05
DUSP4	8.79776	4.45286	8.68372	35.0642	21.7741	23.908	1.88695	3.56878	53.2268	3.31248e-06	8.30003e-05
GATM	17.1037	19.4539	25.2087	32.6007	33.8488	46.5191	0.870812	4.7586	49.5327	3.32351e-06	8.31291e-05
RSL1D1	209.479	200.342	203.581	325.015	288.181	268.288	0.521691	7.91632	49.3372	3.40343e-06	8.49772e-05
LAMA3	258.878	256.331	226.489	450.683	390.83	359.043	0.695536	9.49508	49.9422	3.43745e-06	8.56751e-05
GCHFR	10.6557	9.08821	8.3921	3.93512	3.78925	4.39817	-1.21056	2.62274	49.2374	3.44506e-06	8.57134e-05
PI3	0.901633	0.62048	0.356421	4.38302	3.30853	3.29863	2.61408	1.08423	49.1621	3.47685e-06	8.63521e-05
BRSK2	3.77047	2.84691	3.27259	7.74227	7.49367	7.47125	1.21348	2.47729	49.0955	3.50525e-06	8.69043e-05
SERINC2	304.588	256.514	272.565	196.66	180.329	198.002	-0.535903	8.21944	49.056	3.52222e-06	8.7172e-05
FLNB	541.417	604.494	575.977	828.135	900.57	858.743	0.588924	10.3518	48.9237	3.57973e-06	8.84401e-05
ADARB2	2.86883	1.38696	1.7173	6.07864	4.80726	5.44133	1.45969	2.31028	48.8961	3.59187e-06	8.85849e-05
RBPMS	12.213	14.563	16.4926	6.07864	8.96413	9.16286	-0.854298	3.87876	48.6897	3.68404e-06	9.06995e-05
IGFBP3	797.399	1114.09	1507.6	552.42	737.406	883.751	-0.636859	12.3575	48.6019	3.72406e-06	9.1525e-05
SCFD1	80.1088	87.9257	87.6472	131.299	128.948	114.775	0.550341	6.77604	48.584	3.7323e-06	9.15679e-05
DNASE2	120.3	122.052	121.54	79.3742	85.7389	90.4445	-0.513703	6.89682	48.4316	3.80314e-06	9.31438e-05
SCIN	5.76499	7.73775	7.35524	2.33548	3.4782	2.96031	-1.26116	2.70232	48.3124	3.85957e-06	9.4362e-05
PPP2CA	217.977	217.022	209.478	324.759	284.533	289.575	0.476261	7.80281	48.1658	3.93031e-06	9.59253e-05
GALNT5	42.65	44.3461	44.0342	24.0906	26.1006	28.6163	-0.737481	5.40467	48.1218	3.95182e-06	9.60071e-05
TINAGL1	421.09	445.468	460.561	319.64	292.451	318.529	-0.509795	9.08891	48.1434	3.94123e-06	9.60071e-05
TOMM5	156.993	147.565	148.044	253.831	222.435	215.2	0.606224	7.18901	48.1172	3.95408e-06	9.60071e-05
MFAP3L	16.7485	20.8773	18.6311	8.44611	8.05923	8.5426	-1.16021	3.62231	48.1017	3.96168e-06	9.60264e-05
NAA50	470.899	431.854	473.198	766.644	694.395	734.354	0.673009	8.91433	48.5214	4.00714e-06	9.67957e-05
ZBTB11	44.3713	50.7699	44.1314	68.8166	70.9213	63.5198	0.546085	5.68499	48.0232	4.00053e-06	9.67957e-05
IGF2BP1	0.437156	0.364988	0.421225	4.28704	3.25197	1.80438	2.85565	0.846569	47.9823	4.02093e-06	9.69627e-05
TG	2.07649	4.08787	7.32284	0.287936	1.1594	1.66341	-2.14541	2.49499	49.9289	4.05274e-06	9.75632e-05
WNT5B	2.62293	3.61338	4.01784	1.24772	0.933175	0.761222	-1.78567	2.30597	47.765	4.1313e-06	9.9285e-05
CYTH3	190.053	217.351	236.437	135.17	169.923	169.104	-0.443489	7.99319	47.6995	4.16523e-06	9.993e-05
ITGA6	554.067	557.264	571.149	880.603	779.653	730.858	0.501726	10.2694	47.6165	4.20867e-06	0.000100801
CCNE1	104.699	83.1444	76.5009	164.155	123.716	112.52	0.592516	6.22038	47.5054	4.26765e-06	0.00010204
RRAGD	1.77594	1.64245	1.6525	6.2386	5.6556	5.32855	1.7562	2.25439	47.4604	4.29179e-06	0.000102444
PES1	108.906	89.2032	82.8517	145.407	126.968	128.111	0.516506	6.65824	47.3395	4.35743e-06	0.000103835
DSC2	62.8958	73.6182	61.7257	39.5112	45.4993	45.2222	-0.606065	6.3366	47.2695	4.39596e-06	0.000104576
FAM98A	117.13	109.278	103.427	178.008	168.989	168.625	0.648041	6.82797	47.215	4.42625e-06	0.000104869
PPM1G	295.053	247.243	232.549	401.158	346.208	337.362	0.48834	7.92562	47.2072	4.43058e-06	0.000104869
SLIT2	1.31147	0.145995	1.00446	11.1975	7.77645	5.07481	3.22395	1.95956	50.6118	4.42211e-06	0.000104869
MTSS1	44.6718	37.1923	36.1281	62.354	63.9366	57.8529	0.640193	6.15715	47.1227	4.47801e-06	0.000105814
FLOT2	266.856	250.711	236.534	166.075	173.938	176.632	-0.548739	7.85859	47.0625	4.51216e-06	0.000106366
PARP11	2.459	2.18993	3.85583	10.0458	8.34201	7.35848	1.5834	2.62575	47.055	4.51643e-06	0.000106366
TFEC	5.6557	7.99325	8.32729	2.43146	1.89463	2.02993	-1.77931	1.92272	46.9563	4.57314e-06	0.000107522
MGAT4A	8.1147	10.2927	9.46136	14.3968	19.1725	17.931	0.884772	3.63615	46.8951	4.60871e-06	0.000108178
VEGFA	33.9888	29.6371	36.0957	63.7937	46.4325	59.2907	0.763894	6.21861	47.3468	4.63217e-06	0.000108548
TFPI2	2.56829	2.26293	3.49941	12.0933	6.36255	6.37171	1.54439	2.61796	46.8161	4.65506e-06	0.000108904
LOC101927686	3.25134	4.01487	4.95749	0.927792	1.38562	1.7198	-1.61024	1.91729	46.795	4.66753e-06	0.000109015
KRT13	1415.51	1346.15	1245.27	360.431	711.447	737.314	-1.23662	10.5225	50.0765	4.69838e-06	0.000109554
TRHDE	2.02184	1.42345	1.10167	5.11885	4.10031	3.74972	1.53386	1.45627	46.6959	4.72661e-06	0.00011003
CALU	488.357	535.62	532.299	370.509	374.373	376.467	-0.472865	8.84842	46.6747	4.73934e-06	0.000110145
CASK	117.841	129.826	111.236	74.9592	89.9806	87.1176	-0.512007	6.63829	46.5986	4.7854e-06	0.00011078
KLK6	10.0819	12.9936	12.2155	5.66273	6.58878	5.10301	-1.02344	2.74083	46.5947	4.78778e-06	0.00011078
SPPL2A	118.906	151.543	139.717	84.2051	88.3405	91.6568	-0.628076	6.92093	46.5907	4.79024e-06	0.00011078
NOP56	150.081	126.359	135.246	222.99	187.2	181.537	0.521115	7.03963	46.5029	4.84411e-06	0.000111843
ADAM19	2.10381	2.62792	1.45809	15.6765	9.30347	8.17609	2.43207	2.97692	49.7515	4.87573e-06	0.000112275
TMEM53	14.1529	16.2785	15.7797	7.19839	8.14407	10.0369	-0.875453	3.76591	46.447	4.87875e-06	0.000112275
KCNS1	0.628411	1.02197	0.712842	2.62341	3.25197	1.74799	1.688	2.33029	46.3272	4.95394e-06	0.00011382
RAC2	21.9397	16.388	20.8344	39.6071	31.3603	35.4955	0.849464	4.91198	46.2952	4.97424e-06	0.0001141
AREG	8.25131	6.82528	9.91499	19.6756	12.9796	16.0702	0.95129	3.74295	46.1681	5.0558e-06	0.000115667
MDGA1	31.4479	27.1916	20.154	9.08597	13.0079	10.9672	-1.24081	3.80976	47.609	5.05895e-06	0.000115667
CLIP2	52.6772	50.1859	47.1124	25.4983	27.4862	28.1652	-0.895787	5.37302	47.5531	5.09359e-06	0.000116083
CTSO	3.14206	4.23387	5.37872	0.799821	1.4139	2.31186	-1.51426	2.58277	46.1158	5.08981e-06	0.000116083
ARHGEF37	6.66662	7.62826	6.09156	2.55943	3.95892	2.42463	-1.21233	2.98506	46.0548	5.12983e-06	0.000116532
VAV3	34.0708	37.8858	31.3327	11.4214	20.7278	16.0984	-1.11514	4.8348	49.0838	5.12425e-06	0.000116532
C11orf53	1.28414	1.38696	2.04132	0.0319928	0.339336	0.197354	-3.0764	0.0473237	46.0033	5.16388e-06	0.000117117
BOP1	243.195	183.334	158.705	373.612	269.348	273.194	0.648379	7.55267	46.0059	5.19009e-06	0.000117334
C12orf4	15.4371	15.1835	17.8859	31.0331	27.0621	29.8286	0.857309	4.12862	45.968	5.18735e-06	0.000117334
MTRR	110.027	106.905	101.872	163.771	149.195	148.495	0.532226	6.73676	45.9316	5.21172e-06	0.000117635
MYO7A	13.2786	12.4096	12.1507	4.28704	6.78672	6.54087	-1.10938	3.63056	45.9187	5.22035e-06	0.000117641
FAM174B	0.218578	0.510984	0.648039	2.43146	2.46019	1.97354	2.32619	1.18053	45.9023	5.23139e-06	0.000117702
MMP28	19.9452	25.2207	27.8657	32.1848	45.3862	52.1014	0.823029	5.24836	45.8183	5.2883e-06	0.000118793
TRHDE-AS1	0.765022	0.364988	0.615637	4.06309	1.92291	3.46779	2.40132	1.25819	45.7714	5.32034e-06	0.000119323
CLMP	2.67758	2.59142	3.305	9.98177	7.63506	6.31532	1.46869	2.13007	45.7422	5.34043e-06	0.000119482
CLTB	70.0542	58.7631	53.852	104.041	80.1965	81.8173	0.540503	6.18311	45.7131	5.36056e-06	0.000119482
LOC101927136	12.377	8.28524	9.72058	3.55121	3.44992	3.35502	-1.56331	2.25686	45.712	5.36133e-06	0.000119482
PLD1	28.8249	39.1633	33.6332	13.533	21.6044	17.2262	-0.980662	5.75357	48.7137	5.34961e-06	0.000119482
TCEB3	128.442	130.191	111.787	190.453	177.84	168.568	0.536185	7.03008	45.6076	5.43412e-06	0.000120914
IFT140	54.016	63.9825	63.5726	32.6967	40.7486	48.2953	-0.586027	6.26105	45.5932	5.44427e-06	0.000120949
H1FX	73.852	70.2238	69.7289	47.2854	48.0161	51.8759	-0.539751	6.24515	45.5495	5.47515e-06	0.000121253
SLC14A1	1.69398	1.97094	1.94412	5.50277	4.66587	5.75146	1.50829	1.57938	45.5545	5.47161e-06	0.000121253
SLC6A9	45.9013	36.7908	31.3003	20.2835	21.6892	19.0869	-0.873794	4.39823	45.5182	5.49739e-06	0.000121554
CDKN2D	71.7755	68.5813	60.2352	41.7826	39.0237	44.8839	-0.67048	5.76307	45.5033	5.50797e-06	0.000121598
LY6D	84.4803	65.7344	79.2875	27.8338	35.7717	38.3712	-1.14196	5.67147	48.6527	5.53423e-06	0.000121986
FAM134A	68.6061	75.2606	74.006	46.9975	48.8361	47.0548	-0.606705	6.05306	45.4373	5.55528e-06	0.000122259
TRPM4	47.7592	51.8283	48.9269	28.3776	32.5763	37.1871	-0.604222	5.35213	45.3911	5.58871e-06	0.000122804
ANKH	114.043	132.819	115.189	77.0707	92.9498	82.8886	-0.520146	6.99515	45.3425	5.62409e-06	0.000122965
AP3S1	115.163	114.132	126.854	185.239	158.725	160.392	0.499769	7.23511	45.3332	5.63092e-06	0.000122965
CREB3L2	60.8193	66.0994	55.2129	35.896	44.0289	39.6117	-0.604874	5.63516	45.3344	5.63003e-06	0.000122965
TTYH2	11.5573	10.5482	9.91499	20.1235	19.0028	19.6226	0.875	3.96883	45.3434	5.62343e-06	0.000122965
ARF5	122.513	106.431	104.431	82.1576	75.2761	79.9565	-0.488848	6.67489	45.2918	5.6613e-06	0.000123306
ELF3	188.96	205.087	213.691	82.6375	137.205	147.931	-0.773051	7.6596	47.9936	5.66401e-06	0.000123306
TP53I11	6.20214	5.83981	7.12842	10.6536	12.5837	16.0984	1.02925	2.84917	45.2418	5.69824e-06	0.00012386
SLC22A23	25.8195	28.1041	22.2601	14.8447	16.1185	14.7733	-0.729788	4.3132	45.1308	5.78117e-06	0.000125469
PREX1	7.84148	6.3873	4.92509	14.7807	12.1595	9.27563	0.920118	2.90106	45.1103	5.79665e-06	0.000125612
INADL	76.1197	82.8889	92.3455	47.1574	64.7001	59.178	-0.567917	6.63678	45.0905	5.81167e-06	0.000125744
FAM127C	6.36608	5.54782	6.25357	3.26327	2.71469	2.90392	-1.03366	2.89122	45.0657	5.83048e-06	0.000125765
PPP4R1	116.065	121.14	119.628	178.136	164.097	166.708	0.511399	7.29804	45.0747	5.82365e-06	0.000125765
LINC01133	39.0708	38.1413	47.5012	24.7305	27.26	27.3476	-0.650917	5.16814	45.0538	5.83958e-06	0.000125769
PDXDC1	197.731	221.548	203.419	145.567	157.961	149.594	-0.457669	7.51014	44.9722	5.90215e-06	0.000126923
TUSC3	80.7372	82.5969	88.4897	60.4985	54.8594	58.5577	-0.53376	6.27143	44.9125	5.94842e-06	0.000127724
HARS	77.9503	65.3329	65.2575	109.991	95.608	94.025	0.524129	6.26357	44.7606	6.06801e-06	0.000130093
TMEM41A	35.8741	34.4184	29.4534	56.5953	51.1267	46.6319	0.630084	5.39704	44.7275	6.09442e-06	0.000130461
NOLC1	187.895	170.888	174.97	287.808	244.605	235.725	0.519409	7.39245	44.6768	6.13513e-06	0.000131134
CCDC92	13.4699	15.804	16.3306	5.24683	6.306	10.7981	-1.06586	4.60518	45.6972	6.18484e-06	0.000131996
TBC1D17	64.1253	66.3549	65.9703	42.0386	46.4042	47.7878	-0.530758	5.93323	44.5774	6.21586e-06	0.000132458
ARSD	10.6557	12.8111	14.3865	5.75871	7.32401	8.79634	-0.800339	3.80829	44.5262	6.25787e-06	0.000133085
PHPT1	81.3929	68.5083	69.8586	52.5642	49.8259	51.9041	-0.506504	6.02894	44.5072	6.27358e-06	0.000133085
YWHAB	316.555	296.006	297.126	467.511	411.615	391.86	0.477961	8.41601	44.5134	6.26848e-06	0.000133085
DCTPP1	82.5678	65.1869	63.6698	116.486	102.847	96.6752	0.588228	6.04592	44.4002	6.36276e-06	0.000134572
MCU	168.032	176.508	186.927	232.78	242.823	238.206	0.426545	7.55166	44.4085	6.3558e-06	0.000134572
ZDHHC1	4.80871	4.59885	5.28151	1.75961	1.86635	2.70657	-1.23636	2.26838	44.3861	6.3746e-06	0.000134621
STAG1	132.048	133.951	130.061	189.43	177.247	167.384	0.429604	7.29776	44.3419	6.41195e-06	0.000135207
SEMA4F	39.8631	37.3748	38.4611	26.3301	25.1957	24.8666	-0.599807	5.41423	44.3185	6.43176e-06	0.000135422
NOP16	70.3001	61.5005	63.4106	121.285	94.9293	85.7925	0.616519	5.99775	44.3071	6.44152e-06	0.000135426
ARNTL2	170.108	176.618	181.483	294.494	253.003	279.002	0.638755	7.76392	44.29	6.4899e-06	0.000135835
GUF1	31.4479	26.4252	32.3047	51.7324	47.1395	47.3931	0.698487	5.1049	44.2517	6.48883e-06	0.000135835
ZNF385A	34.5626	30.075	30.2634	16.7323	19.1442	21.8217	-0.720866	5.07058	44.2544	6.48652e-06	0.000135835
COL5A1	21.202	23.3958	20.8344	12.6372	14.4218	12.3205	-0.738719	6.42124	44.2372	6.50129e-06	0.000135872
SLC35F5	96.2289	103.693	125.201	70.7682	70.5819	73.613	-0.591564	6.55506	44.2077	6.52675e-06	0.000136203
PTPRZ1	46.4205	57.6682	52.0699	15.5485	21.8872	22.5265	-1.37453	4.62968	47.2134	6.55581e-06	0.000136607
C8orf4	4.20762	5.58432	7.12842	10.3337	10.7456	13.3073	1.0408	3.23622	44.0902	6.62926e-06	0.000137934
MGAT3	0.355189	0.32849	0.324019	1.15174	2.37535	3.49598	2.68652	0.583822	44.0489	6.66574e-06	0.000138488
EPPK1	18.743	22.1913	17.8535	10.8456	13.3472	12.4897	-0.677306	4.49957	44.0248	6.68709e-06	0.000138728
ATP1A3	1.85791	1.38696	1.58769	4.76693	4.29826	4.42637	1.48209	1.66704	43.9911	6.71708e-06	0.000138944
BTBD10	118.087	131.943	130.094	89.6439	91.847	82.9168	-0.522297	6.94796	43.991	6.71722e-06	0.000138944
BNC1	41.9669	44.7111	44.5202	69.2005	65.6898	59.9956	0.570984	6.28191	43.9798	6.72716e-06	0.000138946
CDKN1A	61.0925	58.2521	46.8856	110.599	102.423	95.2655	0.89201	6.8094	46.9381	6.77482e-06	0.000139726
CUL7	62.3766	66.7564	57.9346	34.9362	41.8232	43.2205	-0.651249	6.19237	43.8488	6.84549e-06	0.000140977
FEZ2	17.7048	17.6289	21.6445	37.7196	29.6071	30.2233	0.77309	4.84893	43.7508	6.93562e-06	0.000142625
SORBS1	6.8852	7.70125	5.37872	15.9964	15.0722	10.6289	1.0609	3.73721	43.6628	7.0176e-06	0.000144101
ZNF468	116.939	153.66	128.052	90.6677	95.4949	94.6171	-0.496233	6.80626	43.6031	7.07388e-06	0.000145045
GLUL	1652.01	1862.13	2006.49	952.107	1343.69	1446.74	-0.581734	10.7675	43.5323	7.1413e-06	0.000146215
DBN1	26.6392	19.4174	19.1171	41.2708	31.3603	34.6779	0.720988	5.01287	43.4746	7.19672e-06	0.000147136
B4GALT5	35.4642	40.3312	35.5449	53.9719	59.8646	52.2424	0.577155	5.28907	43.4553	7.21533e-06	0.000147303
ZNF497	25.437	26.4617	23.621	14.4288	12.5272	16.2112	-0.812755	4.609	43.4121	7.25729e-06	0.000147946
DDX21	107.813	103.511	112.435	198.74	170.234	161.21	0.700329	6.74276	44.3059	7.31102e-06	0.000148612
S100A2	392.074	276.552	307.624	551.237	434.435	452.814	0.564646	9.12995	43.3629	7.3055e-06	0.000148612
SLC41A1	35.5735	33.6519	31.3975	50.8046	53.2192	48.5772	0.60116	5.28216	43.3273	7.34046e-06	0.000148995
ATP7A	30.8468	34.4184	29.745	17.98	22.679	18.7768	-0.679494	4.50685	43.3085	7.35906e-06	0.000149158
SYTL1	26.6665	27.7026	30.7818	12.1893	19.2008	20.5248	-0.73935	4.69871	43.253	7.41423e-06	0.000150061
CELSR1	65.7919	70.8807	58.9715	37.8155	45.4145	47.3085	-0.588227	6.26184	43.1899	7.47758e-06	0.000151051
CNPY4	18.1966	15.9135	15.0669	8.98999	9.02069	8.28886	-0.906439	3.73479	43.1746	7.49301e-06	0.000151051
SNTA1	38.579	35.0024	31.3975	19.8036	22.2548	21.427	-0.726559	4.92392	43.1723	7.49529e-06	0.000151051
HCAR2	66.1471	73.0342	68.5949	28.7616	45.5276	48.7746	-0.785568	6.06809	44.4552	7.50859e-06	0.000151104
C6orf165	11.9125	16.8625	15.3261	6.94245	8.37029	6.79461	-0.985827	3.58165	43.0294	7.64136e-06	0.000153557
DDX10	62.9777	63.362	56.0229	101.513	84.4947	78.7724	0.531031	5.89106	42.9815	7.69094e-06	0.000154333
CCDC167	40.8194	33.2504	35.7069	23.6107	23.3294	23.9644	-0.624812	4.73097	42.9494	7.72449e-06	0.000154786
FAM105A	19.0709	19.1254	22.9406	30.2012	27.9104	35.6647	0.61597	5.5702	42.8748	7.80295e-06	0.000155915
LINC00673	39.0708	44.1271	46.7884	23.4188	32.6894	32.8453	-0.556108	6.02391	42.8813	7.79608e-06	0.000155915
ADCK4	18.6338	16.388	16.201	8.09419	10.2084	9.52937	-0.893384	3.81938	42.7617	7.92357e-06	0.000157878
ADORA1	0.765022	0.583981	0.939656	4.83092	3.90237	5.10301	2.59623	0.87601	42.7654	7.91963e-06	0.000157878
ARHGDIG	2.37703	1.82494	3.11058	5.3428	4.80726	6.11797	1.16009	2.41987	42.675	8.0175e-06	0.000159525
AGAP11	8.19667	11.0956	14.5161	4.35103	5.59905	5.41313	-1.11998	3.4343	42.6508	8.04391e-06	0.000159825
HSPG2	48.9887	64.4934	52.2643	26.778	35.8282	40.7395	-0.695741	5.78266	42.6181	8.07987e-06	0.000160313
UST	11.2568	14.563	17.1082	4.70295	9.86903	8.1197	-0.955177	3.2872	42.592	8.10857e-06	0.000160657
TOMM70A	110.3	123.731	109.486	175.737	162.91	159.434	0.533422	6.85598	42.5353	8.17152e-06	0.00016145
TSPYL5	142.103	146.214	149.989	204.114	206.43	196.508	0.468356	7.43103	42.5372	8.16934e-06	0.00016145
CAPRIN2	21.7758	21.9723	22.5517	44.662	32.5197	35.9466	0.766248	5.23726	42.5084	8.20156e-06	0.000161591
TRANK1	13.1966	14.709	13.382	5.21483	8.03096	6.65364	-1.06457	3.14749	42.5116	8.19796e-06	0.000161591
DCP1B	0.218578	0.145995	0.129608	1.15174	1.80979	2.00173	3.22157	0.510922	42.4942	8.21742e-06	0.000161678
AGPAT3	42.1035	39.7472	35.6745	59.2827	58.7334	58.6705	0.59056	5.498	42.4634	8.25205e-06	0.000161977
GAA	100.546	100.664	98.4695	55.1557	62.0985	77.2781	-0.639524	6.71872	42.4501	8.26705e-06	0.000161977
PLEK2	33.2785	28.6151	28.4489	54.3558	44.0854	39.8937	0.608159	5.47609	42.4535	8.26324e-06	0.000161977
GUCY1A3	13.825	9.96418	12.7664	20.9873	21.661	21.0887	0.808724	3.96135	42.4207	8.30034e-06	0.000162404
COL7A1	76.5295	79.9325	65.7759	33.7524	47.196	43.2769	-0.864032	7.19437	45.2281	8.33753e-06	0.000162905
UCP2	43.4423	45.587	38.8823	24.5065	26.3268	26.0225	-0.73223	4.63341	42.3734	8.35422e-06	0.000163006
LMO2	12.5409	10.1832	12.9932	27.8658	21.1237	17.3953	0.877424	3.97606	42.3445	8.38728e-06	0.000163424
BEX2	3.08741	4.67185	5.34632	8.73404	9.81247	9.21925	1.11541	2.91354	42.2828	8.45842e-06	0.000164583
CYS1	2.97812	2.55492	3.3698	0.927792	0.650394	1.57883	-1.53669	2.49636	42.2613	8.48335e-06	0.000164841
RNF114	87.8136	83.2903	78.9635	131.906	114.809	106.43	0.495361	6.49348	42.248	8.4988e-06	0.000164914
CACFD1	14.672	14.709	13.9328	6.30259	7.38056	7.78138	-1.02717	3.48539	42.1524	8.611e-06	0.000166862
GLG1	356.965	404.736	368.442	267.844	298.05	277.649	-0.42129	8.59257	42.1185	8.65119e-06	0.000167181
HDAC6	81.7754	91.4296	90.3366	51.1885	70.893	64.5629	-0.506023	6.39241	42.1232	8.64559e-06	0.000167181
KDM4A	70.1635	79.166	66.5536	48.1492	57.2347	49.0283	-0.484838	6.02263	42.1008	8.67229e-06	0.00016736
PAPPA	1.74862	1.24096	1.36088	7.45433	5.57077	5.86423	2.11195	1.96733	43.8208	8.70275e-06	0.000167718
ATP8B3	5.51909	6.2778	5.67034	1.88758	3.56303	2.93211	-1.0848	2.99094	42.0402	8.74488e-06	0.000168197
SPON2	2.51364	3.0294	2.39774	0.831814	0.820062	0.845802	-1.65949	1.49946	42.0347	8.75147e-06	0.000168197
ITPKC	46.8303	51.2079	45.7191	26.65	28.6174	34.8189	-0.682749	5.5542	41.9771	8.82114e-06	0.000169306
CEBPZ	209.261	209.467	215.311	298.845	297.23	279.312	0.465706	7.77768	41.8465	8.9814e-06	0.000172147
RIN1	15.9015	12.1541	13.3496	28.0577	19.3987	24.4437	0.791171	4.48266	41.8272	9.0053e-06	0.000172371
PPP1R18	12.6775	11.2781	8.4569	22.7469	18.8614	17.2826	0.861939	4.18774	41.705	9.15879e-06	0.000175072
ST6GALNAC1	7.59558	8.90572	8.68372	2.52743	4.63759	3.8625	-1.2281	2.57043	41.6257	9.25991e-06	0.000176765
BRINP3	5.13658	5.54782	6.6748	1.7916	2.96919	2.11451	-1.34646	1.76146	41.5393	9.37155e-06	0.000178414
RNF182	3.85243	3.86888	3.3698	10.1737	7.69162	6.96377	1.15024	2.62178	41.5449	9.36431e-06	0.000178414
FIBCD1	3.36063	3.64988	3.88823	1.40768	1.07456	1.2687	-1.53606	1.31349	41.468	9.46475e-06	0.000179703
PDCD2L	8.98901	7.84725	6.99882	19.3237	13.6583	13.4765	0.95106	2.99046	41.4747	9.45594e-06	0.000179703
DCHS1	0.0273222	0.0364988	0.129608	1.31171	1.13112	1.01496	4.0978	-0.556567	41.3506	9.62063e-06	0.000181441
MST1R	83.3328	87.3782	75.0105	118.725	116.477	110.49	0.493591	6.85448	41.3534	9.61687e-06	0.000181441
PFKFB3	177.485	187.239	162.074	115.75	124.508	120.132	-0.548066	8.48093	41.3887	9.56971e-06	0.000181441
PTPRS	54.2619	59.0551	59.1011	32.0888	41.9929	41.1624	-0.591486	5.78687	41.3693	9.59562e-06	0.000181441
SPP1	161.529	138.842	115.707	80.6539	55.538	52.4679	-1.16644	5.83451	44.0869	9.60905e-06	0.000181441
ANXA4	70.7646	81.0639	91.6326	41.2068	56.8954	65.1832	-0.591069	6.45684	41.2468	9.76088e-06	0.000183596
CAPNS1	59.3985	65.7709	61.5637	40.5989	46.1497	46.5473	-0.488196	6.00391	41.2468	9.76085e-06	0.000183596
CCT2	319.451	299.984	281.832	459.801	393.828	380.639	0.44949	8.228	41.2194	9.79823e-06	0.000184029
LIMCH1	25.8468	32.1555	34.6053	18.076	14.9025	16.6623	-0.880368	6.50198	43.8825	9.81e-06	0.000184029
BPHL	15.5463	14.0521	18.2423	7.29437	10.0104	9.52937	-0.840845	4.14898	41.1418	9.90509e-06	0.000185566
RFTN1	1.33879	0.802974	1.03686	3.42323	3.53475	2.96031	1.61157	1.69474	41.132	9.91868e-06	0.000185574
WDR75	151.775	150.412	155.497	216.751	204.591	195.86	0.429265	7.25975	41.1154	9.94167e-06	0.000185758
GNG11	2.78687	3.75938	3.4022	9.18194	6.41911	7.21751	1.18774	2.5188	41.0808	9.98999e-06	0.000186414
GABARAPL1	45.3276	46.39	48.4733	27.1939	33.0004	30.618	-0.635921	5.49567	41.0085	1.00917e-05	0.000187815
SBF2	42.2675	42.4481	43.2566	28.8895	31.1624	29.5749	-0.51655	5.81473	41.0151	1.00822e-05	0.000187815
PPRC1	110.436	98.7659	97.8214	154.717	138.873	137.753	0.49088	6.77529	40.9988	1.01054e-05	0.000187821
BCAN	2.26774	2.62792	3.01338	0.703842	0.367614	0.507481	-2.31021	0.616115	40.9873	1.01217e-05	0.000187877
RPS6KA4	43.1418	38.3238	29.583	67.2809	53.7282	53.6239	0.657605	5.44968	40.922	1.02148e-05	0.000189357
ROBO1	0.136611	0.729977	0.453627	2.94334	2.29052	3.07308	2.76392	1.08058	41.0816	1.02374e-05	0.000189527
REEP4	53.9067	56.3907	56.2497	38.8073	40.3245	37.751	-0.510432	5.72749	40.8618	1.03016e-05	0.000190465
SH2D5	3.52457	2.77391	3.04578	8.67006	5.1466	5.94881	1.06315	2.72821	40.8312	1.0346e-05	0.000191035
ABCC3	69.781	67.6688	73.6172	36.4718	47.8464	50.9173	-0.658569	5.89512	40.8089	1.03784e-05	0.000191384
LAMTOR4	63.3602	53.7263	60.3648	44.0861	37.8077	39.499	-0.546524	5.56634	40.774	1.04295e-05	0.000191824
PRKAR1B	62.4313	47.9595	47.2744	87.0525	71.1475	75.6429	0.572302	6.03722	40.7748	1.04284e-05	0.000191824
SLC1A3	50.0543	52.0473	46.7236	70.0003	88.1991	73.2747	0.629222	6.20448	40.759	1.04515e-05	0.000191979
PA2G4	332.156	297.721	285.817	468.791	416.309	377.538	0.46056	8.12276	40.64	1.06283e-05	0.000194971
IPO5	71.2837	76.8666	70.4094	111.591	111.811	100.481	0.566737	6.32952	40.481	1.08697e-05	0.000199142
IL1R1	8.16934	9.63569	10.3686	3.00733	4.80726	4.7083	-1.18393	2.35629	40.383	1.10217e-05	0.000201665
ITFG3	165.682	161.982	171.179	116.102	125.102	129.887	-0.428744	7.23541	40.3593	1.10588e-05	0.000202081
LPIN1	24.8359	27.0091	28.4165	41.5267	38.7974	40.9368	0.595292	4.94378	40.2889	1.11699e-05	0.000203847
AUTS2	5.54641	4.37986	3.75862	1.91957	1.80979	1.83257	-1.29996	2.87943	40.2652	1.12075e-05	0.000204041
C1orf123	33.3604	29.0166	30.3282	20.5714	19.7663	20.5812	-0.605923	4.76468	40.264	1.12095e-05	0.000204041
ALOX12	3.82511	3.35789	4.73068	9.72582	8.56824	7.55583	1.11979	2.27738	40.1785	1.13465e-05	0.000206005
GSTA4	35.9834	38.9443	42.2197	21.3712	26.5248	28.5035	-0.624458	4.84163	40.1801	1.13439e-05	0.000206005
NME4	109.262	81.3194	91.1142	139.937	126.431	133.017	0.510475	6.90214	40.1421	1.14054e-05	0.000206808
CHD3	96.0649	108.694	87.1612	63.3458	71.9675	64.5911	-0.545254	6.58299	40.082	1.15035e-05	0.000208318
C9orf9	5.32783	6.2778	6.38318	2.20751	2.34708	3.58056	-1.16182	2.59672	39.9973	1.16434e-05	0.000210581
MRGBP	60.7646	53.2153	54.338	84.877	71.6565	73.9795	0.452319	6.01485	39.9616	1.17028e-05	0.000211385
IGSF3	64.8903	63.8365	55.5369	38.1994	45.669	40.7959	-0.567282	5.86108	39.8686	1.18595e-05	0.000213668
SELL	0.382511	0.291991	0.486029	1.63163	2.65813	3.66514	2.70719	-0.0232336	39.8732	1.18517e-05	0.000213668
CYP2R1	0.0546444	0.0364988	0.0648039	1.02377	1.24423	0.873996	4.21331	0.0392354	39.8003	1.19761e-05	0.000215494
ERMP1	139.316	179.501	175.942	92.1714	126.601	123.938	-0.533985	6.90586	39.7878	1.19976e-05	0.000215605
SENP5	86.5568	87.3052	78.2831	114.918	117.665	109.052	0.43878	6.49314	39.6968	1.21552e-05	0.000218159
SPRR1B	7.65022	4.30686	3.85583	13.0211	11.0284	10.1496	1.12345	4.52268	41.2728	1.21727e-05	0.000218196
CCNG2	36.7757	47.9595	51.2922	23.9946	31.0493	31.633	-0.64653	6.68543	39.6463	1.22436e-05	0.000219189
CYP39A1	8.90704	12.8476	11.1463	4.9269	4.75071	4.68011	-1.17735	3.22276	39.6245	1.22821e-05	0.0002196
DST	311.774	321.628	293.529	216.176	229.872	205.304	-0.510373	8.32906	39.6045	1.23175e-05	0.000219953
HMGN3	141.748	136.104	161.718	99.8816	95.1272	117.256	-0.494901	7.04857	39.5659	1.23861e-05	0.000220898
SLC16A9	12.8961	10.5847	10.6278	25.0824	19.1725	18.7768	0.87962	3.65751	39.5538	1.24077e-05	0.000221004
CCDC115	60.1362	68.7273	68.4005	44.0541	46.7436	50.579	-0.479045	6.0421	39.4665	1.25647e-05	0.000223237
HIBADH	125.026	139.243	147.105	89.9959	106.382	112.717	-0.415409	6.80957	39.471	1.25565e-05	0.000223237
MLF1	29.3714	32.4475	30.393	48.2132	43.0957	49.705	0.612569	5.48412	39.3984	1.26888e-05	0.000225158
KCNJ8	1.77594	2.59142	2.17093	0	0.395892	0.140967	-3.58058	0.46789	40.2491	1.27463e-05	0.000225871
NMB	45.9833	42.9956	39.5628	27.2259	27.4014	26.5018	-0.666695	5.26392	39.3591	1.2761e-05	0.000225871
LOC100506100	16.6119	15.001	18.5015	9.11796	9.50141	10.3188	-0.791327	3.60227	39.3471	1.27831e-05	0.000225979
SLC27A2	28.4971	30.4765	32.6287	15.1966	18.0979	19.7354	-0.790274	3.87527	39.3306	1.28136e-05	0.000226234
CACUL1	135.327	149.682	149.567	205.746	202.273	199.694	0.483975	7.3668	39.2986	1.28731e-05	0.000227001
ILVBL	142.212	146.506	135.408	98.7939	100.896	110.941	-0.451862	7.46453	39.2529	1.29585e-05	0.000227635
IPW	5.05461	4.12437	4.95749	10.0777	8.76618	8.73996	0.959606	2.91755	39.248	1.29677e-05	0.000227635
TSPAN31	15.7649	17.3004	18.6959	9.8218	11.3678	11.7567	-0.654847	4.30073	39.2448	1.29736e-05	0.000227635
USP36	63.8247	64.238	65.0955	97.8341	87.7184	84.3829	0.481246	6.13773	39.2539	1.29565e-05	0.000227635
ETF1	102.049	98.5834	106.311	172.665	144.84	140.911	0.567903	6.66893	39.1689	1.31172e-05	0.000229868
ATP5B	1292.67	1236.91	1201.11	1672.49	1626.1	1598.79	0.393024	10.218	39.1181	1.32141e-05	0.000231009
FAM210A	29.59	29.7831	33.4064	47.1574	42.5019	47.6469	0.564879	5.644	39.1176	1.3215e-05	0.000231009
SKA2	36.1473	35.6594	39.7572	66.2892	59.4121	72.3725	0.825339	5.5475	40.6549	1.32358e-05	0.000231086
OXTR	8.55186	6.93478	8.03568	12.7971	12.7251	17.0288	0.838124	3.73111	39.0503	1.33449e-05	0.000232703
KHDRBS3	3.41528	2.70091	2.00892	7.48632	6.50394	5.66688	1.27435	2.22657	39.0219	1.34001e-05	0.000233377
PDGFD	28.2785	33.5424	33.4064	16.4123	19.9926	20.4402	-0.751159	5.02124	38.9316	1.35774e-05	0.000236173
GLS	150.19	120.118	119.725	209.201	162.514	163.324	0.453907	7.70478	38.8944	1.36512e-05	0.000237164
GPX2	442.238	457.184	386.749	285.344	316.855	284.556	-0.531193	7.99832	38.8445	1.37509e-05	0.000238309
SEH1L	195.654	195.962	201.832	293.054	264.428	283.71	0.499993	7.66644	38.8481	1.37436e-05	0.000238309
EVA1C	1.88523	2.26293	3.49941	0.319928	0.367614	0.733029	-2.45824	0.27881	38.7323	1.39779e-05	0.000241946
GPRC5C	9.97261	13.2491	11.8267	5.69473	6.815	6.65364	-0.86769	4.33953	38.7072	1.40293e-05	0.000242538
ST5	26.1747	22.3373	27.2176	46.2936	42.9543	40.9368	0.784411	4.85342	38.67	1.41058e-05	0.000243563
NPEPPS	75.3274	86.2103	78.6719	109.256	123.745	110.18	0.514961	7.55972	38.6497	1.41479e-05	0.000243991
LOC100131564	5.19122	7.92025	9.81778	2.65541	4.12859	4.93385	-0.973701	3.25672	38.6292	1.41905e-05	0.000244426
SEMA4B	88.7699	70.6617	69.4373	123.908	104.6	104.457	0.54242	7.39045	38.6161	1.42176e-05	0.000244595
FTH1	4849.26	4664.48	4790.62	3176.66	3542.16	3246.22	-0.525437	12.3658	38.537	1.43836e-05	0.000247148
SMPDL3A	15.7922	22.4103	24.3987	9.69383	11.8202	12.5743	-0.865138	4.67762	38.5076	1.44458e-05	0.000247916
NOTCH3	213.031	236.658	186.83	88.0763	135.48	137.358	-0.860092	8.14069	40.8876	1.45307e-05	0.00024907
RSL24D1	24.3714	22.8118	33.536	45.7178	37.3835	49.9587	0.724029	5.20316	38.3303	1.48275e-05	0.000253848
TRIM58	20.3277	16.1325	15.2937	28.9855	27.6276	28.1934	0.717805	4.54515	38.272	1.49552e-05	0.000255725
CHRAC1	66.2291	61.7195	75.5937	110.055	95.4666	106.233	0.613939	6.55131	38.2407	1.50245e-05	0.0002566
CTSD	689.668	667.454	698.326	388.489	491.5	525.159	-0.567787	9.44751	38.1433	1.52422e-05	0.000258869
EPHX1	54.8903	53.9818	51.6487	28.5696	35.5737	36.3695	-0.679912	5.08953	38.1454	1.52376e-05	0.000258869
KRT6A	1148.9	942.4	754.706	1546.53	1298.3	1131.91	0.489001	10.3237	38.124	1.52859e-05	0.000258869
NPC2	85.2727	81.3194	97.2058	60.4665	62.0985	62.5048	-0.508064	6.69283	38.1589	1.52071e-05	0.000258869
PINK1	48.1418	49.7844	47.4688	31.257	31.9824	34.0858	-0.581449	5.69184	38.1247	1.52843e-05	0.000258869
RIOK2	23.661	24.7827	25.6299	44.886	40.2679	34.7907	0.693268	4.77961	38.138	1.52542e-05	0.000258869
TOMM40	134.671	95.627	92.3779	186.23	139.213	146.437	0.558869	6.57949	38.1487	1.52302e-05	0.000258869
RPRD1B	58.6335	61.0626	58.1291	87.8203	89.7544	85.5106	0.565317	6.01574	38.1142	1.53079e-05	0.000258931
MBNL1	140.272	146.287	139.685	207.282	203.8	201.611	0.522873	7.33191	38.1033	1.53327e-05	0.00025904
SH3GLB2	74.9449	61.1721	69.2753	43.8302	44.3682	52.186	-0.54875	5.97759	38.0693	1.54102e-05	0.000259417
SRPK1	213.605	208.627	211.747	291.295	279.104	287.742	0.436516	7.74091	38.075	1.53969e-05	0.000259417
THSD4	22.6501	25.8047	30.393	13.1491	15.864	18.946	-0.721811	4.82615	38.084	1.53764e-05	0.000259417
DLK2	47.5133	40.8422	42.0253	20.9553	23.6687	32.1969	-0.788712	6.53072	40.049	1.5594e-05	0.000262199
PAK1IP1	77.3219	74.0196	71.2518	127.715	110.256	101.045	0.600357	6.15768	37.9741	1.5629e-05	0.000262474
SCARA3	133.879	143.988	134.695	79.3742	88.5667	105.415	-0.595147	6.73508	37.9287	1.57345e-05	0.000263933
TRAP1	185.245	161.288	155.886	249.384	212.227	219.711	0.440062	7.30584	37.8271	1.59739e-05	0.000267629
HNRNPAB	131.147	94.021	100.252	181.399	145.575	148.185	0.55785	6.5996	37.7681	1.61148e-05	0.00026967
NAPRT	49.3439	40.6597	35.8689	68.4327	57.7154	62.5612	0.592314	5.53805	37.7147	1.62436e-05	0.000271503
EIF2S3	150.928	149.682	160.066	215.024	202.357	217.71	0.462549	7.69938	37.6967	1.62873e-05	0.00027159
PIK3R5	0.109289	0.32849	0.16201	1.53566	1.72496	1.18412	2.94078	-0.152238	37.6988	1.6282e-05	0.00027159
ARPC1B	295.49	272.646	245.542	211.697	179.028	185.372	-0.500416	7.62604	37.5884	1.65528e-05	0.000275537
IVL	24.0709	32.5935	29.583	8.4781	13.8845	20.1301	-1.05328	4.88309	39.9128	1.65631e-05	0.000275537
CDK19	13.0873	14.49	16.6546	7.77426	9.78419	8.68357	-0.755416	3.8853	37.5143	1.67372e-05	0.000276834
GCNT2	32.896	39.5282	37.7482	58.4189	62.4379	48.69	0.619727	5.17766	37.5181	1.67277e-05	0.000276834
NOL10	42.5134	36.2433	41.7985	70.0963	57.9417	54.8644	0.597758	5.40431	37.5319	1.66931e-05	0.000276834
OSBPL1A	73.852	78.3995	84.893	44.9499	54.8311	53.4547	-0.633435	6.50379	37.5437	1.67391e-05	0.000276834
RAB38	62.8138	63.654	57.0274	45.9737	43.944	40.091	-0.497323	5.79333	37.5363	1.66821e-05	0.000276834
ARF3	112.13	117.782	113.893	84.877	81.1013	83.4525	-0.462829	6.46181	37.4939	1.67884e-05	0.000277323
APCDD1	3.52457	2.95641	4.86029	0.991778	1.24423	1.66341	-1.5434	1.64286	37.4492	1.6901e-05	0.000278857
ANPEP	2.13113	2.59142	2.59215	8.57408	6.36255	4.82107	1.40868	1.83828	37.3942	1.70411e-05	0.000280839
CELSR2	53.4696	57.4127	52.8151	27.8338	36.3938	41.0214	-0.653472	5.86268	37.3697	1.71038e-05	0.000281217
TMPRSS4	153.36	163.734	185.825	79.6302	116.675	144.886	-0.599071	7.14299	37.4072	1.70845e-05	0.000281217
SH2B3	17.6228	12.7016	13.2848	29.5934	23.8384	20.4684	0.76039	4.02353	37.3007	1.72819e-05	0.000283814
DOK4	20.7649	24.3447	24.9495	14.3008	15.1287	16.3804	-0.610472	4.69937	37.2801	1.73355e-05	0.000284034
ZCCHC10	20.1365	18.3589	19.506	33.1446	25.224	33.8885	0.658331	4.45632	37.2801	1.73356e-05	0.000284034
MB21D2	17.295	16.242	16.9462	28.2497	22.99	25.1767	0.594476	4.89921	37.2035	1.75366e-05	0.000286661
NTN4	88.9612	119.132	124.909	57.3312	80.0551	89.7678	-0.56043	7.01737	37.2036	1.75361e-05	0.000286661
SPTSSB	25.6829	30.1845	37.3594	6.6865	13.8562	15.3654	-1.39044	4.31656	39.4254	1.76993e-05	0.000288985
EFHC1	34.8632	47.0105	49.3481	26.5221	30.0313	28.6727	-0.608124	5.62404	37.1279	1.77374e-05	0.000289274
F3	320.271	296.298	424.789	567.329	486.608	551.801	0.634245	9.69081	38.0613	1.79417e-05	0.000292268
ALDH1L1	1.80327	3.0294	3.46701	0.703842	0.70695	0.930383	-1.80075	1.17666	37.0219	1.80235e-05	0.000293261
RANGAP1	256.72	221.183	195.708	366.286	317.449	338.152	0.611427	7.82946	37.7316	1.80587e-05	0.000293495
BSDC1	89.7808	96.1014	88.9109	61.5542	75.7568	64.7321	-0.448195	6.44584	36.9933	1.81015e-05	0.000293853
BPGM	31.0927	33.0679	29.583	21.5952	19.1725	17.5363	-0.684824	4.7424	36.9653	1.81784e-05	0.000294761
MACF1	27.3222	27.2281	25.0143	40.183	39.7306	38.1175	0.570808	5.32161	36.9539	1.82097e-05	0.000294931
FGF12	3.22402	3.2849	4.56867	0.831814	1.1594	0.817609	-2.00492	1.68396	36.9745	1.82339e-05	0.000294983
LOC102723354	4.1803	4.96384	5.18431	1.27971	1.97946	2.62199	-1.31547	2.268	36.9269	1.82844e-05	0.000295461
COLCA1	2.9508	4.48936	5.54073	0.0959785	1.30079	1.18412	-2.42494	1.53277	38.4634	1.85216e-05	0.000298952
CACNG4	4.09833	4.05137	3.69382	0.703842	1.72496	1.7198	-1.5312	2.07928	36.8169	1.85915e-05	0.000299737
HHEX	13.825	12.6286	12.4099	30.9691	19.7663	20.3838	0.849863	3.59747	36.7854	1.86805e-05	0.000300829
TMEM59	243.55	271.953	283.679	190.997	199.954	216.215	-0.394941	8.26692	36.7771	1.87042e-05	0.000300866
ADM	41.9669	40.1122	34.7673	21.5952	22.1982	19.7636	-0.885569	7.24375	38.9915	1.87863e-05	0.000301774
SRPRB	98.3327	89.7871	76.0797	154.11	133.303	123.177	0.637126	6.28111	36.7917	1.88034e-05	0.000301774
CPT2	46.6937	51.2444	50.223	30.7771	33.6791	35.2981	-0.569693	5.09871	36.706	1.89074e-05	0.000303098
SBF2-AS1	8.6065	9.92768	11.5027	5.31081	5.93838	5.80784	-0.811247	3.34189	36.6378	1.91045e-05	0.000305911
FOXE1	8.49721	7.11727	5.15191	13.0531	11.1698	10.9108	0.77578	3.65894	36.6238	1.91452e-05	0.000306019
TM7SF3	354.096	405.794	398.608	267.172	280.122	280.327	-0.485179	8.11987	36.6206	1.91546e-05	0.000306019
ANKRD2	1.9672	2.04393	2.33294	0.479893	0.56556	0.592062	-1.94798	0.144061	36.5991	1.92174e-05	0.000306675
ALDH6A1	10.2732	15.147	17.6915	5.63074	8.96413	10.6007	-0.786043	3.54036	36.5908	1.92418e-05	0.000306717
FAM102B	70.1908	80.6624	78.6719	35.4161	52.6254	48.2953	-0.753656	6.02832	38.119	1.93332e-05	0.000307826
CYP27B1	1.53004	1.16796	1.36088	5.08686	3.61959	3.01669	1.52412	1.35959	36.5098	1.94811e-05	0.00030983
HMGA2	3.30599	2.73741	3.53181	9.72582	6.89984	7.13293	1.29234	2.44178	36.4373	1.96979e-05	0.000311872
LTV1	60.3275	58.3981	60.7212	100.234	89.302	82.2402	0.592099	5.78803	36.4484	1.96645e-05	0.000311872
NALCN	8.71579	7.70125	7.87367	15.2286	13.7714	15.1399	0.863772	3.90586	36.4438	1.96784e-05	0.000311872
NOG	0.0273222	0	0	0.959785	0.650394	0.535675	5.6247	-0.144234	36.4546	1.9646e-05	0.000311872
SETBP1	8.87972	11.8986	12.8636	5.85469	6.98467	6.3999	-0.797567	3.76103	36.4256	1.97331e-05	0.000312079
MAFA	2.62293	3.0294	3.24019	0.927792	0.820062	0.789415	-1.80274	0.789216	36.4018	1.98051e-05	0.000312856
SOD3	4.20762	3.43089	2.85137	1.05576	1.1594	1.38148	-1.55609	1.50998	36.3901	1.98407e-05	0.000312856
TMPRSS2	5.68302	8.32173	9.10494	3.07131	4.2417	5.15939	-0.896547	2.97841	36.3874	1.98487e-05	0.000312856
PCOLCE2	7.1311	7.95675	5.89715	12.9571	12.3292	13.3073	0.887241	3.61218	36.3764	1.98822e-05	0.000313034
PDCL	42.0216	46.4265	47.6632	30.0093	29.5505	34.2832	-0.53744	5.26928	36.3631	1.99228e-05	0.000313323
GPAA1	316.282	304.875	289.025	213.84	221.671	236.937	-0.435471	7.86127	36.3535	1.99521e-05	0.000313434
F5	0	0.145995	0.0324019	0.479893	1.30079	1.38148	4.32269	-0.557906	36.2236	2.03533e-05	0.000319382
CDHR1	0.109289	0.145995	0.0324019	0.767828	1.4139	0.620255	3.20061	-0.240309	36.1665	2.05325e-05	0.000321836
PAICS	282.457	260.456	248.944	381.835	365.041	332.485	0.44687	7.99279	36.1397	2.06175e-05	0.000322451
SPTLC3	18.743	20.0379	22.3249	11.1655	14.7046	11.954	-0.705113	4.17561	36.1404	2.06151e-05	0.000322451
MAGI1	0.765022	1.16796	0.745244	3.23128	2.54502	3.04489	1.77606	1.42301	36.1262	2.06603e-05	0.000322763
HGSNAT	48.415	47.8865	50.7414	31.481	38.4298	33.4092	-0.517422	6.09364	36.0254	2.09834e-05	0.000327447
PDCD4	102.595	144.937	169.041	67.2809	101.999	116.185	-0.55065	7.52163	35.9865	2.11095e-05	0.000329052
TPP1	151.392	166.544	172.54	103.305	118.485	118.356	-0.530786	7.37808	35.9781	2.1137e-05	0.000329116
CHPF	118.251	118.037	104.529	86.0607	81.271	84.693	-0.434331	6.64374	35.9602	2.11953e-05	0.000329297
PPAP2C	234.206	228.519	210.321	170.074	160.478	165.383	-0.441597	7.26158	35.9617	2.11903e-05	0.000329297
NDUFB2	105.382	86.9767	91.7299	70.2563	65.2374	68.0025	-0.475182	6.1513	35.9463	2.12408e-05	0.000329641
NAV3	4.64478	2.9929	2.33294	10.0138	7.0695	5.66688	1.20134	2.05778	35.9237	2.1315e-05	0.000330429
KMO	2.78687	4.12437	5.31392	1.15174	1.47046	1.38148	-1.59967	1.61805	35.8875	2.14345e-05	0.000331554
SHFM1	202.485	180.341	193.602	147.551	143.002	134.708	-0.438444	7.31166	35.891	2.14229e-05	0.000331554
PRSS22	11.7212	11.6066	11.7943	4.447	7.23917	6.76642	-0.966595	3.62007	35.8459	2.15728e-05	0.000333327
KIAA1324L	31.0927	35.5864	30.3606	21.5632	18.72	18.1566	-0.724599	4.89114	35.8259	2.16399e-05	0.000333998
GDF15	16.2294	15.95	16.3306	6.94245	7.9744	9.89589	-0.97177	2.79229	35.8127	2.16842e-05	0.000334316
CD9	368.495	408.896	446.337	260.646	288.719	338.687	-0.466203	8.76376	35.7808	2.17915e-05	0.000335603
IFNGR1	114.562	126.797	136.412	175.097	171.591	173.784	0.464079	7.18842	35.7384	2.19349e-05	0.000337443
LINC01420	68.7427	73.8736	69.2105	49.9088	47.8747	49.1129	-0.526872	5.96368	35.6846	2.21189e-05	0.000339346
RRP1	51.8303	41.4992	42.4789	79.7901	59.1859	67.9461	0.603853	5.71337	35.6811	2.21307e-05	0.000339346
UBA2	165.573	171.253	178.34	231.692	222.859	225.886	0.401007	7.54294	35.6868	2.21114e-05	0.000339346
LYAR	17.8687	15.4755	14.7429	28.8255	24.517	25.7124	0.720537	3.96285	35.5736	2.25033e-05	0.000344685
PIK3IP1	4.50817	9.81819	9.72058	2.2395	4.69415	4.73649	-1.0341	4.17605	35.5649	2.25994e-05	0.000345781
PDXP	45.5461	33.6884	30.717	62.546	49.5148	48.7746	0.560118	5.00626	35.521	2.26883e-05	0.000346765
CRACR2A	1.42076	1.71545	2.43014	8.51009	7.4654	8.68357	2.1709	2.13405	37.6079	2.27949e-05	0.000348017
IRF1	27.9506	33.7979	35.2209	20.8593	22.2265	23.0058	-0.547957	4.75626	35.4769	2.28449e-05	0.000348403
HMOX2	86.6661	79.896	71.8351	124.452	102.31	95.5757	0.430094	6.34523	35.4193	2.30509e-05	0.000351166
SLC31A2	31.6938	31.4255	31.4947	21.8191	19.8794	18.7486	-0.648052	5.36404	35.3945	2.31404e-05	0.000352148
APBB1	2.10381	1.86144	2.30054	5.56675	4.60932	5.49772	1.31666	2.57396	35.3787	2.31975e-05	0.000352637
ZNF584	120.218	116.322	117.295	169.146	160.619	149.115	0.435634	6.98191	35.3655	2.32452e-05	0.000352982
FGF2	3.55189	2.62792	2.17093	8.19017	6.0515	4.87746	1.18995	1.65117	35.3251	2.33926e-05	0.000354077
HSPB11	56.0106	52.2298	55.7313	38.4234	35.4606	39.499	-0.53194	5.26895	35.3312	2.33701e-05	0.000354077
RIT1	38.6336	41.3532	37.3594	26.586	26.1572	24.7538	-0.598116	5.21209	35.3335	2.33617e-05	0.000354077
LCN2	6.61198	8.86922	16.1362	2.87936	4.4962	5.35675	-1.27912	2.48205	35.3151	2.34291e-05	0.000354249
PALLD	91.7753	99.4228	95.8125	63.3778	73.0987	62.1101	-0.533177	6.40422	35.3015	2.34791e-05	0.000354624
STAU1	165.081	173.296	171.86	234.731	231.682	215.257	0.417268	7.60112	35.2899	2.35217e-05	0.000354888
ZNF532	20.2184	21.8263	20.7048	12.2852	14.5632	13.843	-0.630306	4.52626	35.2604	2.36305e-05	0.000356148
EIF1AX	25.6829	24.2717	23.5238	41.0148	33.1136	37.0179	0.591563	4.76786	35.1367	2.40929e-05	0.000362731
TRIB1	48.6336	40.3312	48.7973	95.8185	71.2323	65.6906	0.752178	5.94137	36.5855	2.41325e-05	0.000362939
GTPBP4	235.927	225.636	226.878	353.617	297.994	296.397	0.456659	7.72889	35.1085	2.41999e-05	0.000363485
MEST	285.818	299.801	263.557	376.524	374.373	359.015	0.388633	8.41371	35.1031	2.42203e-05	0.000363485
TP63	283.441	294.619	310.994	168.73	200.576	207.024	-0.630146	8.34929	36.3706	2.43193e-05	0.000364582
SLC15A2	35.8741	41.8642	44.3906	21.0833	28.6739	27.6577	-0.661882	5.20972	35.055	2.44038e-05	0.000365462
SLC38A10	129.507	141.725	128.96	86.5406	93.2892	106.712	-0.48426	6.96998	35.0322	2.44914e-05	0.000365762
TMEM158	1.61201	1.49645	1.39328	4.70295	3.22369	2.67837	1.21668	2.22948	35.0404	2.446e-05	0.000365762
ZC4H2	0.0273222	0.218993	0.0648039	2.81537	2.43191	1.97354	4.67985	0.784968	37.1009	2.45016e-05	0.000365762
DPP7	94.3436	83.5823	88.4897	66.7691	59.7797	66.762	-0.464295	6.31719	35.0128	2.45663e-05	0.000366339
METTL7B	0.765022	1.09497	0.712842	2.2395	3.33681	3.52418	1.81075	0.709677	34.9195	2.493e-05	0.000371351
TTI1	86.9393	80.2974	79.3523	114.054	111.076	110.039	0.443888	6.41792	34.9131	2.4955e-05	0.000371351
WDR3	100.71	101.54	96.0717	159.26	147.046	136.823	0.56737	6.62503	34.8906	2.50439e-05	0.00037228
TPD52L2	176.174	170.632	163.176	243.721	216.751	209.787	0.39172	7.54492	34.87	2.51253e-05	0.000373097
HNRNPF	246.201	241.367	240.908	332.758	305.714	326.677	0.404659	7.97886	34.8003	2.54035e-05	0.000376831
ACSL4	14.4535	17.4829	21.7417	32.6007	26.9772	33.24	0.790125	4.65371	34.7575	2.55757e-05	0.00037859
SOX13	52.1581	49.6019	48.4733	70.3842	69.677	65.4933	0.452482	5.55665	34.7629	2.55537e-05	0.00037859
FXYD5	171.529	126.432	153.812	229.453	185.193	199.722	0.448352	7.40804	34.743	2.56346e-05	0.000378938
POR	124.781	113.657	106.635	90.0278	83.4484	79.9283	-0.444742	6.37714	34.7384	2.56529e-05	0.000378938
PTOV1	139.644	132.929	119.887	93.3551	88.595	102.455	-0.467559	6.87841	34.6696	2.59341e-05	0.000382691
ANKRA2	22.7867	22.2278	25.2411	9.75782	14.7328	16.5495	-0.790421	4.50848	34.6309	2.60935e-05	0.000384531
ELAC2	215.026	198.225	171.017	315.097	268.415	261.212	0.530888	7.61445	34.6261	2.61133e-05	0.000384531
BCCIP	143.332	137.126	135.667	229.773	201.848	176.068	0.537859	7.03274	34.5527	2.64195e-05	0.000388634
PCDH9	15.3824	15.95	12.1183	28.9215	26.4965	19.3971	0.778601	4.38463	34.5262	2.65309e-05	0.000389865
NRG4	9.45349	11.5336	10.6926	5.72672	6.44739	6.56906	-0.754642	3.81141	34.503	2.66285e-05	0.000390894
LINC00162	10.1092	7.92025	7.84127	15.6445	13.2341	14.3223	0.740182	3.69153	34.454	2.68372e-05	0.000393547
CDV3	164.862	164.099	160.681	242.442	228.09	200.089	0.449965	7.45764	34.3998	2.70695e-05	0.000396541
RAD18	59.6171	52.1203	60.0084	82.8615	76.2093	86.0181	0.51509	5.71125	34.3674	2.72099e-05	0.000398185
FAM84A	25.4916	22.9943	25.0791	8.79803	13.121	15.1117	-1.00624	5.4574	36.3055	2.74812e-05	0.000401739
ARID5B	60.2455	71.7932	73.8116	40.055	48.0443	47.2803	-0.603318	5.82418	34.2659	2.7654e-05	0.000403429
TAF4B	6.85788	6.49679	7.32284	12.0293	11.4809	12.2923	0.793327	3.4342	34.2693	2.7639e-05	0.000403429
NRG2	0.109289	0.109497	0.291617	1.18374	1.61185	1.24051	3.02018	-0.703826	34.2583	2.76875e-05	0.000403499
PDZD2	14.1256	15.439	16.4602	20.9873	24.2343	24.2745	0.591691	4.36602	34.2424	2.77581e-05	0.000404111
FGFBP1	137.977	139.864	145.063	205.426	233.576	241.815	0.690172	7.36692	36.0836	2.78005e-05	0.000404311
NELFCD	153.004	137.82	125.59	191.765	181.234	174.517	0.397452	7.37097	34.225	2.78353e-05	0.0004044
REN	0.327867	0.218993	0.421225	1.63163	1.47046	1.66341	2.28751	-0.463828	34.2183	2.7865e-05	0.000404415
PARL	85.5186	89.3127	91.3734	132.706	120.747	119.512	0.485509	6.68994	34.1679	2.80907e-05	0.000407272
ZC3H6	4.15298	4.67185	4.01784	1.18374	1.47046	1.83257	-1.55556	2.14184	34.1559	2.81447e-05	0.000407636
TMEM54	165.491	150.412	131.39	113.127	102.423	108.009	-0.465167	6.92955	34.1181	2.83155e-05	0.000409485
TRIM45	10.3005	12.6286	13.8356	6.49455	7.69162	6.93558	-0.793394	3.10117	34.1149	2.83304e-05	0.000409485
CYP4F11	18.7704	14.8185	13.0256	7.03842	7.21089	8.59899	-0.995944	3.21396	34.0964	2.84142e-05	0.000410275
DENND4C	53.5516	62.7415	59.6843	38.5514	42.1342	40.0346	-0.540959	6.19358	34.0633	2.85655e-05	0.000412038
LPAR1	50.9013	54.3468	52.5235	88.0443	72.9856	70.0324	0.545882	5.92674	34.0416	2.86652e-05	0.000413055
FIG4	33.497	44.4921	41.118	25.0504	28.8719	29.6031	-0.505447	5.33581	33.9748	2.89745e-05	0.000417084
TSTD1	24.8905	28.4691	32.888	14.0768	19.7663	23.3441	-0.613963	5.01518	33.9478	2.91004e-05	0.00041847
CBR3	18.4152	17.4829	12.4747	9.88579	8.03096	8.03512	-0.892582	3.67745	33.9109	2.92738e-05	0.00041968
CLDN8	57.1034	61.0261	73.9736	26.3941	28.1932	52.5807	-0.886242	5.99339	35.8783	2.92512e-05	0.00041968
ZNF362	25.9288	25.5857	30.5874	14.9087	18.4373	20.6658	-0.609811	4.64707	33.9192	2.92348e-05	0.00041968
MTMR11	17.6228	20.1474	15.8445	8.63807	11.0284	10.939	-0.818912	4.46353	33.8959	2.93444e-05	0.000420265
MINA	51.7756	50.7334	51.2598	71.8559	69.2811	68.3408	0.445789	5.62916	33.888	2.93819e-05	0.000420376
CORO2A	132.54	133.111	128.312	85.7088	96.3432	101.045	-0.481299	6.67047	33.8772	2.94328e-05	0.000420678
TWISTNB	67.2673	65.2599	65.1279	100.49	97.7854	104.005	0.615401	6.10464	33.8702	2.94661e-05	0.000420727
TTC22	25.7375	26.8996	21.2557	16.5083	13.6866	15.2526	-0.70304	4.12787	33.8349	2.96341e-05	0.000422698
PRPS2	90.8464	86.8307	98.4046	121.189	122.416	133.693	0.452381	6.67266	33.7777	2.99086e-05	0.000425323
STK10	32.4042	31.462	32.2075	48.3732	41.8797	46.7165	0.51051	5.57166	33.7825	2.98858e-05	0.000425323
SYNJ2BP	18.1146	19.6729	22.973	30.0093	31.6714	31.633	0.621703	4.69022	33.7854	2.98717e-05	0.000425323
GATA3	118.305	117.964	117.587	78.3825	82.8263	80.8305	-0.550557	7.19596	33.7583	3.00027e-05	0.000426232
ARL6IP6	43.0598	44.9301	49.9314	32.0888	29.1264	36.9616	-0.494818	5.67387	33.7112	3.02317e-05	0.000428656
PRNP	372.129	352.469	390.962	568.225	476.796	498.911	0.463968	8.67325	33.7013	3.02801e-05	0.000428656
TTC3	136.256	165.632	158.219	102.473	126.177	125.292	-0.379489	7.45155	33.6983	3.02949e-05	0.000428656
UTP6	75.1088	71.7202	70.0854	112.007	99.5669	91.6286	0.480177	6.29264	33.7097	3.02388e-05	0.000428656
TDRD7	44.7538	58.3981	57.5134	35.5121	40.0699	41.98	-0.444296	5.73977	33.6338	3.06127e-05	0.000432718
BMPER	1.74862	0.94897	0.907254	4.31903	3.81753	4.56733	1.77996	1.9465	33.9013	3.07038e-05	0.000433139
GAB2	10.3278	9.3072	11.7295	16.3483	18.211	22.7521	0.864915	3.54237	33.6195	3.06836e-05	0.000433139
ITGA2	20.4097	22.9578	20.0568	41.2708	29.0415	31.5202	0.677424	4.99824	33.5898	3.08314e-05	0.000434505
PSME1	349.861	358.054	373.821	261.669	284.024	283.372	-0.383757	8.28173	33.5683	3.09392e-05	0.000435578
SOX17	0.7377	0.437986	0.583235	2.91135	2.29052	2.11451	2.05313	0.564073	33.5623	3.09693e-05	0.000435578
RGL3	10.3278	9.01521	11.5675	4.479	5.57077	5.15939	-1.0328	3.34187	33.5478	3.10419e-05	0.000435729
WDR41	54.6171	54.7483	49.1861	33.6885	37.4118	39.7245	-0.515096	5.52185	33.5494	3.10339e-05	0.000435729
CALM3	513.494	505.107	473.36	355.792	383.365	390.225	-0.401476	8.93269	33.5215	3.11746e-05	0.000436723
DPPA2	12.2404	14.0156	12.9608	7.87024	7.63506	7.80957	-0.747429	3.78466	33.5215	3.11746e-05	0.000436723
PLEKHG6	12.2677	11.8621	11.5351	7.1664	7.4654	7.61222	-0.680083	3.70015	33.5078	3.12442e-05	0.000437263
MAP3K5	11.5027	11.4971	9.88259	18.1079	18.1545	16.6341	0.688909	3.72883	33.4958	3.13051e-05	0.000437682
CDH11	0.710378	0.62048	0.16201	3.48722	2.20569	1.94535	2.50879	0.617017	33.4885	3.13422e-05	0.000437766
CNPPD1	40.5189	37.3748	39.8544	27.2899	28.4477	26.5582	-0.519993	5.35874	33.4598	3.14885e-05	0.000439375
IER3	14.4261	10.1102	13.8032	21.9791	19.5967	19.9609	0.681998	4.9026	33.4302	3.16404e-05	0.000441059
ITPK1	58.4149	51.4634	46.756	94.9547	94.7879	99.7765	0.899261	5.87042	35.322	3.17536e-05	0.000441328
PRKAR2B	1.12021	2.22643	2.88377	8.22216	8.79446	9.24744	2.09887	2.12684	35.3258	3.17357e-05	0.000441328
RALGAPA2	12.6775	10.1467	8.74852	17.4361	18.0697	20.2147	0.820336	4.07669	33.4194	3.16959e-05	0.000441328
WDR72	29.2075	33.5789	36.6466	21.3072	18.0979	22.9776	-0.672933	5.04932	33.3939	3.18278e-05	0.000441925
ERBB2	125.081	139.024	129.835	84.1732	105.307	103.131	-0.436171	7.07452	33.3641	3.19822e-05	0.000443631
SLC5A6	231.255	208.335	184.173	315.225	279.189	249.512	0.435597	7.44668	33.3386	3.21154e-05	0.000445041
ARSA	20.6829	22.1548	22.2925	13.277	13.0079	14.6324	-0.671408	4.48561	33.2856	3.23941e-05	0.000448463
ATRN	86.4748	95.0065	92.5075	65.1054	66.6796	63.0969	-0.490144	6.79529	33.2324	3.26762e-05	0.000451925
GAL	61.393	41.1707	40.2432	99.0178	68.7439	74.5716	0.778341	5.45683	34.554	3.27222e-05	0.000452118
SHKBP1	91.3928	87.3782	87.4528	62.0341	67.4148	69.1584	-0.424132	6.26241	33.1963	3.28695e-05	0.000453709
ITFG1	98.9884	121.979	123.063	77.7746	87.6336	84.6648	-0.457455	6.62495	33.1861	3.29244e-05	0.000453841
NR2F2	93.8518	91.5026	97.951	66.2892	68.0086	73.6694	-0.445053	6.64011	33.1826	3.29434e-05	0.000453841
ACTN1	282.539	259.032	240.422	411.94	322.963	328.679	0.43663	8.31246	33.1161	3.33035e-05	0.000458354
CDYL	51.2292	51.4999	48.9593	76.6548	73.7491	67.6078	0.523401	5.99484	33.1016	3.33826e-05	0.000458995
PM20D2	50.5461	49.6749	54.4352	78.0945	64.3608	76.8552	0.49794	6.07532	33.0878	3.34581e-05	0.000459584
PHF6	52.5133	57.0112	61.0776	77.5186	77.4818	87.8507	0.508965	6.04607	33.079	3.35063e-05	0.000459799
CTNNAL1	138.469	134.133	129.122	210.929	174.334	164.847	0.443166	7.27253	33.0373	3.37363e-05	0.000462505
LHX1	3.38796	3.57689	2.78657	7.99821	5.6556	6.06158	1.00523	2.33979	33.0314	3.37691e-05	0.000462505
LY75	2.59561	2.84691	4.82789	1.02377	1.01801	1.49425	-1.51483	2.2773	32.9941	3.39763e-05	0.000464892
PRMT5	147.895	151.178	137.417	198.676	192.743	175.673	0.376691	7.18629	32.9793	3.40587e-05	0.000465568
ATP11A	108.005	105.591	98.7611	73.5515	80.7055	78.6596	-0.424323	6.42456	32.9555	3.41918e-05	0.000466935
KCNMA1	0.628411	0.0729977	0.226813	3.71117	3.22369	1.24051	2.99666	3.35838	34.6725	3.499e-05	0.000477373
NAGLU	36.4478	34.9659	36.0633	25.7542	22.2265	26.6992	-0.528582	4.85146	32.8026	3.50625e-05	0.0004779
CCDC69	1.09289	1.20446	0.712842	3.16729	3.13886	3.77792	1.75173	0.972375	32.7562	3.53318e-05	0.000479444
CNTLN	1.2295	1.16796	1.94412	4.67095	4.4962	4.59553	1.66804	1.4867	32.7721	3.52393e-05	0.000479444
GPAT3	21.0928	18.6509	14.9049	50.5807	37.4401	30.9564	1.10813	4.15167	34.6053	3.53457e-05	0.000479444
IPP	33.6883	35.0389	34.5081	22.9389	26.6379	22.9212	-0.513119	4.7736	32.7602	3.53086e-05	0.000479444
ZNF837	14.0163	15.6945	15.7149	7.87024	7.35228	11.1646	-0.789407	3.97765	32.7666	3.52711e-05	0.000479444
PADI2	9.56278	10.0372	13.7384	14.8127	19.6815	20.7222	0.726557	4.61751	32.7442	3.5402e-05	0.000479746
PEBP1	362.812	328.636	347.899	472.63	432.484	433.643	0.365263	8.53664	32.6393	3.60207e-05	0.000487662
FGFR1OP	73.5514	65.0409	70.0206	108.392	105.42	88.781	0.535256	6.10887	32.6111	3.61888e-05	0.000488896
SLC39A4	25.0272	20.4029	23.945	34.4563	32.1804	34.9598	0.550145	4.96244	32.6136	3.61739e-05	0.000488896
SUN2	158.496	174.902	156.372	103.561	115.459	135.3	-0.469635	7.57138	32.6066	3.62158e-05	0.000488896
MOV10	160.846	163.405	155.173	117.606	122.189	126.786	-0.388368	7.19158	32.5701	3.64354e-05	0.00049139
FUCA1	89.5622	114.168	123.289	70.9601	81.3559	80.7459	-0.482724	6.68559	32.5539	3.65334e-05	0.000492241
ZNRF1	68.7427	67.2674	75.3021	46.7095	50.759	51.6221	-0.503472	5.73284	32.5247	3.67102e-05	0.000494152
TERT	3.66118	2.48192	2.81897	7.99821	6.24944	5.94881	1.17967	1.96911	32.4742	3.70193e-05	0.000497837
KHNYN	69.7536	87.5607	85.0227	53.9399	60.1756	62.7585	-0.448932	6.60995	32.4644	3.70792e-05	0.000498168
SLC16A14	45.109	48.069	35.9661	27.5458	25.9027	27.3194	-0.673465	4.69372	32.4455	3.71959e-05	0.00049926
ANXA9	9.0983	11.1686	12.734	2.78338	5.74044	6.56906	-1.16329	2.85615	32.4223	3.73394e-05	0.00050071
PSAPL1	6.36608	6.3873	5.54073	0.991778	2.20569	2.39644	-1.71003	1.45206	32.4108	3.74109e-05	0.000500717
THRB	25.9834	25.1842	25.6947	15.5485	19.427	17.5645	-0.555016	4.88854	32.4124	3.74005e-05	0.000500717
APPL1	29.2894	30.221	33.698	43.3183	42.0211	43.9817	0.474447	5.4669	32.3909	3.75348e-05	0.000501899
MRPL3	256.009	256.842	245.25	370.189	347.452	330.765	0.46503	7.89652	32.3573	3.77447e-05	0.000504227
GLIPR1	4.50817	2.62792	3.66142	9.27792	7.15434	6.08978	1.05147	2.67163	32.3409	3.7848e-05	0.000505129
ETV4	17.7868	11.9716	15.3909	40.151	28.7587	21.7935	0.987254	3.97395	33.1251	3.79786e-05	0.000505915
SLC26A2	16.2567	18.3589	14.6781	8.60607	10.4346	10.2624	-0.748039	3.61	32.3211	3.79729e-05	0.000505915
NGF	0.355189	0.291991	0.129608	2.14352	1.35734	0.986769	2.49622	-0.00697003	32.3092	3.80483e-05	0.000506365
ILDR1	8.82508	13.9791	14.4189	5.43878	6.306	9.33202	-0.823602	3.09124	32.2833	3.82126e-05	0.000508073
RASSF6	11.1475	12.0446	11.3407	6.11063	6.41911	6.23074	-0.879637	3.27705	32.2623	3.83469e-05	0.000509379
PCED1B	4.94532	5.40183	5.89715	1.85558	2.94091	3.32682	-1.03991	2.51846	32.2505	3.84223e-05	0.0005099
ZNF326	48.0325	42.9226	35.0913	68.6566	61.6461	54.4133	0.556688	5.45022	32.1859	3.88386e-05	0.000514941
CD63	264.069	254.47	265.89	197.076	188.218	188.332	-0.450961	8.058	32.1529	3.9053e-05	0.000517297
RPL24	109.562	80.3704	91.9891	137.953	128.043	124.925	0.478896	6.73077	32.1129	3.93154e-05	0.000520283
ZHX1	97.3218	93.2545	89.9801	148.991	144.359	125.207	0.574703	6.57958	32.1124	3.94721e-05	0.000521867
RAB20	25.0545	19.7459	18.5339	14.8447	11.1698	13.3637	-0.684327	4.29954	32.0592	3.96698e-05	0.00052399
PDZD8	50.71	53.6168	48.4085	74.5433	73.4946	67.1285	0.494012	5.67031	32.0489	3.97382e-05	0.000524403
PGM2L1	57.3767	60.8801	55.6989	28.6656	43.2936	33.5502	-0.735671	5.95597	33.4384	4.00325e-05	0.000527793
DBP	34.9998	30.732	35.6421	17.1802	20.6995	25.8816	-0.694574	4.97324	31.9838	4.01745e-05	0.000528677
PLA2R1	15.2185	16.7165	18.3395	9.43789	9.69936	11.3338	-0.723075	4.41482	31.989	4.01397e-05	0.000528677
SERPINB8	35.273	32.338	37.813	56.0195	49.5148	48.6618	0.544898	5.68373	31.9778	4.02151e-05	0.000528718
CTBP2	111.693	99.7878	103.33	151.422	134.179	131.071	0.40377	6.83015	31.9579	4.03491e-05	0.000529986
OARD1	22.896	24.1622	25.2087	14.6527	16.9951	17.1416	-0.566918	4.31722	31.9466	4.04256e-05	0.000530497
LOC100286922	2.78687	2.95641	2.65696	1.02377	0.904897	0.676642	-1.69605	1.22537	31.9305	4.0535e-05	0.000531438
CCL26	5.27319	4.96384	5.21671	1.59964	2.40363	1.52244	-1.51461	1.12915	31.9142	4.06463e-05	0.000532083
KCNQ2	0.409833	0.218993	0.324019	1.66363	1.27251	1.63522	2.23128	-0.0964983	31.9123	4.06596e-05	0.000532083
POLR2H	75.2181	70.9172	73.9736	99.7537	97.644	92.6999	0.398218	6.34738	31.8484	4.10982e-05	0.000537323
ACSL1	72.5132	96.9409	98.1454	37.6876	55.538	65.8034	-0.761091	5.89362	33.474	4.11917e-05	0.000538047
ZFAND5	245.463	280.895	287.34	199.891	197.465	214.044	-0.411492	7.82141	31.8241	4.12664e-05	0.000538525
LPCAT2	76.311	78.0345	85.1847	108.552	102.621	108.657	0.419013	7.92052	31.8165	4.13197e-05	0.000538722
DUSP6	35.4369	27.1551	58.2911	108.68	70.893	81.6199	1.11179	6.48249	33.5633	4.14257e-05	0.000539605
SNAP29	48.0051	49.5654	46.918	70.2243	64.898	60.1647	0.432722	5.77602	31.7941	4.14757e-05	0.000539758
UMPS	100.191	95.9189	100.511	141.984	132.369	123.318	0.41984	6.56842	31.7697	4.16464e-05	0.00054148
ARHGEF10L	38.7429	38.6888	33.9572	19.6436	24.3191	27.2912	-0.662873	5.21335	31.7085	4.20783e-05	0.000546095
CMBL	81.9667	76.2096	72.7747	118.725	101.49	99.7765	0.468428	6.33231	31.7084	4.20788e-05	0.000546095
BMS1	167.513	161.361	155.821	220.591	226.366	191.687	0.395612	7.40009	31.6977	4.21553e-05	0.000546585
MUC4	9.97261	22.5928	36.0957	3.19928	11.9333	13.561	-1.34074	3.79052	33.3586	4.27556e-05	0.00055386
LAPTM4A	122.458	124.863	122.188	152.414	163.362	163.663	0.375565	7.43972	31.6045	4.28241e-05	0.000554238
ACAA2	61.9395	67.4134	64.6418	44.9499	50.6459	47.3931	-0.441621	5.91887	31.5556	4.31797e-05	0.000557467
DNER	19.754	18.5414	15.2937	29.8173	25.5068	23.8516	0.563799	4.58325	31.5539	4.31921e-05	0.000557467
MAB21L1	29.9452	24.8557	27.6388	47.6693	36.2524	40.1192	0.583408	4.97625	31.5624	4.31303e-05	0.000557467
FUT4	3.79779	2.18993	3.4346	7.19839	5.82527	6.17436	1.03898	2.49558	31.5209	4.34342e-05	0.000560079
TCEA2	18.8523	14.49	19.4088	11.2935	10.1801	10.8545	-0.703208	4.01828	31.4717	4.37981e-05	0.000564255
A2ML1	6.58466	7.59176	6.99882	2.30348	3.64786	3.97527	-1.08951	3.10378	31.4099	4.42594e-05	0.000569678
ST14	517.538	514.269	457.872	370.989	369.99	380.667	-0.408505	8.71307	31.3915	4.4398e-05	0.000570941
RAB5B	189.889	227.388	209.446	140.033	177.756	165.749	-0.376359	7.83598	31.3572	4.46579e-05	0.00057376
STEAP1	13.06	14.3805	17.9831	30.6811	23.5556	25.1767	0.808346	3.73605	31.3487	4.47221e-05	0.000574063
EHD3	13.7158	15.001	13.706	24.1226	21.0388	20.694	0.635374	4.38865	31.3307	4.48596e-05	0.000575304
CLDN10	3.77047	5.03684	5.21671	2.20751	1.86635	1.97354	-1.19361	1.86063	31.2991	4.5101e-05	0.000577875
ATF7IP	277.894	326.957	294.307	215.632	242.908	234.795	-0.373422	7.97114	31.2684	4.53378e-05	0.00057809
PDLIM7	67.24	51.9378	46.9504	95.0187	69.7619	68.2281	0.487165	6.05425	31.2669	4.53494e-05	0.00057809
PSMG1	84.4257	76.7571	81.6205	123.684	102.253	102.201	0.428993	6.29287	31.2778	4.52654e-05	0.00057809
RRP36	43.1418	36.9003	35.8689	57.3952	52.0881	52.2142	0.484843	5.14896	31.2697	4.53274e-05	0.00057809
SLC27A1	10.6557	9.81819	9.91499	5.59875	6.07977	5.75146	-0.809237	3.65404	31.265	4.53637e-05	0.00057809
VWA9	53.3876	54.9308	57.805	74.2234	75.1912	71.5267	0.411264	5.90309	31.2813	4.52382e-05	0.00057809
LRRC8C	30.0271	28.4326	30.7818	60.5304	49.939	40.0064	0.734147	6.08885	32.7222	4.55915e-05	0.000579945
TCF7L1	8.77043	9.3802	12.9284	15.4525	15.5246	18.8896	0.688978	4.40123	31.2397	4.55597e-05	0.000579945
MR1	44.6718	52.9598	65.9703	26.746	38.0339	43.8971	-0.599511	5.75138	31.2115	4.57798e-05	0.000581811
PPP2R1B	267.512	270.602	236.145	192.853	197.607	182.27	-0.432852	7.64702	31.2062	4.58207e-05	0.000581811
CLCN2	19.5081	18.5414	18.2747	31.321	28.787	31.9995	0.706539	4.35825	31.1913	4.59379e-05	0.000582775
COCH	20.9288	22.3008	24.8199	39.3512	33.1136	38.9633	0.704347	4.76304	31.1821	4.60101e-05	0.000583135
RUVBL1	134.644	126.906	115.254	187.35	167.434	174.123	0.489733	6.91189	31.1771	4.60489e-05	0.000583135
DAZAP2	375.954	419.956	416.656	315.641	318.015	312.496	-0.356389	8.60247	31.1302	4.64192e-05	0.000587296
SC5D	164.261	198.736	213.593	103.785	115.035	132.706	-0.714294	7.12924	32.6992	4.73826e-05	0.000598948
SRMS	0.0546444	0.182494	0.486029	1.82359	1.69668	1.49425	2.86145	-0.0285136	30.9752	4.76678e-05	0.000602014
ASAP3	33.497	35.6959	32.4343	20.7953	25.0826	24.2463	-0.54216	4.84713	30.9577	4.78108e-05	0.00060328
ADGRE2	2.26774	2.08043	2.07372	5.47078	3.95892	4.39817	1.09983	3.05027	30.9236	4.80915e-05	0.000606279
ABCA4	5.98357	5.69382	6.48039	1.31171	2.12085	2.79115	-1.54104	1.85507	30.8998	4.82879e-05	0.000607669
IL23A	0.464478	0.474485	0.259215	3.00733	1.13112	1.55064	2.20049	0.617433	30.9026	4.8265e-05	0.000607669
RNF40	146.256	140.265	128.862	192.597	175.465	181.819	0.405325	7.23049	30.8867	4.83974e-05	0.000608504
LMBR1	60.1362	64.5299	69.4049	46.5816	42.7846	45.7015	-0.524296	5.6584	30.8277	4.88901e-05	0.000614151
ETFB	127.704	99.7148	108.611	81.5497	76.9445	85.9335	-0.449826	6.28127	30.7793	4.92994e-05	0.000618742
CD55	86.9393	108.584	125.784	157.309	152.136	157.206	0.560241	7.21945	30.9818	4.96738e-05	0.000622888
PTK7	168.906	180.669	169.43	122.852	126.459	133.665	-0.439819	7.60335	30.6395	5.05027e-05	0.000632719
RPS13	229.889	190.013	206.984	299.741	270.536	256.955	0.401971	7.87953	30.625	5.06297e-05	0.000633748
IL36RN	1.20218	2.40892	2.26813	0.191957	0.339336	0.620255	-2.35881	0.262915	30.5936	5.09051e-05	0.00063663
DNTTIP1	58.169	51.4269	53.366	77.5506	71.0061	71.1602	0.432064	5.84493	30.5874	5.09592e-05	0.000636741
LINC00865	8.98901	10.2197	11.7619	5.24683	6.16461	5.69507	-0.853961	3.13866	30.5728	5.1088e-05	0.000637786
CDCP1	172.267	172.311	159.126	225.07	214.772	206.122	0.359126	7.71877	30.56	5.12013e-05	0.000638635
DPM1	55.0816	49.6749	62.7949	85.4209	79.7723	90.7546	0.616086	5.98081	30.7749	5.12496e-05	0.000638673
OMA1	32.7867	39.7107	41.8633	19.8676	30.2858	28.8419	-0.544761	4.61258	30.5358	5.14165e-05	0.000640188
AKR1B15	2.86883	2.81041	2.00892	0.543878	0.593838	0.704835	-2.03028	0.208269	30.5056	5.16864e-05	0.000641848
BMF	3.6885	5.43833	7.22563	1.66363	2.54502	3.60876	-1.06507	2.53232	30.5057	5.16858e-05	0.000641848
GALNT3	98.6879	104.204	109.065	67.3129	65.8029	75.9249	-0.580435	6.7558	30.8282	5.16225e-05	0.000641848
MBOAT1	107.841	119.278	111.527	77.1027	86.3328	84.2983	-0.451126	6.48337	30.5005	5.17319e-05	0.000641848
GPS1	184.152	164.281	148.66	251.464	213.301	221.516	0.465651	7.34552	30.4121	5.25318e-05	0.0006512
KATNAL1	40.3276	40.8422	41.2801	27.6098	29.7202	25.1767	-0.573326	5.34843	30.4056	5.25908e-05	0.000651359
ZNF812	4.37156	6.93478	7.64685	0.287936	2.00774	2.22728	-2.19968	1.35966	31.7556	5.26616e-05	0.000651664
DDX27	122.977	119.534	114.8	176.057	159.403	149.143	0.436692	6.9646	30.3428	5.31677e-05	0.000657351
TLR5	6.3934	11.2781	9.62337	3.71117	4.18515	3.8343	-1.18849	2.68016	30.3302	5.32841e-05	0.000658213
CMPK2	0.327867	0.510984	0.648039	3.93512	1.95118	2.53741	2.45397	0.430679	30.2136	5.43776e-05	0.000671133
SLIRP	157.786	123.038	136.445	206.866	173.882	177.083	0.423343	6.93327	30.1854	5.46465e-05	0.000673862
IFITM1	23.7977	27.8851	33.212	34.9682	38.4298	46.5755	0.501767	5.04824	30.1693	5.47995e-05	0.000675159
TMEM116	15.2731	18.5049	14.7105	8.12618	8.93585	9.55757	-0.858591	3.40994	30.1095	5.53756e-05	0.000681662
MYL12B	632.591	669.79	647.779	516.748	520.118	493.187	-0.349466	9.3523	30.0973	5.5494e-05	0.000682523
SLC30A9	68.087	73.4357	82.3009	97.2582	108.588	111.477	0.505721	6.35617	30.0893	5.55717e-05	0.000682883
P2RY6	8.19667	8.35823	6.48039	3.61519	4.18515	4.2572	-0.93364	2.55266	30.0588	5.58689e-05	0.000685938
NAPB	37.6227	37.5573	36.9058	22.555	26.9207	22.5265	-0.63911	4.997	30.0023	5.64246e-05	0.000692158
CYBA	149.78	121.213	128.052	105.8	93.572	105.782	-0.383035	6.88371	29.9599	5.68458e-05	0.00069551
DRG1	87.4311	85.1883	76.987	128.067	112.264	106.092	0.472299	6.58759	29.9659	5.67858e-05	0.00069551
HDHD3	30.7921	29.7466	24.8199	16.9562	18.918	17.79	-0.671709	4.32381	29.9618	5.68262e-05	0.00069551
RXRA	86.83	83.5093	83.4998	56.2114	66.5099	64.8167	-0.442078	6.36871	29.9456	5.69887e-05	0.000696655
ZFPM2-AS1	27.7594	34.9659	32.0131	21.4352	19.8512	18.6358	-0.656104	4.19344	29.9304	5.71402e-05	0.000697902
NMNAT2	7.377	8.75972	12.6368	17.1802	21.7741	18.6077	1.01629	4.02465	30.9835	5.77473e-05	0.000704707
EPS8	171.939	209.795	215.7	136.577	145.773	139.557	-0.491431	7.51568	29.8629	5.78228e-05	0.000705018
PRDM13	1.14753	1.05847	1.16647	3.5832	2.74297	3.01669	1.46207	1.01162	29.8089	5.83744e-05	0.000711129
LEPROT	62.5406	72.9977	78.8339	47.9893	52.3426	56.3304	-0.448886	6.40441	29.7959	5.85081e-05	0.000712143
ZG16B	2.67758	4.01487	5.89715	1.18374	1.6684	2.59379	-1.20085	1.99774	29.7588	5.88918e-05	0.000716195
WNT6	1.80327	2.22643	2.00892	0.415907	0.480726	0.563868	-2.07131	0.86804	29.7092	5.94086e-05	0.000721859
DPYSL3	1.03824	1.09497	0.388823	3.10331	3.4782	3.01669	2.03608	0.83745	29.6833	5.96812e-05	0.000724546
ACCS	6.83056	9.5262	8.68372	3.71117	4.01548	5.89242	-0.879627	3.23005	29.6728	5.97922e-05	0.000725227
CD99	48.2237	44.1636	48.9269	36.0879	33.4529	35.5801	-0.426711	5.89538	29.6683	5.98401e-05	0.000725227
NCL	921.551	816.078	805.544	1187.03	1083.7	1047.64	0.384718	9.64509	29.6453	6.00828e-05	0.000726297
NETO2	98.1961	80.7354	75.4965	141.472	108.022	99.0716	0.446755	6.16706	29.648	6.00545e-05	0.000726297
SLC35D3	0.601089	0.364988	0.388823	1.31171	2.09257	2.34005	2.07658	0.406104	29.6459	6.00766e-05	0.000726297
DKC1	209.698	204.138	190.523	310.874	267.934	252.979	0.454741	7.59305	29.612	6.04383e-05	0.00072894
ENTPD3	5.43712	5.18283	4.69828	2.11153	1.78151	2.76295	-1.20733	1.99906	29.6148	6.04084e-05	0.00072894
RIOK1	81.3383	81.8304	82.8517	134.53	115.431	107.332	0.528002	6.31802	29.6074	6.04869e-05	0.00072894
SLC25A46	26.8577	29.2356	29.5506	48.7891	38.4015	41.8672	0.582582	5.29583	29.6054	6.05082e-05	0.00072894
TBCK	33.1145	39.2363	37.813	19.9635	27.2883	28.137	-0.562936	5.01902	29.5913	6.06595e-05	0.000730139
RPS7	75.6552	59.9676	62.3089	95.4666	82.996	86.6102	0.426575	6.15315	29.5536	6.10657e-05	0.000734402
NRSN2	9.42617	9.05171	7.22563	14.4928	13.7148	13.7302	0.711937	3.35941	29.5294	6.13282e-05	0.000736329
ZNF280B	14.9453	13.5411	16.6546	28.0897	25.1109	25.3177	0.796349	4.10188	29.5292	6.13303e-05	0.000736329
ASPRV1	1.77594	1.38696	0.84245	3.64718	2.46019	2.67837	1.16271	2.52517	29.5036	6.16099e-05	0.000736548
ATP11C	23.1419	20.0379	23.6534	34.9682	31.0775	34.3396	0.587955	4.71508	29.4861	6.1801e-05	0.000736548
BARX2	2.04917	0.875972	1.39328	5.31081	3.28025	4.82107	1.59951	2.86826	30.8406	6.20273e-05	0.000736548
CLUH	114.917	98.5104	97.3678	159.644	141.814	136.851	0.497844	6.65022	29.4762	6.19097e-05	0.000736548
CNTN5	2.81419	2.88341	4.34186	0.703842	1.04629	0.986769	-1.92487	1.05574	29.4658	6.20234e-05	0.000736548
GATS	7.1311	6.46029	8.10048	3.42323	3.7327	2.9885	-1.10645	1.85957	29.4932	6.17228e-05	0.000736548
HEXB	149.999	171.654	171.568	122.085	131.38	126.025	-0.376309	7.08464	29.5059	6.15844e-05	0.000736548
HNRNPD	326.856	287.428	300.755	434.463	407.232	375.959	0.411531	8.26527	29.4837	6.18274e-05	0.000736548
LETM2	4.86336	4.30686	4.82789	11.0695	8.34201	9.02189	1.01664	2.76722	29.4987	6.16626e-05	0.000736548
OSBP2	6.3934	6.46029	8.23009	14.1088	14.3087	11.4465	0.918058	2.96442	29.5096	6.15435e-05	0.000736548
PLA2G10	4.15298	3.94187	4.27705	1.21573	2.62986	1.57883	-1.24442	2.13922	29.5124	6.15136e-05	0.000736548
SERF2	438.522	395.611	424.498	343.827	311.68	341.394	-0.336484	8.7151	29.469	6.19887e-05	0.000736548
TTYH3	203.742	185.925	171.633	137.057	122.529	140.46	-0.488471	7.59769	29.5199	6.14316e-05	0.000736548
LCK	1.14753	1.93444	1.81451	4.41501	4.38309	4.36998	1.43997	1.9992	29.4586	6.21033e-05	0.00073683
SNCA	68.934	67.5228	57.6754	41.6547	45.16	45.8143	-0.548092	5.91839	29.4401	6.23072e-05	0.000738628
CDC42EP1	54.8084	39.5647	46.2051	76.3669	64.1345	63.3506	0.538578	5.85134	29.3976	6.27799e-05	0.000743607
KARS	281.719	259.543	258.859	369.549	336.028	312.637	0.345803	8.04817	29.3794	6.29829e-05	0.000745386
MT1F	2.92348	3.57689	3.11058	1.21573	1.75324	1.7198	-1.05096	2.1686	29.3644	6.3151e-05	0.000746749
FRMD4B	17.8687	17.8844	19.8624	10.3337	13.8562	11.5311	-0.644915	4.29922	29.3548	6.32593e-05	0.000747403
ENDOV	14.4808	14.6725	13.706	8.95799	8.14407	9.58576	-0.68878	4.11104	29.3077	6.37913e-05	0.000753057
TCTN1	40.6828	46.536	49.4453	33.0486	33.057	33.0709	-0.458347	5.5067	29.2959	6.39263e-05	0.000754021
ZNFX1	80.1907	78.071	78.8663	101.449	110.228	112.576	0.45101	6.59294	29.2889	6.40054e-05	0.000754323
BTN3A3	19.5354	24.3082	21.9685	11.6134	13.1493	15.309	-0.715807	4.09574	29.2451	6.45077e-05	0.000758974
TMEM50A	133.223	141.469	146.651	111.303	107.089	104.316	-0.38525	7.01366	29.2462	6.44949e-05	0.000758974
NICN1	5.43712	6.09531	7.32284	2.36747	3.81753	3.58056	-0.977061	2.93236	29.1715	6.53609e-05	0.000768371
ANTXR1	25.355	30.0385	31.5271	34.7442	44.1985	40.4012	0.456617	5.55981	29.1606	6.54882e-05	0.000768774
XPR1	70.1635	71.3187	73.1635	44.1821	55.9056	48.4927	-0.533427	5.8744	29.1592	6.55041e-05	0.000768774
TEX261	165.573	149.353	139.425	205.042	202.697	191.461	0.402614	7.26624	29.1387	6.57445e-05	0.000770954
PHLDB1	77.0487	76.7206	71.0898	54.4198	53.1909	52.2706	-0.492981	6.37564	29.1315	6.583e-05	0.000771315
IL6ST	79.1525	91.4661	93.512	141.568	127.534	116.58	0.537097	6.7876	29.1337	6.60379e-05	0.000772469
OAS2	39.6445	48.8354	43.1918	27.6738	31.9542	31.4075	-0.529425	5.0299	29.1164	6.60072e-05	0.000772469
TCTEX1D2	8.1147	6.86178	9.16974	3.77515	4.07203	5.04662	-0.899358	2.36812	29.1037	6.61574e-05	0.000773225
CCDC102B	0.846989	1.56945	1.52289	0.22395	0.254502	0.451095	-2.11956	-0.0761922	29.0809	6.64286e-05	0.00077572
PELI1	28.9069	35.0024	34.4432	22.6189	22.7072	22.6675	-0.524505	5.43762	29.075	6.64985e-05	0.00077572
WWC3	48.8248	52.1203	47.08	32.9526	36.6766	36.3977	-0.480012	5.25806	29.0719	6.65358e-05	0.00077572
COBLL1	82.0486	88.4367	84.6662	51.9244	62.7206	68.0871	-0.485083	6.24099	29.057	6.67136e-05	0.00077715
DIP2B	85.1634	91.7581	79.1579	62.482	68.4894	61.4898	-0.411256	6.81052	29.036	6.69653e-05	0.000779439
CNN3	236.72	260.675	222.828	174.137	184.344	181.763	-0.414265	7.7661	29.0285	6.70546e-05	0.000779835
ALDH3A1	397.976	385.172	408.459	177.016	216.892	227.69	-0.927632	7.7329	30.5253	6.72138e-05	0.000781042
LAMB2	81.9667	100.481	91.665	44.662	68.8004	62.2792	-0.671488	6.95733	30.5178	6.72966e-05	0.000781361
OCIAD2	24.4807	21.2788	19.83	37.4636	30.003	29.0392	0.5537	4.71688	28.9803	6.76372e-05	0.000784024
PRKAR2A	9.99993	10.4387	10.2714	20.5714	18.3807	15.1681	0.809911	3.62264	28.984	6.75919e-05	0.000784024
COL17A1	359.642	355.28	341.549	501.68	465.456	475.651	0.450862	9.85297	28.9677	6.779e-05	0.000784507
KRT8	1044.5	976.928	925.367	1492.37	1278.84	1263.74	0.451943	9.95728	28.9715	6.77446e-05	0.000784507
CDH13	76.4476	71.9392	68.2061	97.4502	99.68	96.8726	0.439068	7.12357	28.9544	6.79523e-05	0.000785097
TM2D1	25.2457	28.7611	32.1751	18.1719	17.7586	21.5398	-0.584221	5.02349	28.9571	6.79196e-05	0.000785097
LYPD6	14.6447	17.3004	17.0758	9.91778	10.8305	9.27563	-0.702943	3.80732	28.944	6.80792e-05	0.00078592
PRSS23	191.911	196.035	202.512	158.684	149.789	141.926	-0.390127	7.60133	28.9371	6.81633e-05	0.000786246
DHX33	10.8742	8.90572	11.1139	19.0357	17.2496	15.7037	0.753227	3.5376	28.9272	6.82846e-05	0.000787002
LHPP	16.1474	14.928	15.2613	8.63807	9.44486	11.5311	-0.650532	3.86088	28.8645	6.9059e-05	0.000795206
LSG1	107.568	114.862	98.6315	160.796	147.046	130.987	0.446071	6.58462	28.8605	6.91091e-05	0.000795206
VIM	0.136611	0.364988	0.0324019	1.85558	0.989731	0.845802	2.81684	3.18046	30.3307	6.94103e-05	0.000798021
AEBP1	0.0273222	0.182494	0.0648039	1.18374	0.876618	0.563868	3.27711	-0.579485	28.8032	6.98261e-05	0.000802147
PRAME	34.1528	32.4475	30.1986	48.5971	47.5071	44.1227	0.534106	5.09873	28.7699	7.02462e-05	0.000806317
GGT6	10.3551	14.8185	16.4278	1.82359	3.78925	8.00693	-1.69208	3.01636	30.2496	7.03487e-05	0.000806837
CPVL	5.46444	6.49679	8.10048	10.7816	11.9333	11.9822	0.800845	3.34165	28.7441	7.0574e-05	0.000808763
IFI6	13.6338	14.344	14.4189	8.0622	9.95386	8.68357	-0.671628	3.68014	28.6823	7.13661e-05	0.000814531
IL22RA1	10.3278	12.6286	12.5719	7.23038	7.52195	5.15939	-0.843588	3.24218	28.6894	7.12752e-05	0.000814531
PPM1F	27.049	23.6147	23.5886	41.1108	36.3655	37.4408	0.629476	4.90984	28.6914	7.12492e-05	0.000814531
RABGAP1	162.349	185.706	167.55	126.052	139.524	138.683	-0.349797	7.31654	28.6834	7.13524e-05	0.000814531
SHTN1	52.1035	57.1572	62.6329	40.9188	40.0417	44.461	-0.452722	5.87647	28.6863	7.13151e-05	0.000814531
MRPL21	65.628	53.9088	60.3648	84.5891	74.4277	78.575	0.403543	5.80994	28.6339	7.1993e-05	0.000821023
EML1	14.8633	13.2126	13.6736	22.0111	18.7483	20.0455	0.541566	4.23229	28.5974	7.24707e-05	0.000825803
MRPL40	79.3984	69.9683	67.234	98.7299	98.7186	91.0083	0.415017	6.2075	28.5784	7.27212e-05	0.000827988
RNF135	15.4371	13.2491	14.2244	7.51832	8.56824	9.61395	-0.736785	3.51486	28.5577	7.29936e-05	0.00083042
NCAPG2	117.076	112.343	108.287	64.6895	63.7386	67.5796	-0.778063	6.17846	30.0157	7.314e-05	0.000831416
SMAD3	56.9122	61.8655	71.6083	77.6146	89.4716	92.6154	0.447687	7.16377	28.5075	7.36617e-05	0.000836671
NIPAL2	14.6447	17.5924	19.4088	10.1417	11.7071	12.6588	-0.578728	4.19491	28.4998	7.3764e-05	0.000837159
KCNK2	6.06553	5.36533	6.31838	2.39946	2.23396	2.22728	-1.37594	1.61478	28.4767	7.40746e-05	0.000840009
MRPS22	56.475	59.6391	60.8184	86.5726	82.7132	78.9697	0.488276	6.05784	28.428	7.47332e-05	0.000846796
HS6ST1	66.9121	63.07	59.1335	43.5103	42.106	43.2769	-0.555512	6.00847	28.4093	7.49879e-05	0.000849
SLC25A22	91.3928	73.6547	67.396	120.741	98.8034	93.7149	0.434185	6.13539	28.4024	7.50818e-05	0.000849382
IFIT5	27.3222	26.2062	27.736	43.6062	39.4196	39.4144	0.590535	4.72359	28.3978	7.51447e-05	0.000849412
JARID2	42.0762	41.8642	48.8621	27.7058	33.5943	35.3263	-0.464028	5.5658	28.3851	7.53187e-05	0.000850697
COPZ1	167.922	177.859	164.731	132.738	139.382	130.282	-0.343182	7.27647	28.3615	7.56431e-05	0.000853678
EIF5B	71.3656	67.5958	68.3681	99.6897	90.9987	86.0463	0.413977	6.12792	28.3283	7.61017e-05	0.000858167
MED1	45.8194	46.6455	40.146	59.5707	60.6563	58.4731	0.433784	5.66149	28.3217	7.61926e-05	0.000858505
CD33	0.163933	0.291991	0.291617	1.85558	0.791784	1.2969	2.41898	0.458207	28.3111	7.6341e-05	0.000859491
PEX6	24.0982	19.1619	20.9316	14.3648	12.6968	11.5875	-0.733188	3.86283	28.2812	7.67578e-05	0.000863495
EGFEM1P	0.601089	1.16796	1.42568	0.0319928	0.254502	0	-3.70699	-0.280477	28.2384	7.76269e-05	0.000871425
RHOU	3.00544	6.60629	6.57759	1.59964	2.74297	1.86077	-1.3522	2.04642	28.2182	7.7646e-05	0.000871425
TMEM245	116.42	132.892	127.664	90.5077	100.019	99.41	-0.378056	6.85127	28.2181	7.7648e-05	0.000871425
PDLIM1	611.799	597.449	637.151	393.992	466.135	479.852	-0.473582	9.9466	28.1773	7.82286e-05	0.000876901
POP1	31.9397	27.0821	24.2366	48.8531	37.4401	42.0646	0.63085	4.67371	28.1707	7.83225e-05	0.000876901
TRMT61A	43.497	36.1703	31.0086	64.7855	54.4917	45.194	0.5708	5.16601	28.1741	7.82747e-05	0.000876901
ACADVL	676.444	672.747	627.82	485.875	522.012	534.519	-0.359822	9.29275	28.1619	7.84498e-05	0.00087763
CD3EAP	9.86332	8.06624	9.59097	15.9964	14.0542	14.4914	0.697595	3.4468	28.1447	7.86962e-05	0.000878633
SAR1B	62.8958	67.5958	58.2263	96.1385	88.1709	86.6947	0.520534	5.85448	28.1426	7.87263e-05	0.000878633
ZBTB22	24.0162	22.4103	25.4679	14.2048	15.7226	16.6341	-0.635004	4.56094	28.1442	7.87044e-05	0.000878633
MME	4.78139	6.64279	8.91053	2.75138	3.90237	2.00173	-1.2433	2.6613	28.1412	7.9018e-05	0.000881192
BTD	27.0217	32.484	34.5081	18.7158	25.7613	22.9776	-0.485061	5.30992	28.1137	7.91445e-05	0.000881905
ETS1	33.0326	27.7391	31.8835	61.8102	46.6587	39.8655	0.660344	6.02169	28.9775	7.95539e-05	0.000884792
NAA15	95.4912	97.0504	97.4326	143.552	140.033	133.806	0.523142	6.48597	28.0895	7.94968e-05	0.000884792
RNF128	32.1309	37.3018	40.1136	14.7487	20.8692	29.6877	-0.775195	5.11169	29.0864	7.95918e-05	0.000884792
RICTOR	53.7701	59.0186	68.4005	77.8386	85.9652	80.4922	0.434634	6.41155	28.0688	7.97988e-05	0.000886395
RTN4RL1	32.6227	30.951	25.3059	18.4919	17.0516	20.8067	-0.652979	4.17345	28.0509	8.00613e-05	0.000887913
VTCN1	4.23494	8.75972	9.16974	0.191957	1.21595	3.18586	-2.38067	2.0917	29.4773	8.0058e-05	0.000887913
RBM22	59.2892	66.1359	61.0452	94.0909	84.3816	75.5583	0.444327	6.17908	28.0442	8.01598e-05	0.000888307
PPARG	85.0268	92.634	90.369	128.867	122.161	114.437	0.451161	7.47441	28.0388	8.02384e-05	0.000888479
MAML2	16.7485	19.2349	20.0568	10.5256	13.0362	13.3073	-0.612112	4.73102	28.0321	8.03376e-05	0.000888881
LINC01503	21.5026	19.7094	19.5708	11.8054	14.2521	11.9822	-0.685138	4.28371	27.9726	8.1221e-05	0.00089795
HIVEP3	12.7048	10.6942	14.3217	21.8511	21.2651	18.805	0.720421	3.53435	27.9659	8.13209e-05	0.000898351
EZR	1507.5	1459.33	1512.75	2020.54	1960.57	1920.51	0.39878	11.3431	27.961	8.13937e-05	0.000898451
HOXC13-AS	4.99997	5.07334	4.37426	1.63163	2.43191	2.17089	-1.21006	1.72555	27.944	8.16487e-05	0.000900562
CYBRD1	55.9559	67.1579	75.8205	41.3987	53.5303	56.0767	-0.399071	6.3992	27.9346	8.17904e-05	0.000900716
EBNA1BP2	184.124	155.047	149.211	261.957	201.877	191.433	0.415042	7.21738	27.9347	8.17892e-05	0.000900716
RPP25	29.9178	24.7827	24.2042	44.4381	33.9902	39.7527	0.579683	4.57179	27.8889	8.24817e-05	0.000907621
DUSP7	12.1037	10.5482	8.87813	18.8118	16.9103	13.6456	0.645086	4.23223	27.8535	8.30207e-05	0.000911561
JDP2	38.0052	33.8344	41.7985	20.6674	26.6096	30.5617	-0.553156	4.88773	27.8527	8.30337e-05	0.000911561
MYOF	361.965	380.646	375.7	443.645	496.505	470.463	0.333456	9.0185	27.8602	8.29178e-05	0.000911561
WDR36	65.9832	68.6543	75.3669	107.912	96.117	96.7034	0.512803	6.23679	27.8389	8.32448e-05	0.000913168
KRT3	11.1748	11.0226	9.49376	6.43056	5.82527	7.02016	-0.719897	3.28596	27.8305	8.3374e-05	0.000913571
SLC2A10	9.97261	14.198	16.4602	6.07864	7.77645	10.206	-0.752941	3.94316	27.8281	8.3411e-05	0.000913571
DSCAM	0.0819667	0	0	1.37569	1.47046	0.704835	5.04719	-0.148079	28.9821	8.3738e-05	0.000916441
ETV6	59.0433	68.5448	68.6597	50.0368	45.8952	44.8557	-0.472662	6.12632	27.789	8.40146e-05	0.000917863
FAM162A	54.1253	48.653	48.0521	72.4958	71.2889	63.9708	0.459185	6.7017	27.7859	8.40632e-05	0.000917863
SUSD1	15.7103	25.0747	21.5473	12.7971	13.0079	11.4183	-0.727338	4.15209	27.7915	8.39757e-05	0.000917863
LOC653602	2.26774	1.93444	3.98544	0.799821	1.18768	1.2687	-1.31102	1.67027	27.7619	8.44364e-05	0.000921225
CPPED1	42.0489	42.3387	45.8811	31.6089	28.6174	33.2118	-0.479615	5.44685	27.7525	8.45826e-05	0.000922108
ACAD10	37.732	45.4411	40.8264	29.2095	30.9644	31.6894	-0.42852	5.49402	27.7335	8.48802e-05	0.000924637
TMEM263	97.2944	115.263	115.545	73.5515	75.1912	80.0693	-0.519064	6.83992	27.7269	8.49843e-05	0.000925056
DNAJC2	33.3058	32.5935	28.2221	52.6922	43.0391	39.5835	0.517704	4.99816	27.7172	8.51367e-05	0.000925287
FAM208B	127.704	127.052	109.843	181.015	176.059	136.682	0.428147	6.82376	27.7209	8.50777e-05	0.000925287
TPPP	8.55186	9.12471	7.25803	15.1966	14.2804	13.4765	0.783348	4.37706	27.6849	8.56474e-05	0.000930122
C7orf13	7.51361	7.40926	6.7396	4.41501	3.39336	3.10128	-0.993092	2.70931	27.657	8.60899e-05	0.000934208
NEURL1B	6.61198	5.98581	7.74406	2.11153	2.94091	3.4114	-1.26345	2.02936	27.6227	8.66389e-05	0.000939443
SAMD10	15.1638	13.4316	14.3541	23.8027	20.3319	19.0869	0.554523	4.03952	27.6163	8.67426e-05	0.000939844
ADAMTS5	0.901633	2.22643	1.49049	0.127971	0.509004	0.112774	-2.78991	0.373031	27.5643	8.75828e-05	0.000945796
IRX1	0.2459	0.145995	0.16201	1.72761	0.650394	1.46606	2.74414	-0.411289	27.566	8.75554e-05	0.000945796
RPS21	113.934	79.969	90.9846	140.736	115.12	120.47	0.410529	6.69356	27.5616	8.76271e-05	0.000945796
WDR74	42.2128	34.7469	38.4611	62.8019	48.6947	48.9156	0.469434	5.24453	27.5654	8.75655e-05	0.000945796
ZNF853	0.355189	0.437986	0.0972058	3.00733	2.03602	3.04489	3.15624	0.561057	28.8597	8.74394e-05	0.000945796
SNHG17	54.4259	44.8936	40.6968	73.2316	62.6358	58.9524	0.479631	5.60558	27.5559	8.77188e-05	0.000946062
PTK6	7.56826	9.12471	9.49376	12.3172	13.5734	13.8994	0.608375	3.98442	27.5471	8.78625e-05	0.000946888
USH1C	0.2459	0.32849	0.0972058	1.02377	1.32907	0.930383	2.26695	-0.0876845	27.5297	8.81474e-05	0.000949233
GRWD1	173.988	139.426	128.344	237.675	191.951	186.781	0.484319	7.03032	27.5133	8.84166e-05	0.000950681
NSRP1	32.3222	34.6739	32.3047	45.6858	45.6124	42.995	0.435824	5.20534	27.5154	8.83821e-05	0.000950681
RRP7A	237.02	195.342	190.718	289.983	246.273	269.529	0.374901	7.52299	27.5003	8.8631e-05	0.00095173
TUBB6	117.185	116.504	98.4371	166.555	135.763	140.995	0.413899	7.47821	27.4992	8.86491e-05	0.00095173
RHBDF1	60.1909	58.4346	56.7682	40.8868	42.1625	47.9288	-0.426734	5.95639	27.4359	8.96984e-05	0.000962263
KIAA0100	194.206	211.182	184.918	252.871	276.842	252.162	0.406458	7.68265	27.4086	9.01554e-05	0.00096643
S100A10	539.423	486.274	498.99	412.868	395.751	390.507	-0.346037	9.58781	27.3698	9.08108e-05	0.000972717
FBXO32	11.3387	15.3295	17.3998	5.43878	10.0953	7.66861	-0.959228	5.3056	28.7313	9.09111e-05	0.000973052
OLA1	77.1853	67.0119	75.4317	104.841	92.5539	94.3915	0.409678	6.27534	27.3495	9.11548e-05	0.000974508
SPINT1	256.583	246.659	233.391	178.008	182.224	177.111	-0.457249	7.86948	27.3477	9.11852e-05	0.000974508
CAMK2G	58.3603	59.8216	61.3044	41.4947	48.9775	44.6866	-0.411599	5.61496	27.3314	9.1464e-05	0.000974716
CMAS	198.769	205.817	223.152	150.398	147.357	169.189	-0.428562	7.663	27.3332	9.14325e-05	0.000974716
CROCC	24.1528	23.4688	20.9964	13.9169	14.2238	15.2808	-0.666506	4.68008	27.3263	9.15502e-05	0.000974716
ROR1	10.6283	9.63569	10.563	18.9078	14.7046	14.2377	0.624786	3.6156	27.3385	9.13421e-05	0.000974716
ZNF324B	12.9234	12.8111	9.94739	18.9718	18.211	17.9028	0.633856	3.79655	27.3295	9.14961e-05	0.000974716
FYB	39.4533	36.1703	52.1995	65.9692	56.3015	64.1964	0.559773	6.26999	27.3017	9.22789e-05	0.000981733
NFASC	26.3386	28.9801	28.0277	15.0686	18.5504	19.0869	-0.669773	4.672	27.2619	9.2659e-05	0.000985034
EGFL7	59.1799	47.12	48.7973	44.3101	32.8591	39.1606	-0.418703	5.6238	27.2402	9.30355e-05	0.000988292
PDXDC2P	16.5846	19.2714	26.7964	10.8456	13.6583	12.8562	-0.735716	4.33997	27.2205	9.33797e-05	0.000991202
DANCR	18.9616	18.4319	18.2423	29.4014	28.0235	27.2348	0.604728	4.1786	27.1968	9.37947e-05	0.000994111
GBP6	4.1803	3.90538	2.59215	0.319928	1.13112	0.620255	-2.51426	0.936622	28.2516	9.37744e-05	0.000994111
NAP1L1	88.7153	79.531	82.5277	116.518	98.5206	105.415	0.352127	6.57088	27.174	9.4196e-05	0.000997524
ST3GAL5	4.26227	5.87631	5.70274	2.43146	3.0823	2.36825	-1.00023	1.76222	27.1705	9.42581e-05	0.000997524
DERA	120.382	131.542	133.561	89.228	105.138	101.13	-0.385587	7.54658	27.1191	9.51698e-05	0.00100642
DDX55	45.5735	40.8057	40.308	59.9226	58.8183	54.808	0.455295	5.44783	27.0799	9.58739e-05	0.0010131
ARHGAP18	40.2183	43.3241	48.6677	31.7689	30.0313	26.1917	-0.594945	4.91821	27.0385	9.66224e-05	0.00102025
SLC5A3	30.355	30.221	23.8802	40.215	44.5944	33.4092	0.481117	6.26615	27.0123	9.71003e-05	0.00102453
LOC100996286	0.273222	0.729977	0.583235	4.28704	1.92291	1.6916	2.24955	0.821111	27.0024	9.72808e-05	0.00102567
TMEM135	36.5571	40.7327	50.9034	24.0906	33.8205	35.5519	-0.461973	5.27162	26.995	9.74159e-05	0.00102632
FAM25A	2.10381	1.16796	1.81451	4.09508	3.02575	3.89069	1.12519	1.82219	26.9465	9.83097e-05	0.00103497
TLL1	18.3059	21.2423	16.9786	8.54209	9.52969	10.6571	-0.960369	3.90826	27.7614	9.86071e-05	0.00103732
BCKDHA	15.2185	14.4535	16.4602	8.31814	10.4063	11.4747	-0.624324	4.55306	26.9194	9.8814e-05	0.00103872
GK	5.68302	4.30686	4.86029	9.91778	10.8588	7.83777	0.946427	2.18803	26.9102	9.89846e-05	0.00103897
PTPRF	293.55	337.724	302.666	213.232	241.211	244.832	-0.42004	8.64767	26.914	9.89141e-05	0.00103897
GRTP1	45.109	40.8787	44.6499	31.0011	29.6919	34.8189	-0.45285	5.05403	26.9012	9.91538e-05	0.0010392
ZNF446	51.7483	51.3904	48.6353	38.8393	36.818	39.1888	-0.402181	5.66144	26.9047	9.90871e-05	0.0010392
TEX2	91.8573	96.1014	86.2539	121.349	121.2	114.775	0.382731	6.43509	26.8676	9.97844e-05	0.00104503
RPF2	63.3876	66.2454	65.0307	108.936	87.2094	84.0446	0.511866	5.96122	26.8573	9.99781e-05	0.00104628
TP53I3	14.2895	16.4245	14.4513	9.85379	10.2932	10.1778	-0.573094	4.09164	26.834	0.00010042	0.00105013
HLA-C	167.103	156.069	158.607	124.004	119.701	126.391	-0.381791	7.41792	26.8127	0.000100825	0.00105358
DKK1	228.796	252.681	316.567	464.312	342.701	374.86	0.572493	8.21779	27.8576	0.000101166	0.00105637
ARHGAP24	0.109289	0.255492	0.259215	1.59964	0.84834	1.04316	2.4786	0.0205712	26.7645	0.000101747	0.00106115
MRS2	71.4749	69.6398	70.4094	99.8177	87.775	99.1562	0.436578	6.15759	26.7602	0.000101831	0.00106115
ZNF639	65.9558	63.654	71.5759	90.1558	83.9009	88.0198	0.382634	6.221	26.7592	0.00010185	0.00106115
C17orf51	26.7211	19.8919	20.3808	44.598	36.8745	32.648	0.768062	4.49122	27.1852	0.000102016	0.00106131
C1orf115	51.4477	51.1349	50.3202	32.7927	39.2216	38.9915	-0.470059	5.65957	26.7526	0.000101977	0.00106131
MAT2A	292.949	279.326	315.498	392.456	390.293	375.705	0.385537	8.19555	26.6886	0.000103223	0.00107307
CCDC86	53.0871	35.6594	33.374	77.6146	53.0496	49.9305	0.566271	5.24661	26.6775	0.000103439	0.00107453
STAM2	45.027	57.1207	56.7034	36.8557	36.0827	36.5669	-0.532477	5.44339	26.6623	0.000103738	0.00107684
CDK2AP1	308.686	276.771	254.841	412.132	359.329	361.383	0.431802	8.23742	26.6566	0.00010385	0.00107721
CTAGE5	54.3166	57.6317	54.7269	44.0861	40.8617	40.5139	-0.410838	5.46048	26.6412	0.000104155	0.00107959
SOX11	0.0273222	0	0	1.47167	1.44218	0.817609	6.46329	-0.641439	27.9352	0.000104389	0.00108121
SENP2	69.5077	70.4428	69.1457	96.9703	90.5745	85.9617	0.386754	6.30172	26.6198	0.000104578	0.00108238
FTL	4706.23	4177.69	3673.7	3586.94	3126.33	2961.92	-0.374719	11.52	26.6135	0.000104704	0.00108289
RPS6KA1	167.294	158.697	149.502	117.99	124.169	118.61	-0.397241	6.96497	26.6049	0.000104876	0.00108335
TOMM20	98.278	87.0497	108.125	133.474	118.4	129.887	0.38111	6.86548	26.6035	0.000104902	0.00108335
CNIH3	0.0819667	0.0729977	0.129608	2.07953	1.49873	1.43786	4.11951	-0.222416	27.7139	0.000105648	0.00109025
SPOCK1	3.85243	4.63535	2.17093	13.6929	7.26745	6.93558	1.37762	5.30087	27.8615	0.000105747	0.00109048
MAP3K14	66.0925	52.0108	50.9682	86.1247	71.6848	73.7822	0.458628	5.94673	26.5556	0.000105863	0.00109087
MRPL47	96.83	95.554	91.6974	139.841	126.544	119.455	0.437504	6.44292	26.5328	0.000106323	0.00109402
TECR	279.479	263.157	261.192	206.514	209.257	221.318	-0.334965	7.80565	26.5363	0.000106252	0.00109402
GOLPH3L	51.2018	57.1207	52.0375	37.2077	41.4838	39.2452	-0.443522	5.64935	26.5288	0.000106404	0.00109405
SSU72	273.195	273.486	258.891	218.575	212.736	205.389	-0.339585	7.79274	26.5106	0.000106774	0.00109706
B4GALT2	93.6879	81.3194	79.4495	66.6731	58.9031	65.9444	-0.408073	6.33966	26.4753	0.000107494	0.00110336
EFHD2	135.081	106.394	112.273	205.842	144.642	141.926	0.464288	6.93631	26.4729	0.000107543	0.00110336
EIF3D	153.36	139.681	138.032	208.913	182.535	177.308	0.398719	7.41976	26.4673	0.000107658	0.00110373
CSE1L	509.177	506.239	497.596	743.29	754.288	759.079	0.578824	8.95315	27.582	0.000107857	0.00110496
SERPINB1	40.9287	44.6746	52.1671	30.2972	35.0365	40.3166	-0.386212	6.03411	26.4494	0.000108027	0.0011059
KCNH3	3.08741	2.62792	1.7497	5.85469	5.23143	6.79461	1.29457	1.98483	26.4289	0.00010845	0.00110943
KIF26A	8.33328	7.95675	7.77646	4.41501	3.90237	4.36998	-0.925972	2.64184	26.4124	0.000108792	0.00111212
MYO10	271.091	263.741	259.637	343.091	342.532	321.236	0.340921	8.46038	26.4024	0.000109	0.00111345
NAV2	7.84148	9.08821	7.80886	4.70295	2.99747	4.87746	-0.973043	3.48403	26.3892	0.000109275	0.00111416
PHC3	48.8248	51.6459	56.5414	68.2727	78.3301	70.5117	0.465945	6.09403	26.3877	0.000109307	0.00111416
SLC27A3	18.0327	15.7675	13.868	9.11796	11.2264	9.50118	-0.676113	4.33494	26.3886	0.000109289	0.00111416
STON1	6.77591	7.00778	10.077	1.88758	3.25197	4.62372	-1.36563	3.04557	27.6668	0.000109435	0.00111466
EDAR	15.5463	19.7459	27.1204	3.32726	9.52969	10.1778	-1.46999	3.67881	27.6528	0.000109705	0.00111579
PIWIL1	0	0	0.0648039	1.47167	0.593838	0.676642	5.16233	-0.852289	26.5813	0.000109674	0.00111579
FZD8	0.546444	0.547483	0.324019	2.01555	1.35734	1.35328	1.7263	0.566443	26.3472	0.000110156	0.00111877
SH3RF3	0.191256	0.364988	0.518431	0.607864	1.80979	1.2687	1.77142	2.32516	26.3475	0.000110151	0.00111877
HIP1R	115.163	103.036	95.0673	69.2645	66.0574	79.9565	-0.550729	6.67039	26.7361	0.000110594	0.00112241
CDH1	386.527	434.081	392.873	275.266	340.439	337.25	-0.352725	8.70674	26.3058	0.000111033	0.00112512
RRP9	32.0763	23.5418	20.0568	45.5578	33.9336	31.4638	0.558974	4.42766	26.3026	0.0001111	0.00112512
SHROOM3	68.0323	76.4651	83.2081	90.2518	101.377	104.964	0.383029	6.42143	26.3027	0.000111098	0.00112512
AMT	2.10381	3.1024	3.75862	0.575871	1.49873	1.86077	-1.23063	1.84252	26.2837	0.000111503	0.00112839
ECHDC2	13.6611	15.1835	16.0066	8.86202	10.4911	9.89589	-0.619775	3.76351	26.2782	0.000111621	0.00112877
BTBD3	91.7207	103.949	105.63	70.7362	78.217	84.6648	-0.367537	6.69016	26.2581	0.000112053	0.00113233
BCR	55.6554	49.8209	39.1415	71.28	62.1268	69.8633	0.507276	5.65056	26.2288	0.000112684	0.00113789
ABCF2	58.9614	54.5293	48.3437	90.5717	86.7852	76.3478	0.65063	5.64959	27.0094	0.000112971	0.0011395
STYX	30.9561	32.8125	40.5672	53.0441	54.1241	57.9938	0.666038	5.35858	26.7804	0.000113005	0.0011395
SMCR8	27.6774	28.0676	23.6534	38.2954	42.1625	33.1273	0.515468	4.76591	26.1901	0.000113523	0.00114391
LINC01213	1.69398	1.82494	2.33294	0.479893	0.70695	0.648448	-1.67935	0.410518	26.1782	0.000113783	0.00114571
PDCD11	103.988	87.3417	87.6472	139.777	132.963	113.93	0.470709	6.54382	26.1559	0.000114272	0.00114981
JPH3	2.48632	1.09497	2.39774	6.62252	5.93838	5.89242	1.65097	1.51213	26.3168	0.000114466	0.00115094
HEATR5A	57.5133	69.5303	56.0877	33.3045	47.4788	39.9783	-0.601522	5.28627	26.124	0.000114975	0.00115524
MARVELD3	46.5024	47.12	45.6543	34.6163	33.3115	32.9017	-0.466079	5.27871	26.1144	0.000115187	0.00115655
C11orf80	27.6501	30.367	30.6198	18.5878	21.4347	22.1882	-0.512227	5.06623	26.0766	0.000116029	0.00116417
CUX1	77.2946	71.3917	75.4317	48.3732	54.209	58.5577	-0.482383	6.21017	26.0596	0.00011641	0.00116716
TMEM60	21.5026	24.5637	27.4768	15.3246	16.3164	17.9028	-0.566838	4.39931	26.0382	0.000116889	0.00117114
SIPA1L2	30.6555	29.9655	18.9875	16.4763	15.8357	11.3338	-0.863125	4.42758	27.0286	0.000117508	0.0011765
TKT	275.299	267.281	219.685	199.187	201.962	189.742	-0.363154	7.55964	26.0021	0.000117706	0.00117765
SDHA	458.576	464.959	443.55	679.848	577.239	587.1	0.432666	9.41753	25.9768	0.000118281	0.00118256
ZSCAN12P1	16.4753	17.5194	15.0669	20.5714	26.1006	26.7555	0.57898	4.11091	25.9726	0.000118378	0.00118269
FAM216A	16.284	14.0156	15.0345	21.8831	21.5761	22.6111	0.54719	4.31023	25.8961	0.000120141	0.0011991
SLMO2	48.7702	44.9666	56.6062	79.1183	69.0549	83.3961	0.62274	5.79615	26.4488	0.000120191	0.0011991
RAE1	104.644	99.8608	97.141	147.807	142.323	117.989	0.433164	6.69117	25.8842	0.00012042	0.00119969
RGS16	4.1803	3.1024	3.85583	8.76604	6.16461	6.08978	0.906464	2.22712	25.8859	0.000120379	0.00119969
UCK2	81.4475	70.5888	74.8484	116.23	93.5437	95.0118	0.4219	6.20634	25.8779	0.000120567	0.0012003
FTHL17	2.24042	2.08043	1.87931	0.639857	0.678672	0.451095	-1.80843	0.654145	25.8611	0.000120957	0.00120335
FGD6	19.0982	19.0889	18.7283	24.9544	27.0621	28.6163	0.504557	4.79296	25.8401	0.000121451	0.0012074
NOB1	27.814	24.1987	27.8333	47.8613	35.093	36.3695	0.575189	4.9522	25.8304	0.000121679	0.00120882
EXD3	5.95624	5.47483	6.18877	3.29526	3.19542	3.35502	-0.841062	2.50293	25.8014	0.000122365	0.00121307
PARM1	0.109289	0.145995	0.194412	1.15174	1.10284	0.592062	2.62649	-0.371329	25.8079	0.000122211	0.00121307
SLK	214.015	221.037	228.045	273.635	278.963	294.988	0.354164	8.25031	25.8048	0.000122284	0.00121307
ACSS1	87.0486	93.4735	83.3702	64.3696	68.8852	65.9162	-0.406545	6.05909	25.7941	0.000122539	0.00121322
C17orf96	5.51909	5.10984	5.63794	9.14995	9.81247	9.72673	0.825377	2.77106	25.7936	0.000122552	0.00121322
KCNN4	16.7212	17.8479	18.9875	9.05397	9.61453	13.3919	-0.750156	3.51887	25.7846	0.000122765	0.00121448
MROH6	4.48084	3.43089	4.21225	8.79803	8.37029	6.28713	0.962771	2.57534	25.7653	0.000123225	0.00121818
FASTKD3	38.8795	40.4407	44.4554	60.9144	54.2655	60.4749	0.502087	5.43351	25.7508	0.000123573	0.00122076
SLC39A11	28.2785	30.0385	28.5461	18.6518	18.5221	23.034	-0.536953	4.44954	25.74	0.000123832	0.00122192
TXLNG	28.5517	30.221	34.2488	46.1017	44.962	40.5703	0.500984	4.92186	25.7387	0.000123863	0.00122192
XYLT1	0.273222	0.291991	0.194412	2.59142	2.77125	1.07135	3.01891	0.730646	26.7953	0.000124071	0.00122311
CNPY3	105.027	98.2549	91.0494	73.9035	73.7208	73.2183	-0.415581	6.57067	25.713	0.000124483	0.00122631
MRPL30	59.945	56.2082	61.272	85.1329	81.5821	84.7494	0.50487	5.94459	25.695	0.000124919	0.00122975
CMTM4	30.7648	33.0679	31.5595	21.8191	24.8564	23.6543	-0.441572	5.33552	25.6904	0.000125031	0.00123
PNPT1	147.431	142.82	145.776	226.989	208.777	211.62	0.567123	6.9734	26.5493	0.000125128	0.00123009
SYAP1	45.4915	44.0906	44.8767	63.5058	57.574	57.4018	0.40668	5.67461	25.6488	0.000126049	0.00123828
ITGA1	1.36611	1.64245	1.36088	3.45523	3.19542	2.90392	1.13158	1.64642	25.6349	0.000126388	0.00124052
NFS1	77.3219	78.874	72.5479	99.1138	104.374	98.0003	0.399954	6.23448	25.6323	0.000126453	0.00124052
CLPTM1L	315.135	288.742	256.558	395.783	373.072	352.869	0.386296	8.13476	25.627	0.000126585	0.00124096
FAM83C	2.37703	1.35046	1.36088	0.575871	0.367614	0.197354	-2.2111	-0.218454	25.5917	0.000127457	0.00124864
FAM189B	19.2895	21.4978	18.7283	28.6976	29.3243	25.5432	0.490162	4.62941	25.5871	0.000127572	0.00124889
NOP2	127.868	113.767	111.236	168.922	154.228	145.534	0.409758	6.71043	25.5711	0.000127972	0.00125194
LRP10	114.808	117.599	112.402	84.0452	86.7852	86.3846	-0.424436	7.03885	25.5656	0.000128108	0.00125241
ABCB1	5.19122	6.78878	7.12842	1.82359	4.12859	2.11451	-1.27626	2.03314	25.5448	0.00012863	0.00125663
LOC100130476	0.218578	0.0364988	0.226813	1.11975	1.07456	0.902189	2.6084	0.333823	25.4818	0.000130222	0.00127131
LINC01116	2.04917	1.82494	1.84691	4.8949	3.4782	3.10128	0.989324	3.1727	25.4657	0.000130632	0.00127354
PLEKHA8P1	3.90708	4.81785	3.62902	1.88758	2.71469	1.74799	-0.967557	2.34807	25.4658	0.000130631	0.00127354
CR2	0.273222	0.437986	0.0972058	1.59964	1.75324	2.36825	2.98582	0.226496	26.0346	0.000131205	0.00127825
PHAX	59.5078	55.1497	56.9302	79.3102	70.7516	75.2764	0.392438	5.88962	25.3716	0.000133061	0.00129542
RABGAP1L	55.1909	58.9821	60.5592	35.576	43.6613	43.8126	-0.512046	5.98285	25.3682	0.000133151	0.00129542
CBFA2T2	56.7756	66.6469	63.281	43.2543	52.7102	45.9835	-0.396962	5.85755	25.3528	0.000133553	0.00129754
RNF144A	0.792344	0.291991	0.259215	2.30348	3.05403	2.02993	2.34115	1.2808	26.2889	0.000133535	0.00129754
KRT222	0.218578	0.0364988	0.356421	1.53566	1.49873	1.2969	2.73952	-0.108038	25.3468	0.000133711	0.00129818
WNT7A	18.7157	13.8331	15.0993	31.481	20.7561	23.6543	0.663923	4.67117	25.3383	0.000133933	0.00129944
OASL	6.17482	6.64279	9.72058	4.67095	3.56303	4.93385	-0.762184	3.5448	25.3333	0.000134066	0.00129984
ZNF436	52.8139	60.3326	46.756	35.2881	43.3219	38.5122	-0.449516	5.76927	25.2937	0.000135111	0.00130908
MDK	93.5786	77.5965	86.4159	58.035	60.317	68.9329	-0.455919	6.01804	25.2753	0.000135601	0.00131292
IMP3	60.6007	55.3687	59.6843	82.4136	71.0344	76.1504	0.385235	6.56719	25.267	0.000135823	0.00131417
HNMT	10.5191	11.7526	12.3775	6.33458	6.33428	6.54087	-0.848441	3.18755	25.2529	0.0001362	0.00131691
ADNP	74.9722	82.6699	73.358	99.0818	101.32	95.0118	0.356219	6.51702	25.2488	0.000136308	0.00131705
RBBP8	17.0217	14.6725	16.4278	26.4581	20.8126	24.8384	0.581063	4.26561	25.2447	0.000136418	0.00131721
LINC00707	1.2295	0.94897	1.13407	2.87936	2.88436	2.65018	1.32403	1.44553	25.2353	0.000136672	0.00131876
CHCHD6	20.519	15.658	17.0434	26.3301	23.7818	24.4437	0.492688	4.3578	25.2257	0.000136931	0.00131915
FBXW9	39.2074	40.0757	35.9661	26.906	27.0055	29.8286	-0.459984	5.32826	25.2277	0.000136877	0.00131915
SPAST	65.4914	74.3481	74.5892	97.4822	96.9653	97.2109	0.443825	6.30961	25.2234	0.000136992	0.00131915
C1QL1	5.57373	4.85435	4.30946	2.2395	2.5733	3.10128	-0.894531	2.72623	25.2186	0.00013712	0.00131948
ATF3	5.05461	4.41636	7.25803	2.27149	3.25197	2.11451	-1.12681	2.59382	25.1882	0.000137945	0.00132471
IFT80	35.9287	41.8642	49.3157	22.9709	28.2497	28.8701	-0.66639	5.22951	25.6426	0.000137885	0.00132471
PLCH1	11.9945	15.512	13.4792	4.25505	7.0695	8.71176	-1.04105	2.94911	25.3504	0.000137868	0.00132471
ZNF564	49.3986	59.9676	53.4632	34.5843	43.4633	38.9915	-0.477176	5.48679	25.1822	0.000138107	0.00132536
GFM2	62.5679	63.8365	52.7503	83.1494	80.4227	71.5831	0.395023	5.79755	25.1778	0.000138227	0.0013256
RHOBTB3	265.654	319.985	286.854	217.999	235.075	229.523	-0.351362	7.88708	25.1729	0.000138362	0.001326
UAP1	73.4695	81.8304	72.4183	134.466	102.395	99.1844	0.549296	6.75377	25.692	0.000138619	0.00132756
SRP68	213.523	218.519	180.9	272.675	266.068	249.681	0.365778	7.7927	25.1183	0.000139859	0.00133852
EIF2S1	243.96	233.374	234.039	347.89	298.305	290.279	0.389601	7.85563	25.1042	0.000140247	0.00134134
GGPS1	84.1798	95.9919	104.367	62.9619	70.7233	79.0261	-0.420404	6.67468	25.0905	0.000140627	0.00134406
ADGRF1	86.7481	114.862	127.923	67.8248	90.4048	98.2822	-0.360547	7.31233	25.0748	0.000141066	0.00134733
HMG20B	85.2453	81.7574	73.6496	58.035	60.5998	63.2942	-0.402719	6.36493	25.0551	0.000141616	0.00135167
MYO7B	0.2459	0.291991	0.194412	1.02377	1.32907	0.366514	1.81215	1.42088	25.0426	0.000141966	0.00135318
PRRC2B	268.851	264.033	233.812	180.248	211.011	190.869	-0.396884	7.89587	25.0436	0.000141937	0.00135318
TRIM6	5.81963	5.73032	6.15637	1.59964	2.65813	3.52418	-1.18991	2.19626	25.0334	0.000142223	0.00135472
NUP54	32.0763	34.1264	40.0488	55.5076	46.4325	54.6388	0.556527	5.37931	25.0299	0.000142323	0.00135476
HS1BP3	10.8469	10.2562	9.26695	6.36657	6.39083	6.45629	-0.661558	3.30748	24.9695	0.000144034	0.00137012
TBC1D5	69.3711	68.3988	76.8898	46.4536	57.4326	53.5675	-0.450643	6.23879	24.9645	0.000144176	0.00137055
SLC12A6	50.3002	56.0987	59.2307	83.2134	91.3097	69.4404	0.556232	6.69452	25.4684	0.000144665	0.00137427
ATPIF1	167.185	182.093	174.355	143.424	135.395	132.876	-0.348076	7.13239	24.9374	0.000144953	0.00137515
SUPV3L1	89.0704	80.9909	83.4674	119.077	115.12	106.712	0.426644	6.40875	24.9389	0.000144909	0.00137515
PTPN1	74.3438	77.049	74.0384	108.744	99.1993	92.3898	0.409547	6.19452	24.9174	0.000145531	0.0013797
ABCC9	5.08193	5.18283	4.66588	2.71939	1.24423	0.338321	-1.90268	2.7798	26.0699	0.000145895	0.00138223
AAR2	90.3546	86.9767	87.4204	121.861	114.894	108.714	0.382826	6.65072	24.8823	0.000146548	0.00138374
CYP2B7P	13.224	16.315	22.0657	8.926	10.1235	11.813	-0.729311	3.89531	24.8854	0.000146456	0.00138374
LCP1	407.73	424.81	439.694	533.96	533.408	534.293	0.332071	8.88919	24.8804	0.000146603	0.00138374
ORAI2	42.2128	42.7766	39.3683	29.9453	29.8333	31.6612	-0.443574	5.24987	24.8906	0.000146307	0.00138374
PDCD1LG2	0.355189	0.32849	0.583235	1.24772	1.55529	1.63522	1.80283	0.658083	24.879	0.000146643	0.00138374
POLR1E	24.2895	20.5123	20.7372	36.9197	32.8873	25.9379	0.537755	4.40045	24.894	0.000146206	0.00138374
C11orf58	166.748	166.289	179.831	240.554	211.35	212.55	0.369803	7.61633	24.8577	0.000147266	0.00138869
PTMS	80.9831	60.6976	68.6921	44.886	49.939	50.5508	-0.521798	6.09264	24.8345	0.000147946	0.00139417
PLAC8	18.3059	18.2859	29.583	9.53387	14.3652	17.057	-0.688486	5.5368	25.4593	0.000148539	0.0013985
SKP2	203.633	185.706	180.608	269.732	265.474	260.451	0.487139	7.49444	24.953	0.000148604	0.0013985
DIAPH1	236.72	242.79	199.239	294.974	298.05	278.325	0.364112	7.98425	24.7765	0.000149663	0.00140753
AHRR	0.928956	1.64245	1.10167	3.10331	2.88436	3.01669	1.32514	2.10727	24.7562	0.000150267	0.00141227
UTRN	23.0326	28.9436	25.3059	13.469	20.6995	18.4385	-0.574467	5.05434	24.7491	0.000150482	0.00141335
TBX5	0.109289	0.583981	0.291617	1.63163	1.49873	1.57883	2.43406	-0.237592	24.7316	0.000151007	0.00141734
SFXN4	30.0544	30.7685	29.745	49.237	43.4916	40.6831	0.557256	4.85614	24.7182	0.000151412	0.00142019
HEATR1	202.949	206.656	201.054	258.758	278.652	254.023	0.373665	7.64805	24.7006	0.000151944	0.00142387
TOMM34	115.792	111.394	104.14	161.756	136.866	141.813	0.406862	6.59046	24.6985	0.000152006	0.00142387
FXN	26.4752	21.6073	24.6903	38.5834	34.6688	31.8022	0.529963	4.58168	24.6791	0.000152596	0.00142845
PDZK1	0.7377	1.42345	1.00446	0.22395	0.42417	0.0281934	-2.23832	0.971682	24.6714	0.000152832	0.00142971
TCF7L2	11.3387	10.6212	10.887	18.9398	16.9103	14.2941	0.604555	3.87082	24.6571	0.000153267	0.00143283
ZYG11B	54.2346	59.0186	59.3279	40.055	43.9723	47.3367	-0.394644	5.77178	24.6297	0.000154109	0.00143974
SUB1	178.441	158.514	170.596	241.546	209.144	223.179	0.40754	7.42047	24.5937	0.000155224	0.0014492
RRP15	52.4313	49.2734	52.4587	77.5186	67.6127	77.5319	0.527822	5.73516	24.5836	0.000155537	0.0014502
TSPAN6	51.5024	62.924	72.6451	77.9665	80.0551	96.9571	0.45773	6.41236	24.5869	0.000155435	0.0014502
LINC01140	0.437156	1.02197	1.6525	0.159964	0.197946	0.225547	-2.31331	-0.435125	24.5693	0.000155982	0.00145243
NDUFAF2	4.75407	2.95641	3.59661	8.0622	6.41911	6.59726	0.912815	2.11416	24.57	0.00015596	0.00145243
TNFRSF21	326.938	316.81	333.254	245.801	254.191	268.796	-0.345514	8.37571	24.5583	0.000156328	0.00145469
DDX56	96.6387	90.4441	90.369	131.555	114.356	110.913	0.359728	6.47095	24.5376	0.000156975	0.00145598
OAZ1	559.723	484.814	462.084	433.919	376.267	389.464	-0.327565	8.67772	24.5458	0.000156719	0.00145598
SEL1L3	166.939	204.722	193.407	136.705	156.943	150.017	-0.345398	7.2071	24.5494	0.000156606	0.00145598
TRADD	30.3823	27.9216	27.8981	22.1071	19.3139	21.6525	-0.452472	5.03416	24.5374	0.000156982	0.00145598
TRIQK	11.8305	14.198	15.4233	7.90223	7.80473	11.5593	-0.615012	4.1693	24.5428	0.000156813	0.00145598
C9orf64	22.8687	26.8996	26.2456	15.9324	19.9926	17.7055	-0.505124	4.5852	24.5293	0.000157237	0.00145739
ADAD2	1.42076	1.82494	1.26368	0.383914	0.70695	0.479288	-1.53538	0.684156	24.5171	0.000157621	0.00145806
CTNNBL1	102.076	89.5316	96.2337	132.514	117.41	117.172	0.349724	6.74716	24.518	0.000157595	0.00145806
PCOLCE	2.65026	2.37242	3.14299	1.18374	1.18768	1.2687	-1.16785	1.57916	24.519	0.000157561	0.00145806
TNRC6C	7.95077	7.99325	7.25803	4.447	5.68388	4.20082	-0.70874	3.15671	24.5139	0.000157723	0.00145806
CRISPLD1	4.01637	6.1318	5.57313	1.66363	2.29052	3.10128	-1.15728	2.43518	24.5018	0.000158108	0.00145904
LARS2	41.885	37.6303	33.5036	55.3156	58.7052	49.3949	0.539466	5.18859	24.5019	0.000158104	0.00145904
ZNF512B	16.7212	16.6435	14.5809	27.8658	25.9875	23.5979	0.691228	4.38926	24.5008	0.000158139	0.00145904
MTUS1	49.9177	53.3613	57.4486	31.481	43.4633	41.8954	-0.477022	6.13421	24.4825	0.000158718	0.00146342
SULT4A1	1.06557	1.05847	1.06926	3.51921	2.3188	3.10128	1.48341	1.40669	24.4371	0.000160173	0.00147587
RBM39	176.119	181.107	153.488	227.597	232.36	195.775	0.360355	7.69439	24.4172	0.000160816	0.00148083
COL5A2	85.136	105.445	99.5387	55.6675	66.7078	68.0307	-0.608652	7.29734	25.5293	0.000161247	0.00148383
EMP2	143.824	152.967	155.302	90.8277	117.834	124.981	-0.445735	6.89627	24.3708	0.000162323	0.00149275
B3GNT3	23.4425	25.2937	27.1528	31.161	33.1136	38.3994	0.434189	4.81474	24.3581	0.000162736	0.00149499
SCO1	53.7155	53.1788	51.3571	74.3833	67.8955	65.8034	0.393466	5.62049	24.3569	0.000162778	0.00149499
FBXL8	2.54097	2.62792	2.26813	1.05576	1.18768	1.12774	-1.13497	1.50696	24.3467	0.00016311	0.00149707
CLP1	46.2838	45.7695	42.4465	62.578	56.6691	59.178	0.407651	5.49811	24.3327	0.000163572	0.00149935
RBM27	40.9833	46.8645	37.7482	60.2105	58.7617	48.9156	0.418892	5.44349	24.3338	0.000163535	0.00149935
AP1S2	4.07101	4.23387	3.46701	9.05397	5.82527	6.48448	0.842521	2.60772	24.319	0.000164023	0.0015015
C6orf106	107.595	121.614	131.681	76.143	96.9936	95.5193	-0.428507	6.41924	24.3176	0.00016407	0.0015015
MAGEA11	2.07649	3.86888	3.92063	5.08686	6.22116	7.04835	0.92911	2.35713	24.3159	0.000164125	0.0015015
ZKSCAN1	78.8519	94.97	92.6371	63.6338	68.9984	65.0704	-0.42457	6.70515	24.3056	0.000164468	0.00150367
ABCA2	44.0707	46.244	46.432	28.3137	34.4426	36.8206	-0.461278	5.57265	24.2767	0.000165428	0.00151048
MRPS30	74.9449	65.9534	63.119	107.624	88.5385	90.1343	0.486423	6.11244	24.2787	0.000165361	0.00151048
SWAP70	131.638	145.557	143.897	103.593	109.804	116.721	-0.351265	7.42724	24.2615	0.000165938	0.00151416
IGSF8	63.3876	64.6759	59.1659	50.1008	44.6227	45.7579	-0.415879	5.79942	24.2404	0.000166646	0.00151885
RIMS1	0.464478	0.182494	0.226813	1.75961	0.961453	1.57883	2.2417	0.80327	24.2397	0.000166668	0.00151885
ZNF385B	0.0546444	0.109497	0.194412	0.831814	0.904897	0.817609	2.8218	-0.0326847	24.2245	0.000167181	0.00152254
HFE	28.2512	38.1413	37.9427	18.6518	21.3499	26.53	-0.644762	4.59806	24.2021	0.00016794	0.00152749
OXSR1	55.7373	59.7851	63.119	71.312	77.7928	82.5221	0.374527	6.49925	24.2046	0.000167856	0.00152749
KCNC4	9.91797	7.44576	8.52171	13.7889	13.63	13.3637	0.655309	3.42354	24.1932	0.000168243	0.00152926
TNPO3	116.447	127.782	115.383	91.0836	105.816	90.2189	-0.327205	6.7709	24.1664	0.000169158	0.00153658
VEGFC	19.7813	19.9284	19.3439	34.0404	24.9978	27.8551	0.553314	5.03031	24.1497	0.000169728	0.00154077
SAMD11	1.88523	1.82494	1.81451	0.67185	0.678672	0.817609	-1.34954	0.900336	24.1143	0.000170951	0.00155011
SEMA3A	28.4424	25.5857	28.3193	19.6116	17.2779	17.3953	-0.602742	4.38646	24.1135	0.000170976	0.00155011
SUV420H1	73.1143	81.3924	79.7735	57.1392	64.6718	59.1216	-0.37384	6.46009	24.0933	0.000171679	0.00155548
ATP5G2	86.9666	76.976	89.5265	62.2581	65.0677	70.7937	-0.355669	6.37941	24.0849	0.00017197	0.00155563
COMMD7	164.972	171.07	170.369	139.393	133.359	128.647	-0.334949	7.34873	24.0829	0.00017204	0.00155563
ESRG	0.874311	0.364988	1.00446	0.0959785	0.113112	0.0281934	-3.24692	-0.684631	24.0896	0.000171808	0.00155563
HNF4G	4.28959	5.73032	6.83681	2.6874	2.60158	3.04489	-1.00149	2.46504	24.0802	0.000172137	0.00155563
MAB21L3	36.967	44.5286	46.1403	13.405	27.1186	30.1951	-0.884428	5.4805	25.1696	0.000172482	0.00155663
TAF7	152.759	162.456	155.432	202.675	194.072	193.773	0.327255	7.41742	24.0675	0.000172579	0.00155663
ZC3H15	200.436	198.882	193.31	278.338	252.523	230.453	0.357802	7.62551	24.0734	0.000172372	0.00155663
SLC25A40	25.2457	28.4326	27.8981	14.4928	16.9668	19.6508	-0.671223	4.30244	24.029	0.000173934	0.00156785
TRIM24	68.3602	66.0629	67.4932	48.0852	51.6074	52.5525	-0.405171	5.9452	24.0174	0.000174343	0.00157053
TFB2M	39.8358	39.8567	47.89	63.4418	54.4635	65.9444	0.524513	5.52165	24.0057	0.00017476	0.00157328
ATP6V1B1-AS1	4.01637	3.2119	3.85583	8.19017	7.55023	6.71003	1.01688	1.82142	23.9372	0.000177209	0.00159432
LINC01551	0.355189	0.547483	0.550833	1.50366	1.72496	1.86077	1.81572	-0.106554	23.9302	0.000177463	0.00159559
AEN	29.8359	23.3958	26.5048	49.7169	36.4504	42.2901	0.683732	4.52116	23.9955	0.000177703	0.00159672
RNPEP	330.626	342.177	322.594	259.942	270.027	266.118	-0.322354	8.07326	23.8944	0.00017876	0.0016052
NBEA	22.9507	32.922	31.3327	13.7569	22.5941	20.5812	-0.622104	4.62853	23.8873	0.000179019	0.00160548
RPL6	113.715	98.2914	103.589	155.773	136.866	124.164	0.399483	6.87817	23.8886	0.000178973	0.00160548
ANKRD1	0.163933	0.109497	0.648039	2.97533	2.14913	2.45283	3.06513	0.0153887	24.8254	0.000179224	0.0016063
PEAR1	5.79231	5.54782	6.8044	10.6536	10.6608	8.5426	0.713134	3.41851	23.7994	0.000182259	0.00163039
SLC35E2B	31.0107	37.6303	38.4935	21.8191	29.3526	27.9961	-0.4413	5.2928	23.8016	0.000182179	0.00163039
TMEM104	30.6282	25.9872	23.1674	40.5669	36.5069	33.7757	0.479145	4.50121	23.8039	0.000182094	0.00163039
CREBRF	8.55186	13.0301	14.7429	6.43056	7.26745	8.90912	-0.66369	3.97766	23.7851	0.000182794	0.00163414
PPAP2B	13.9617	17.3004	15.3261	9.40589	8.05923	9.69853	-0.784624	3.43887	23.7738	0.000183216	0.00163688
HAS2	63.7701	57.4127	55.3425	105.896	88.4819	68.8765	0.56735	6.47548	24.43	0.000183798	0.00164045
LINC01021	6.1475	7.00778	8.26249	1.91957	4.52448	3.69334	-1.11772	3.20678	24.2948	0.000183849	0.00164045
SLC35F6	88.0049	85.6628	81.8149	122.277	114.102	99.8047	0.392327	6.30468	23.7173	0.000185345	0.00165276
FLG	1.31147	3.97837	1.45809	0.0319928	0.480726	0.535675	-2.65602	1.20687	24.773	0.000185918	0.00165682
CARD16	7.78683	8.72322	9.42896	4.54298	5.6556	5.80784	-0.703272	2.90768	23.6838	0.000186623	0.00166134
DCUN1D5	67.4039	63.362	67.8496	111.591	89.2737	84.4393	0.510235	5.95575	23.6828	0.000186661	0.00166134
TFAP2A	35.2183	31.9365	34.9293	46.2936	41.2293	46.9138	0.395663	5.62161	23.6795	0.000186785	0.0016614
CDIP1	15.3824	12.8111	13.058	20.9233	19.6532	21.9627	0.597034	4.20812	23.6719	0.00018708	0.00166297
ADPRHL1	3.25134	4.30686	4.47147	1.18374	1.95118	2.25547	-1.16549	1.73404	23.6583	0.000187601	0.00166551
ALOX15	11.4753	15.8405	16.525	6.65451	9.55797	10.5161	-0.719092	3.47124	23.6583	0.000187602	0.00166551
IQCB1	28.9069	29.3086	34.4108	46.0057	39.3913	42.3747	0.467975	5.25999	23.6488	0.000187966	0.0016677
BCAT1	474.45	480.434	510.168	385.898	379.632	401.333	-0.328529	8.75759	23.6382	0.000188375	0.00167027
PFAS	90.7371	78.8375	74.2976	116.166	99.171	99.9456	0.371874	6.16129	23.6311	0.00018865	0.00167166
DEFB1	6.50269	6.02231	7.80886	1.63163	2.8278	4.22901	-1.26034	1.90026	23.6067	0.000189597	0.001679
MED11	31.202	28.3596	31.1707	21.7231	21.3782	24.2463	-0.431686	4.85528	23.5972	0.000189967	0.00168122
FKBP5	33.9888	36.2798	32.4991	56.4994	53.2475	61.1797	0.735814	4.93629	24.515	0.000190215	0.0016815
ZIC5	0.519122	0.145995	0.16201	1.75961	1.24423	1.18412	2.32846	-0.59354	23.5903	0.000190237	0.0016815
CCT4	544.095	514.159	452.785	747.673	675.59	612.671	0.428372	8.73577	23.5561	0.000191581	0.0016902
CYB5D1	41.5571	36.5353	35.1561	55.0277	50.8156	48.0698	0.442692	5.40437	23.5563	0.000191571	0.0016902
SLC9A3	0.2459	0.182494	0.259215	0.863807	0.820062	0.902189	1.86886	0.528828	23.5581	0.000191502	0.0016902
ADAMTS16	15.9015	13.8331	14.8077	6.87846	9.47314	9.50118	-0.820657	3.7144	23.5468	0.000191947	0.00169237
EIF5A	464.86	372.58	375.247	576.511	528.997	504.042	0.41793	8.59121	23.5245	0.000192828	0.00169903
TRNAU1AP	27.2676	24.3812	25.4031	15.7725	19.6532	18.6077	-0.520774	4.79864	23.5216	0.000192943	0.00169903
MMP14	21.8031	17.191	21.5149	12.4452	12.7251	13.6738	-0.644048	4.32345	23.4613	0.000195354	0.00171919
RALB	201.283	213.664	206.692	154.014	167.576	158.391	-0.372908	7.47542	23.4518	0.00019574	0.00172151
LRP5	96.1196	98.0724	93.7064	68.4007	74.8236	71.2447	-0.426667	6.29326	23.4376	0.000196311	0.00172546
EHBP1	66.9121	75.3701	79.968	54.8677	56.1036	55.2591	-0.414005	6.24752	23.4276	0.000196717	0.00172795
IL20RB	51.3385	52.3028	56.1849	32.8886	40.3245	39.499	-0.511712	5.87181	23.413	0.000197313	0.0017321
TMEM125	25.3277	30.0385	22.5193	14.4288	18.72	17.8464	-0.609837	3.90224	23.4082	0.000197509	0.00173275
LOC374443	15.0545	16.68	17.4322	11.0055	11.396	11.5029	-0.533981	3.74557	23.4045	0.00019766	0.00173299
PRPF6	174.261	154.281	141.758	209.393	198.823	200.399	0.374844	7.4215	23.3436	0.00020016	0.00175273
WNT7B	71.393	76.5746	74.0384	47.7013	55.8491	56.3868	-0.478134	5.97169	23.3447	0.000200116	0.00175273
MZF1	41.0653	46.7915	38.8175	28.8255	31.9824	32.1123	-0.449516	5.6429	23.3331	0.000200599	0.00175549
GRB14	4.34423	3.54039	3.53181	7.39035	7.40884	7.13293	0.956418	2.01967	23.2946	0.000202203	0.00176843
PHLPP1	29.8359	33.6154	31.9807	17.3081	25.3937	25.5432	-0.50447	4.97248	23.2778	0.000202907	0.00177349
TIPARP	5.24587	6.86178	5.41112	8.0622	10.9436	7.80957	0.610527	3.90586	23.2649	0.000203449	0.00177712
ECH1	166.693	164.099	165.574	110.823	128.184	144.068	-0.384583	7.24607	23.2573	0.000203769	0.00177881
PCSK6	32.1036	30.6225	29.745	40.8868	43.2371	39.6963	0.418446	5.84687	23.2502	0.00020407	0.00178034
APAF1	37.5134	41.4992	33.1148	23.6427	27.3731	27.0657	-0.517257	5.19649	23.2106	0.000205753	0.00179392
RORA	0.163933	0.583981	0.583235	1.7916	1.38562	1.2687	1.81377	2.47476	23.6501	0.000206636	0.0018005
SLC46A1	5.92892	5.10984	4.86029	7.96622	9.04897	9.27563	0.728882	2.91173	23.1866	0.000206781	0.00180066
CABLES2	57.404	50.2589	40.5348	71.408	65.4071	66.7902	0.473376	5.51312	23.1297	0.000209244	0.00182098
MAP6D1	10.9835	7.73775	7.25803	18.7478	13.6866	10.6007	0.715184	3.38481	23.1195	0.000209688	0.00182371
GFM1	123.032	123.147	122.09	169.946	163.588	169.471	0.449648	6.78593	23.0964	0.000210699	0.00183026
PAQR8	8.57918	8.35823	10.4658	3.19928	5.93838	6.54087	-0.847237	3.3193	23.0976	0.000210645	0.00183026
PRPF3	79.0978	77.3045	75.9177	106.984	100.217	89.8242	0.351374	6.38555	23.0921	0.000210885	0.00183074
DESI1	35.7648	32.338	31.1058	56.6593	41.0314	42.4029	0.48603	4.83738	23.0656	0.000212055	0.00183863
ST3GAL4	30.6555	27.8121	27.8981	18.4599	19.8794	21.2014	-0.547459	5.13078	23.0673	0.000211981	0.00183863
AKR7A2	100.464	100.299	94.1276	80.7499	69.875	78.716	-0.366384	6.42528	23.0455	0.000212944	0.00184521
IMPDH2	87.2125	79.7135	81.264	112.167	102.96	99.5227	0.341965	6.54988	23.0372	0.000213311	0.00184726
FIS1	33.4424	28.3961	30.0366	23.4188	22.5659	20.7222	-0.458811	4.63281	23.0323	0.000213531	0.00184775
SPAG16	19.0709	19.9284	27.8981	12.3812	14.5632	17.0288	-0.598627	4.55495	23.0301	0.00021363	0.00184775
PCYOX1	239.834	267.792	268.968	201.587	211.322	210.999	-0.314695	8.07128	23.023	0.000213945	0.00184934
DFNA5	34.1255	37.5573	38.1371	24.4745	23.499	30.759	-0.483364	5.29373	23.0163	0.000214247	0.00184968
LRRK2	2.10381	2.88341	2.52735	0.575871	0.197946	0.507481	-2.50665	0.778694	23.7351	0.000214116	0.00184968
FEM1C	41.2292	43.4336	41.9929	60.0825	54.2655	53.8212	0.40853	5.77669	23.001	0.000214931	0.00185417
SPG20	310.326	338.673	319.386	257.798	262.194	257.998	-0.315647	8.05212	22.9988	0.00021503	0.00185417
GOSR2	80.1361	81.9399	70.5714	104.841	102.649	94.3915	0.376619	6.30236	22.9568	0.000216926	0.00186938
RPL3L	2.02184	1.93444	1.6849	0.159964	0.678672	0.761222	-1.94097	1.35462	23.1022	0.000217169	0.00187033
PEX11G	5.9016	6.2048	7.29043	2.81537	3.13886	4.93385	-0.846203	2.54189	22.9248	0.000218379	0.00187961
LRRC8D	161.802	174.975	164.731	207.793	223.142	206.235	0.345406	7.45512	22.917	0.000218736	0.00188153
STMN3	3.00544	2.18993	2.75416	7.83825	4.83554	5.10301	1.14116	1.89112	22.9074	0.000219178	0.00188418
DDAH2	35.7375	36.6448	34.7025	24.8264	24.1494	28.3344	-0.474077	5.41338	22.8882	0.000220061	0.00189062
GSPT1	466.39	451.053	418.179	601.625	558.434	520.14	0.329854	8.79256	22.8785	0.000220509	0.00189332
RBM25	75.4913	80.1514	69.3077	103.273	101.659	91.544	0.397588	6.40282	22.8575	0.000221481	0.0019005
ADGRG5	6.1475	11.6431	10.9194	3.29526	5.1466	7.55583	-0.842645	3.52789	22.8543	0.000221628	0.00190061
FKBP7	12.213	15.22	18.2747	10.3657	8.70963	9.47299	-0.662032	3.68057	22.8466	0.000221987	0.00190254
PDIA5	27.1583	29.3451	27.088	21.5952	20.0774	19.9045	-0.440639	4.88406	22.8309	0.00022272	0.00190733
ZNF44	38.9888	51.5364	52.1671	30.8091	36.7049	34.1704	-0.479522	5.47937	22.8288	0.000222817	0.00190733
CCDC137	41.9943	37.0098	32.6611	61.0103	50.25	46.5473	0.49674	5.15674	22.8232	0.000223077	0.0019084
EMC1	153.66	155.814	145.258	119.589	126.205	119.596	-0.315247	7.03227	22.8032	0.000224015	0.00191526
NUFIP1	16.366	14.3075	15.2613	26.5221	18.6352	21.7653	0.532748	3.89801	22.7887	0.000224699	0.00191995
NOL8	77.5405	79.093	79.0283	104.681	99.9345	102.821	0.383048	6.28251	22.7769	0.000225258	0.00192356
TMEM140	13.224	12.8111	11.3083	7.6143	8.8793	7.86596	-0.614359	3.25441	22.7555	0.00022627	0.00193103
TCF15	5.43712	3.72288	4.05024	9.43789	6.47567	6.68184	0.773227	2.44291	22.7471	0.000226674	0.00193214
ZNF846	6.03821	9.08821	8.06808	3.19928	5.4011	4.20082	-0.86023	2.54018	22.7493	0.000226568	0.00193214
KLK11	33.7976	35.5134	41.1828	22.299	28.9284	28.5599	-0.480331	5.18808	22.7393	0.000227043	0.00193262
P2RY2	45.6554	47.8135	41.4097	62.8019	61.3067	54.0468	0.401746	6.02881	22.7373	0.000227142	0.00193262
TMSB10	478.959	366.047	407.487	605.464	471.847	510.724	0.343435	9.70439	22.7377	0.000227119	0.00193262
PCGF5	66.475	67.5228	70.3122	102.281	85.3996	91.9387	0.445964	6.02311	22.7238	0.000227786	0.00193693
DUOXA1	23.8796	32.3745	26.3752	17.5961	22.7072	20.6658	-0.436649	5.16059	22.7169	0.000228114	0.00193856
PLOD3	103.169	93.9115	79.5467	71.504	62.5227	66.762	-0.460908	6.33985	22.7109	0.000228407	0.00193988
HHIP	0.546444	0.62048	0.874852	7.5823	3.70442	2.19909	2.66527	1.58645	23.6979	0.000228771	0.00194064
POMGNT1	88.0049	92.926	85.3143	70.8641	66.4251	70.6809	-0.35724	6.29624	22.7056	0.00022866	0.00194064
EFNA2	3.41528	2.70091	3.01338	1.43968	1.18768	1.83257	-1.04889	1.95644	22.6951	0.000229166	0.00194164
HMGCLL1	0.792344	1.31396	1.06926	0.22395	0.311058	0.281934	-1.94189	-0.0408644	22.6955	0.000229146	0.00194164
EED	89.8628	88.2177	85.2819	118.629	117.014	103.611	0.362992	6.32363	22.6847	0.000229669	0.00194393
FKBP10	0.628411	0.401487	0.810048	1.72761	2.14913	3.21405	1.91914	0.703454	22.6838	0.000229711	0.00194393
TNFRSF14	12.2677	14.271	15.2937	9.30992	8.31374	8.48622	-0.669066	3.79249	22.661	0.000230816	0.00195211
ATG5	112.54	111.759	106.829	91.3396	90.631	83.96	-0.316861	6.65559	22.6389	0.000231897	0.00195891
KCNK1	111.283	115.592	113.86	156.285	155.699	159.265	0.467072	7.23677	22.6839	0.00023178	0.00195891
RERE	32.1309	38.1413	37.5862	23.2588	30.5968	28.0806	-0.400559	5.17868	22.6272	0.000232468	0.00196255
KIAA1217	58.1963	61.2815	56.995	38.6793	36.9876	44.5174	-0.551003	5.67598	22.7081	0.000232929	0.00196527
SMTN	33.6883	30.878	23.2646	46.4216	36.7897	35.129	0.435189	5.42483	22.61	0.000233314	0.00196734
SOST	3.82511	3.0659	2.26813	0.799821	1.1594	0.873996	-1.6678	0.131953	22.5992	0.000233847	0.00197066
DNM1	73.2236	78.7645	71.4462	40.183	49.7693	54.9208	-0.619032	5.69256	23.2675	0.000235041	0.00197954
PXDC1	45.4369	44.4921	44.4554	34.4883	31.6431	31.0973	-0.466771	5.93306	22.5683	0.000235378	0.00198119
LMF2	72.2126	57.8872	54.6296	50.1968	42.0211	46.5755	-0.406099	5.73179	22.5612	0.000235729	0.00198219
LRP11	116.994	136.542	144.156	76.9748	94.2789	98.536	-0.559938	6.92411	23.4141	0.000235918	0.00198219
MAOA	22.8414	24.4907	30.1662	35.704	33.6508	41.6135	0.523916	5.4986	22.56	0.00023579	0.00198219
ITM2C	121.256	115.993	117.327	96.1065	90.122	95.2655	-0.333221	6.88948	22.5543	0.000236074	0.00198232
LRSAM1	45.792	46.0615	44.423	31.225	29.9464	37.9201	-0.46602	5.55646	22.5391	0.000236832	0.0019875
CASC4	155.245	168.698	182.909	124.996	121.85	134.511	-0.411534	7.16826	22.5272	0.000237428	0.00199132
IFITM2	8.93437	8.24874	11.1787	14.2048	13.63	15.9575	0.629676	3.58386	22.5178	0.000237902	0.00199411
CARHSP1	64.9176	51.4999	55.2129	75.727	69.7901	73.9513	0.358396	6.10439	22.5035	0.000238626	0.00199899
PDGFA	80.4913	88.4732	78.5747	62.8339	63.3145	55.8793	-0.443164	6.53492	22.492	0.000239204	0.00200264
SLC43A3	18.1146	16.096	17.335	29.4334	23.697	26.7274	0.628832	4.14566	22.4854	0.00023954	0.00200426
SDCCAG3	33.6883	29.7466	29.3885	45.2059	38.0622	40.7959	0.417432	4.98922	22.4608	0.000240792	0.00201355
C12orf45	21.7758	15.22	17.7887	34.0404	23.499	21.7371	0.521917	3.98439	22.4496	0.000241366	0.00201596
DUSP22	14.8086	13.2126	14.2244	21.0833	18.8614	21.9909	0.548419	4.44304	22.4504	0.000241323	0.00201596
IL10RB	37.6773	43.3606	45.1035	28.4096	32.2652	34.0576	-0.413784	5.42301	22.4212	0.000242821	0.00202691
PVRL2	89.3983	92.1596	84.1478	73.6795	63.6255	68.1999	-0.373017	6.28393	22.4103	0.000243384	0.00203041
DRAP1	54.6991	37.7033	39.4655	79.1823	52.5688	53.1728	0.481654	5.45443	22.4047	0.000243674	0.00203163
SMAD9	4.1803	3.79588	3.56421	8.15817	5.1466	8.40164	0.907106	3.34305	22.3899	0.000244442	0.00203682
OSBPL8	42.9505	49.2734	48.1817	73.5515	58.3375	66.7338	0.499481	5.91119	22.3823	0.000244835	0.00203769
TCOF1	152.485	132.819	117.846	230.38	182.224	173.671	0.533897	6.8921	23.0657	0.000244788	0.00203769
GSTM4	25.0818	22.7753	24.3662	17.0522	17.3061	16.9724	-0.494085	4.07305	22.3788	0.000245015	0.00203799
SUCLA2	189.534	203.299	201.734	301.373	282.13	272.969	0.519466	7.64758	23.0525	0.00024544	0.00204032
CD70	0.573767	0.875972	0.550833	1.85558	2.20569	1.6916	1.53098	0.406522	22.3653	0.000245721	0.00204145
KRT18	942.152	850.861	894.423	1330.39	1060.03	1103.66	0.373487	9.56624	22.3579	0.000246107	0.00204346
MAPK1	248.031	263.157	249.851	324.855	320.899	305.476	0.321013	8.08604	22.3496	0.000246539	0.00204584
NBPF3	17.0491	20.0014	19.2143	13.1171	11.0284	13.7584	-0.567154	4.26801	22.3397	0.000247063	0.00204898
GPR108	105.846	109.606	109.486	80.302	90.2351	90.0498	-0.32082	6.69837	22.328	0.000247679	0.00205288
SAMD3	0.0546444	0	0.129608	1.43968	0.876618	1.35328	4.21536	-0.449492	23.1496	0.000249245	0.00206465
EIF5A2	39.9451	36.1703	44.2934	61.0103	50.6176	51.3966	0.4351	5.42627	22.2895	0.000249715	0.00206733
PCBP4	14.4535	11.3876	11.0167	18.8438	15.6943	18.1284	0.516822	4.14766	22.2867	0.000249863	0.00206735
HSPB8	121.912	117.015	94.0304	90.3478	85.1168	74.7971	-0.409847	6.47009	22.2817	0.000250127	0.00206831
HLA-F	13.5245	13.6506	14.3217	7.87024	9.27519	9.95227	-0.628987	4.15411	22.2764	0.000250414	0.00206947
FRK	18.5791	18.5779	17.011	8.4781	12.9231	11.221	-0.745598	3.83364	22.2525	0.000251692	0.00207882
CFH	18.8797	28.3231	26.3752	13.0531	19.9926	17.5645	-0.542081	4.32125	22.2297	0.000252918	0.00208772
PCED1A	11.0109	12.1541	15.7473	7.29437	8.99241	10.3752	-0.542433	3.79091	22.2127	0.000253835	0.00209241
PNMA2	0.109289	0	0	0.543878	0.678672	0.366514	3.59576	0.834711	22.2239	0.000253688	0.00209241
SMURF2	76.4203	100.262	85.4439	127.523	122.613	103.611	0.432072	6.85596	22.2109	0.000253932	0.00209241
LINC00648	4.20762	7.22677	7.80886	2.65541	4.12859	4.00346	-0.818252	3.34138	22.1961	0.000254736	0.00209782
SSB	115.19	107.526	116.291	165.531	138.958	147.198	0.407882	6.85351	22.1876	0.000255197	0.00210039
MFAP2	63.4149	64.4204	67.4932	42.8064	40.4941	46.1244	-0.594991	6.56959	23.0632	0.000255846	0.0021045
FLVCR2	7.81416	8.39473	7.12842	2.36747	5.82527	4.56733	-0.944552	2.80852	22.1541	0.000257033	0.00211304
C7orf73	73.9886	79.312	88.0684	57.939	56.1319	66.8184	-0.417414	6.15099	22.1422	0.000257687	0.00211683
TRIM44	441.391	433.716	462.343	582.142	553.203	532.912	0.317637	9.01583	22.1402	0.000257794	0.00211683
KIAA1467	12.5409	11.8256	11.3731	15.5805	17.7869	17.7337	0.51671	4.04771	22.1183	0.000259005	0.00212553
GDA	160.627	169.829	176.072	206.61	234.425	209.111	0.360599	7.8601	22.1122	0.000259343	0.00212707
TBRG4	122.294	108.584	102.228	143.264	133.246	141.193	0.328898	6.80975	22.1083	0.00025956	0.00212761
LYPD3	40.7648	36.2798	36.0633	25.7542	27.6276	29.3211	-0.454375	5.53156	22.095	0.000260302	0.00213245
BMPR2	64.6171	81.9764	76.2093	53.396	60.4301	52.6935	-0.412688	6.57687	22.0831	0.000260966	0.00213665
GPAM	30.437	29.1261	30.9762	46.7735	41.8797	39.3016	0.492003	4.9056	22.07	0.000261702	0.00214003
PXN	379.834	338.271	344.432	498.192	425.047	436.49	0.355114	8.93839	22.0701	0.000261692	0.00214003
RTP4	2.02184	2.84691	3.04578	0.575871	1.01801	1.2969	-1.51134	0.843406	22.0676	0.000261834	0.00214003
URI1	242.212	251.477	254.841	326.967	302.546	305.306	0.320454	8.10338	22.0625	0.000262121	0.00214113
FTSJ3	146.939	136.944	115.254	210.257	194.468	166.313	0.51688	7.02544	22.6409	0.000262846	0.00214582
NKX2-8	4.48084	3.43089	3.72622	1.88758	1.75324	2.00173	-1.04053	1.5492	22.0456	0.000263073	0.00214643
LINC00339	5.62838	6.2413	6.22117	3.48722	3.76098	2.90392	-0.831801	2.2221	22.0397	0.000263402	0.00214787
MRPL46	33.3331	29.4181	29.0645	44.854	41.9646	40.2038	0.469743	4.8976	22.0235	0.000264323	0.00215292
SEPT11	124.289	125.592	114.152	159.132	164.917	146.183	0.369864	7.12288	22.0234	0.000264327	0.00215292
HERC6	28.0872	35.2579	37.7158	22.267	25.6482	24.2745	-0.481583	4.70289	22.0173	0.000264674	0.00215451
N4BP2L1	7.24039	6.82528	9.91499	3.45523	4.35481	5.15939	-0.905833	3.07893	22.0047	0.000265388	0.00215907
SKAP2	46.0106	56.7922	67.8172	38.3914	43.435	44.5174	-0.422698	5.92478	21.9709	0.000267323	0.00217356
COX7A2	244.343	229.797	250.564	193.141	193.789	192.335	-0.323415	7.59299	21.9633	0.00026776	0.00217585
ARL4C	59.5898	50.2954	46.594	46.2616	33.3681	34.9598	-0.455076	5.52453	21.9507	0.000268486	0.0021805
TNIP1	52.2128	44.8206	48.6353	72.2078	59.8928	67.5796	0.453164	6.73992	21.9397	0.000269123	0.00218442
MSRB2	9.37152	8.02974	9.13734	4.99088	5.20315	6.25894	-0.698279	2.90702	21.9362	0.000269324	0.00218479
PNO1	99.4529	88.4732	88.4573	154.685	128.071	128.759	0.56866	6.36809	22.7132	0.000269498	0.00218495
TUFM	282.976	260.383	254.614	364.27	328.647	325.239	0.351004	7.8987	21.9093	0.000270889	0.00219496
SYNCRIP	269.015	259.397	252.67	344.723	335.66	318.445	0.354889	8.00309	21.9064	0.000271055	0.00219505
IGSF9B	0.0273222	0.583981	0.356421	1.98356	2.71469	1.88896	2.84087	0.0987048	22.6258	0.000271579	0.00219677
KRR1	20.2458	18.4684	19.1171	30.2972	24.9695	25.5714	0.478846	4.35399	21.8984	0.000271521	0.00219677
LINC01139	6.83056	7.70125	11.6323	3.71117	4.83554	5.66688	-0.871331	2.94157	21.8935	0.000271811	0.00219738
NME1	109.808	90.6996	89.2997	147.039	125.328	116.918	0.426632	6.40252	21.8812	0.000272531	0.00220194
SARAF	156.556	176.326	183.006	131.619	138.76	144.153	-0.314078	7.27008	21.8777	0.000272735	0.00220233
BAIAP2L1	62.3766	62.997	64.3826	49.109	50.5328	47.8724	-0.363582	5.82661	21.8591	0.000273831	0.00220925
DYNC1H1	393.631	407.984	316.502	280.001	311.115	265.244	-0.383216	8.58695	21.8578	0.000273905	0.00220925
BICC1	0	0.218993	0.129608	0.639857	1.01801	0.817609	2.99153	-0.165268	21.8431	0.000274775	0.002215
AMMECR1	30.6009	29.4911	26.6344	39.5751	43.9723	34.4242	0.441692	4.7681	21.8355	0.000275231	0.00221741
VSIG10	97.3491	119.388	119.66	79.3102	95.4666	90.0498	-0.34226	6.84037	21.8267	0.000275753	0.00222035
BCAS1	2.15846	6.2413	5.86475	1.59964	2.94091	2.17089	-1.01614	2.81798	21.7983	0.000277449	0.00223272
C14orf132	0.136611	0.0729977	0.324019	0.67185	1.07456	0.817609	2.2578	0.73219	21.7917	0.000277845	0.00223464
NAE1	121.857	123.439	136.995	173.753	154.115	167.666	0.37182	6.94338	21.7788	0.000278617	0.00223958
TMEM25	20.7102	24.5637	24.2366	36.9837	28.476	34.9598	0.535996	5.35187	21.762	0.000279631	0.00224645
DNAJC11	67.7591	57.8507	54.5	79.6302	76.181	78.0394	0.381179	5.87379	21.7522	0.000280222	0.00224991
WASF2	252.211	287.939	259.118	196.692	212.283	201.865	-0.385336	8.79032	21.7279	0.000281699	0.00226048
AQR	121.802	140.083	133.885	171.546	171.025	168.625	0.370463	7.1705	21.7156	0.000282452	0.00226523
IL12RB2	0.191256	0.291991	0.324019	1.18374	0.84834	1.24051	2.0443	-0.0771075	21.7113	0.000282712	0.00226603
AGO4	16.1201	22.8118	20.478	12.4772	14.3087	10.7135	-0.656375	4.60854	21.6795	0.000284668	0.00228042
ZNF76	19.4807	23.2498	23.621	14.1408	14.9308	18.1002	-0.49329	4.51971	21.6448	0.000286818	0.00229634
SRD5A3	15.9562	18.4684	22.8434	10.8776	13.7997	13.7866	-0.574066	5.37774	21.6288	0.000287812	0.00230299
EIF3M	78.7973	75.5526	72.7747	107.656	94.1092	88.1044	0.349332	6.20084	21.5801	0.00029087	0.0023235
FIP1L1	51.4204	48.8354	51.8431	68.6886	68.7156	62.2511	0.38954	5.70736	21.5833	0.000290671	0.0023235
NOTCH2NL	14.6174	15.22	15.2289	9.88579	10.378	9.69853	-0.59129	3.86966	21.5825	0.000290722	0.0023235
TMEM120B	12.1311	11.8986	10.0122	17.4681	16.9951	16.1266	0.573193	3.57613	21.574	0.00029126	0.0023253
ELMO2	67.0214	68.5083	60.462	91.4675	82.3173	82.9168	0.387737	5.93948	21.561	0.000292082	0.00232791
FAM53C	55.628	52.8503	49.8666	71.1521	77.001	75.3328	0.494065	5.97049	21.5611	0.000292074	0.00232791
TRMT1	61.393	45.8425	46.1403	76.3349	64.2194	60.3903	0.393745	5.62511	21.5634	0.000291926	0.00232791
NLRP10	0.4918	0.401487	0.453627	2.04754	0.650394	1.57883	1.61874	1.31356	21.5555	0.000292432	0.00232938
UQCRFS1	170.764	169.866	167.064	233.772	210.813	213.762	0.371499	7.30971	21.5475	0.000292941	0.00233212
KLF14	1.33879	0.875972	0.972058	3.67918	2.20569	2.48102	1.37603	0.88571	21.5335	0.000293829	0.00233787
CSRP2	96.2562	96.7949	84.7634	74.0634	76.2093	70.7091	-0.329452	6.90083	21.5257	0.000294331	0.00233793
KIAA1549	15.6556	14.8185	15.2613	9.34191	11.8202	8.82454	-0.627922	3.79764	21.5257	0.000294334	0.00233793
THOC1	52.6772	50.1859	59.8464	74.5113	71.1475	76.235	0.449271	5.84917	21.5289	0.000294129	0.00233793
PTTG1IP	188.879	199.503	207.243	256.551	237.394	247.031	0.316464	8.01687	21.5062	0.000295581	0.00234652
MCF2	0.191256	0.182494	0.0648039	0.67185	0.70695	0.479288	2.07927	0.277155	21.4995	0.000296015	0.00234864
AMFR	216.665	223.3	213.075	175.769	176.992	171.895	-0.315669	7.63804	21.4891	0.000296688	0.00234968
FREM2	0.0273222	0.0364988	0.0648039	0.735835	1.10284	0.620255	4.19816	-0.823865	21.6088	0.000296813	0.00234968
RNF5	82.5404	86.4657	88.2628	61.7462	66.2271	74.2896	-0.348827	6.35005	21.4888	0.000296705	0.00234968
STMN1	742.372	813.669	794.398	585.277	607.44	630.912	-0.366099	9.32576	21.4899	0.000296632	0.00234968
YARS2	41.7757	39.3457	38.0399	55.4756	49.8259	48.8874	0.370774	5.28728	21.4821	0.000297142	0.00235097
NHP2	137.321	125.118	123.03	172.601	156.236	150.637	0.314314	7.0252	21.4597	0.000298595	0.00236114
CHCHD4	33.3058	31.6445	33.7628	48.8211	43.6895	47.6187	0.504249	4.97706	21.4182	0.000301305	0.00238124
C17orf89	36.3112	25.9872	26.8288	45.5898	40.4658	41.2752	0.536178	4.68799	21.4157	0.000301474	0.00238124
PTGS2	23.8523	29.4181	62.3737	50.6127	56.5843	68.8201	0.694433	6.8667	22.3113	0.000301724	0.00238188
FAXDC2	4.86336	6.1318	5.76754	1.31171	2.54502	4.14443	-1.13934	2.36573	21.3773	0.000304009	0.00239857
PROSER2	36.3932	30.294	34.2812	47.2214	38.656	45.8143	0.381139	6.11734	21.3651	0.000304824	0.00240366
FARSA	239.889	216.073	203.16	295.198	264.682	270.488	0.334144	7.72218	21.3476	0.000305988	0.0024088
HCCS	55.8193	57.2302	56.0877	88.3002	75.8416	74.346	0.486545	5.82678	21.3499	0.00030584	0.0024088
SREK1	78.6334	69.8953	73.196	95.8825	93.9113	88.8938	0.331592	6.3547	21.351	0.000305766	0.0024088
TRAM1L1	8.41524	11.2416	10.077	5.18284	4.97693	6.59726	-0.819248	2.99256	21.3447	0.000306187	0.00240902
OBSCN	23.06	22.4103	18.0803	13.597	14.5349	12.1796	-0.662352	4.68256	21.4584	0.000306973	0.00241386
MOCS3	12.4316	13.6506	15.0993	22.555	19.3422	20.6094	0.597861	3.92263	21.3126	0.000308342	0.00242328
TTC33	28.8523	33.6519	37.165	23.2908	22.0286	25.656	-0.488386	5.03211	21.2992	0.000309247	0.00242903
FAU	233.796	163.77	172.249	273.731	220.88	220.839	0.340926	7.35718	21.2967	0.00030942	0.00242904
ZNF823	48.5243	56.9382	53.0744	33.7205	39.7023	36.4823	-0.528429	5.59044	21.2929	0.000309678	0.00242971
MCMBP	195.381	194.174	186.7	261.829	239.6	223.574	0.327826	7.48407	21.2816	0.000310446	0.00243439
PCDH10	8.71579	9.67219	8.19769	4.67095	4.8921	3.60876	-1.01506	2.65455	21.2603	0.000311896	0.0024444
PTPN20	28.661	30.5495	32.0131	42.9984	39.8154	44.9121	0.483032	5.10821	21.2531	0.000312391	0.00244692
PCIF1	80.5186	74.6766	73.9736	57.907	58.083	61.6872	-0.369078	6.40594	21.2415	0.000313186	0.00245179
LOX	6.12018	6.1318	5.50833	10.9735	8.17235	7.83777	0.597073	4.79779	21.2387	0.000313378	0.00245193
PWARSN	4.4262	6.56979	5.89715	10.8136	10.7456	9.8395	0.89292	2.81174	21.2216	0.000314552	0.00245838
TLR2	13.907	16.5705	18.1451	11.5174	10.5477	10.9954	-0.547077	4.23097	21.2231	0.000314453	0.00245838
PGLS	22.896	21.0963	21.0937	16.4443	14.3935	16.2958	-0.468814	4.42373	21.2134	0.000315121	0.00246147
ABL2	29.6446	26.2427	28.3841	41.5587	40.0982	35.8902	0.479281	5.42427	21.2021	0.000315905	0.00246623
PDS5A	195.627	208.846	200.114	248.968	261.883	240.687	0.313922	7.74645	21.1804	0.000317411	0.00247662
AFG3L1P	25.2731	23.6147	23.5886	16.7323	17.8434	16.0421	-0.517683	4.15937	21.1747	0.000317815	0.0024784
CDK10	84.7535	80.9179	79.6763	68.9446	59.9777	64.9576	-0.340633	6.2502	21.1574	0.000319023	0.00248644
CABYR	18.6064	19.3444	21.8389	12.8931	13.7431	10.7981	-0.68368	3.72391	21.1545	0.000319225	0.00248664
SNHG1	12.9234	11.7161	13.2848	19.4197	17.1648	17.9874	0.524896	3.70528	21.127	0.000321162	0.00250035
CD86	1.80327	2.73741	2.59215	0.703842	1.01801	0.338321	-1.89222	1.31431	21.4534	0.000321647	0.00250274
HAAO	12.9781	13.4681	15.7149	7.90223	9.33175	9.8395	-0.644457	3.45652	21.1144	0.000322053	0.00250452
STK38	157.95	182.202	162.69	114.022	153.776	134.285	-0.330529	7.25012	21.0947	0.000323456	0.00251404
SLC4A9	1.2295	1.05847	1.19887	2.65541	2.91264	3.15766	1.31975	0.844634	21.0851	0.00032414	0.00251797
POLR3H	67.158	57.4857	53.3984	84.5571	69.3943	72.9082	0.350744	5.75062	21.0727	0.000325027	0.00252348
APC	35.7375	41.4262	36.8086	50.2607	51.4943	47.8442	0.394864	5.60481	21.0572	0.000326143	0.00253002
OGFR	56.1198	44.1636	44.4554	67.3769	60.6846	62.8995	0.404069	5.89235	21.056	0.000326228	0.00253002
KREMEN1	69.9995	69.5303	66.0999	41.1748	57.1781	52.7217	-0.449409	5.81674	21.0528	0.000326459	0.00253042
RBM42	78.9885	58.8361	60.462	96.8743	78.9522	78.8006	0.365782	6.07833	21.0404	0.000327351	0.00253593
SETD3	57.0761	54.8943	53.5928	76.111	69.1963	67.2695	0.35925	5.76997	21.0376	0.000327552	0.0025361
GNB2	137.567	126.286	110.231	104.585	93.5437	91.5158	-0.368215	6.84074	21.0256	0.000328421	0.00254144
GBP1	6.33876	7.19027	8.16529	2.55943	5.45766	3.32682	-0.968361	2.19788	21.014	0.000329268	0.00254659
FZD5	30.9014	37.3018	34.7997	24.6345	23.499	25.2895	-0.486801	4.79298	21.0073	0.000329753	0.00254895
BTF3	215.081	184.283	195.772	265.988	237.733	229.861	0.301948	7.78009	20.9983	0.000330405	0.00255258
P3H1	37.1309	34.7834	34.1516	25.2423	27.3166	27.0375	-0.418153	5.18753	20.9906	0.000330969	0.00255554
ADH7	7.26771	6.67929	5.70274	0.607864	1.32907	1.91715	-2.26557	1.21957	21.8412	0.000332243	0.00256257
SLC44A1	265.763	306.006	299.329	223.278	231.88	231.693	-0.34163	8.16018	20.9736	0.000332214	0.00256257
FAM213A	166.693	173.698	203.16	120.773	144.953	165.298	-0.339628	7.55213	20.9512	0.000333864	0.00257304
SDC4	48.5789	48.2515	54.2732	59.8266	62.4944	70.4271	0.350185	6.53797	20.9499	0.000333965	0.00257304
MBTPS1	203.387	229.943	211.649	150.11	178.774	183.088	-0.335665	7.67145	20.9276	0.000335612	0.00258388
NIPSNAP3A	41.4751	44.5286	47.728	28.6656	31.6148	34.9598	-0.488412	5.33074	20.9259	0.000335738	0.00258388
COL16A1	10.0273	14.417	8.84573	6.46255	7.09778	7.41487	-0.645626	3.98966	20.9214	0.000336079	0.00258509
CHD7	17.213	14.7455	21.2557	29.2095	26.242	25.4305	0.606898	4.61877	20.9125	0.000336737	0.00258734
PTPN2	72.9777	72.1582	74.2004	93.899	91.2249	91.8541	0.33693	6.45259	20.9145	0.000336591	0.00258734
CACNG6	0.300544	0.437986	0.583235	1.02377	1.61185	1.83257	1.74619	0.0370148	20.8728	0.000339712	0.00260877
ZNF598	46.6937	44.0176	40.3404	69.9044	53.5303	57.9938	0.459662	5.61262	20.8587	0.000340775	0.00261551
ARHGEF12	48.8795	61.7195	58.9391	39.8311	46.9698	42.7976	-0.385156	5.60794	20.8462	0.000341722	0.00261993
TRMU	35.355	34.4549	28.1573	53.8439	43.5481	37.2999	0.450909	5.03315	20.8464	0.000341708	0.00261993
SLC1A5	878.929	803.996	792.648	666.731	660.546	658.457	-0.317899	9.39893	20.8436	0.000341922	0.00262004
CRNKL1	67.1853	63.946	63.281	80.7819	81.8931	81.1124	0.326507	6.09946	20.8322	0.000342786	0.00262523
PLBD2	69.617	66.7564	62.8597	52.4683	52.7102	52.7499	-0.33458	6.20447	20.8203	0.000343693	0.00263075
NRBP2	46.8303	50.4779	55.8609	35.768	38.7692	42.4311	-0.389908	6.01085	20.8048	0.000344876	0.00263838
CCDC74A	9.37152	9.67219	8.68372	5.56675	5.28799	5.80784	-0.730249	2.80411	20.7442	0.000349561	0.00267132
OXGR1	2.34971	2.37242	2.10613	0.575871	1.10284	0.563868	-1.62057	0.763021	20.7445	0.000349531	0.00267132
PHTF2	59.9996	58.3251	59.8788	49.3649	44.3399	41.8672	-0.397656	5.58975	20.7379	0.000350048	0.0026736
NOC3L	68.852	60.9166	69.2105	101.417	92.2712	90.4727	0.513941	6.00574	20.9253	0.000350417	0.00267496
MRPS27	84.453	89.6776	82.0417	114.758	108.22	110.546	0.381036	6.31452	20.7291	0.000350739	0.00267597
CLIP4	160.6	174.245	181.483	217.679	212.566	213.903	0.322371	7.80767	20.6863	0.000354099	0.00269869
MRPS31	42.0489	41.7912	48.4085	58.099	55.6229	56.7251	0.368449	5.5605	20.6876	0.000353995	0.00269869
DUS1L	130.354	108.11	112.37	155.933	133.218	150.919	0.328586	6.75397	20.676	0.00035491	0.00270341
EBF4	0.355189	0.62048	0.907254	0.159964	0.056556	0.140967	-2.34026	-0.199369	20.6715	0.000355262	0.00270463
KANK4	2.34971	3.79588	3.66142	0.351921	1.6684	1.6916	-1.45339	1.69522	20.6759	0.000355798	0.00270725
WNT4	5.73767	6.3508	8.29489	1.11975	3.9872	4.31359	-1.17211	3.69069	21.5039	0.000356319	0.00270975
PRADC1	22.9233	19.1254	18.1451	32.0568	26.6379	24.9794	0.47502	4.164	20.6494	0.000357025	0.00271366
CHST12	54.4532	56.1352	49.1213	40.9508	38.7974	40.8804	-0.406177	5.56266	20.6189	0.000359461	0.0027307
NUP153	133.578	133.805	129.964	174.041	169.018	161.943	0.344721	7.12443	20.6147	0.0003598	0.00273181
PLOD2	99.9993	109.424	111.916	74.0954	83.816	90.7264	-0.373985	8.42268	20.6109	0.000360108	0.00273267
GBP2	1.88523	2.81041	3.72622	0.927792	1.47046	1.15593	-1.26328	2.01351	20.571	0.000363327	0.00275562
ITGB6	37.6773	40.2217	44.0666	26.586	29.2677	30.7872	-0.492588	5.70963	20.565	0.000363817	0.00275785
GFPT2	0.874311	0.94897	1.19887	2.81537	2.96919	2.34005	1.43354	1.0682	20.5471	0.000365282	0.00276747
GNE	15.7103	17.9574	18.0479	9.62984	12.5554	12.9972	-0.568205	3.82611	20.5414	0.000365745	0.00276801
MT1G	1.14753	1.02197	0.777646	0.0319928	0.169668	0.225547	-2.76046	-0.35576	20.5426	0.000365649	0.00276801
SALL2	0.710378	1.02197	0.745244	2.55943	2.48847	3.15766	1.71801	0.7193	20.5183	0.000367643	0.00278088
ASL	33.4697	30.878	29.745	23.6107	22.0003	24.6974	-0.417856	4.83348	20.4921	0.000369804	0.00279572
MLLT1	20.9561	17.8114	17.6266	28.3776	25.5068	26.0507	0.503933	4.37594	20.4856	0.000370347	0.00279834
DDX18	104.207	110.007	96.0717	144.544	140.4	124.305	0.397265	6.79512	20.4747	0.000371252	0.00280367
ATG3	94.8901	92.7435	94.646	135.778	118.343	112.407	0.371879	6.44207	20.4495	0.000373361	0.00281809
CLDN23	8.03273	8.17574	8.81332	5.24683	5.42938	5.41313	-0.636957	2.88491	20.4413	0.000374049	0.00282177
COPG1	333.632	386.377	358.463	266.66	312.302	308.154	-0.282341	8.46187	20.4304	0.000374965	0.00282632
NOL4L	50.9833	62.267	55.9581	34.6802	48.3271	47.2803	-0.389152	5.61001	20.4293	0.000375053	0.00282632
CSF2RA	23.0326	26.0237	26.602	17.852	18.2393	19.6508	-0.438718	4.43953	20.4124	0.000376481	0.00283556
NQO2	102.868	94.824	82.1065	73.6155	67.7258	72.9927	-0.383812	5.96046	20.4038	0.00037721	0.00283954
DDX52	80.4093	86.7942	89.3321	113.255	118.457	101.947	0.37595	6.41851	20.3929	0.000378137	0.002845
ACADM	90.8737	93.0355	102.617	71.536	73.6925	81.7891	-0.335717	6.42663	20.389	0.00037847	0.00284599
SPIRE2	17.213	17.045	19.1819	10.8776	11.3395	14.0121	-0.56538	3.78837	20.3804	0.000379201	0.00284997
SLAMF7	0.218578	0.729977	1.29608	0	0.14139	0	-3.84961	1.95212	21.1999	0.000379731	0.00285091
WWTR1	56.5297	47.339	55.8609	86.6046	63.2296	66.9875	0.43622	6.01501	20.3765	0.000379534	0.00285091
PTBP3	163.141	176.581	188.774	134.018	134.292	142.292	-0.364092	7.31989	20.3625	0.00038073	0.00285689
CENPV	54.1526	40.9517	41.1504	69.0086	55.736	54.8926	0.402499	5.28665	20.3503	0.000381778	0.00286324
FAM198B	6.22947	5.51132	6.02676	2.78338	2.96919	3.10128	-1.00104	2.27864	20.3463	0.000382123	0.0028643
NYNRIN	6.85788	8.10274	9.07254	3.51921	5.79699	6.23074	-0.644246	3.46755	20.3356	0.000383042	0.00286912
OSTF1	68.4968	66.7199	68.0116	51.7644	57.0368	51.5657	-0.342685	5.88877	20.3317	0.000383386	0.00286912
SATB2	0.519122	0.583981	0.486029	1.91957	1.30079	1.38148	1.53014	0.503105	20.3297	0.000383552	0.00286912
ZYX	31.3659	26.2792	25.4031	41.8786	33.2832	35.8056	0.416885	5.15037	20.3294	0.00038358	0.00286912
TIMP4	23.4425	26.2427	23.1674	15.8684	17.8151	14.3504	-0.603797	3.97634	20.3269	0.0003838	0.00286924
HOGA1	3.77047	4.45286	4.17985	0.831814	2.09257	2.59379	-1.22308	1.72859	20.3219	0.00038423	0.00287094
LAMP2	324.233	378.602	379.491	270.467	282.384	300.091	-0.340694	8.62549	20.3173	0.000384624	0.00287236
POU2F3	2.04917	3.1024	2.91617	0.351921	1.6684	1.40967	-1.30354	1.59119	20.3041	0.000385777	0.00287945
ARL4A	63.934	65.8074	63.1514	47.6693	44.3965	49.0001	-0.451801	6.43101	20.2996	0.000386166	0.00288083
SFXN1	86.6934	91.9771	96.1689	124.804	115.798	108.404	0.342312	6.53622	20.2964	0.000386445	0.00288138
RCAN3	34.9451	30.6955	30.8466	23.6107	24.4605	24.5847	-0.408266	5.2665	20.2504	0.00039048	0.00290993
WWC1	36.803	29.5276	30.4254	47.6053	43.9158	37.6664	0.419444	5.23873	20.2257	0.000392666	0.00292468
LCLAT1	123.633	121.541	132.621	162.812	167.208	167.864	0.399124	7.21473	20.2176	0.000393378	0.00292844
MTFP1	36.6937	30.8415	27.0232	43.3823	39.5327	41.4443	0.402746	5.33404	20.2117	0.000393905	0.00293081
BEX5	0.7377	0.109497	0.0972058	2.78338	1.61185	1.83257	2.72532	0.0887967	20.856	0.000394937	0.00293694
CCDC90B	48.4423	55.8797	67.1044	76.2069	76.1527	73.1337	0.404057	6.23152	20.1921	0.000395655	0.00294073
ATP6V0B	177.212	167.493	155.724	144.128	128.608	125.996	-0.329228	6.80301	20.1649	0.000398096	0.00295731
C9orf3	43.9068	55.8797	46.5292	32.1848	42.0777	37.8919	-0.386047	5.52793	20.1441	0.000399983	0.00296945
GEMIN6	38.0325	39.1633	39.1415	56.3074	53.1627	44.4328	0.397883	5.16043	20.1422	0.000400151	0.00296945
TRPV6	2.02184	2.81041	3.17539	0.575871	1.32907	1.2687	-1.4041	0.514244	20.1373	0.000400598	0.0029712
CARD14	6.03821	5.76682	5.47593	2.59142	3.76098	2.93211	-0.918775	2.21183	20.1171	0.00040243	0.00298323
APEH	78.9066	75.1876	70.5714	102.953	88.9909	98.2258	0.367408	6.15021	20.1135	0.000402763	0.00298342
ZNF622	83.6333	77.268	78.2831	117.158	96.0887	90.7264	0.34002	6.435	20.1122	0.000402879	0.00298342
EIF4E2	72.076	70.6617	66.6184	95.5946	91.0269	80.3512	0.348886	6.32287	20.0868	0.000405208	0.00299909
BDNF	5.21854	2.88341	2.49495	9.43789	6.95639	6.87919	1.15037	1.97497	20.0621	0.000407491	0.00301441
SULT1E1	3.60653	3.1754	2.85137	1.66363	0.989731	0.281934	-1.77322	1.04384	20.1763	0.000408007	0.00301665
TPGS2	88.0049	88.9842	89.6561	63.5698	71.5434	74.9381	-0.344574	6.40878	20.039	0.000409636	0.0030271
EIF3J	107.376	124.972	112.499	184.919	171.506	150.243	0.544539	6.77611	20.7768	0.000411142	0.00303664
EPS8L2	179.043	177.311	191.009	124.484	139.722	168.681	-0.347217	7.63568	19.9848	0.000414708	0.00305964
PPIP5K1	57.6226	64.3475	60.3	41.6227	50.5045	49.8741	-0.361905	5.79056	19.9845	0.000414741	0.00305964
ROGDI	36.9123	31.827	33.2768	21.0513	24.8564	27.1221	-0.486859	4.76753	19.9828	0.000414906	0.00305964
BAIAP2L2	0.464478	0.583981	0.745244	2.75138	1.72496	1.63522	1.71718	0.256057	19.9739	0.000415739	0.003063
SOX4	51.6936	54.5293	56.3794	30.9691	31.1058	31.9149	-0.790192	7.3034	20.7712	0.000415797	0.003063
ALPP	100.464	114.278	142.925	72.0479	100.981	106.374	-0.357348	7.77568	19.9695	0.000416164	0.00306367
ASAP2	61.6936	63.3985	66.3591	81.9337	82.2325	92.1925	0.421632	6.46508	19.9678	0.000416322	0.00306367
PTH2R	29.8905	30.513	33.1472	22.267	24.5453	23.5133	-0.413076	4.97755	19.9636	0.000416723	0.00306502
INSR	32.4861	39.0173	43.8722	24.6025	31.2189	31.3793	-0.402651	5.62191	19.9386	0.000419099	0.00308089
TOMM6	112.322	99.6418	98.4695	133.762	129.513	128.308	0.338923	6.67037	19.9353	0.000419412	0.00308158
YIPF3	86.3655	94.4955	89.3645	66.2572	73.0421	70.85	-0.364309	6.69048	19.9232	0.000420572	0.0030885
EOMES	3.27867	3.0294	3.53181	6.11063	7.04123	5.35675	0.898019	1.83907	19.9208	0.000420801	0.00308858
SPG21	142.731	144.937	135.213	173.017	178.519	170.26	0.303183	7.20137	19.888	0.000423968	0.0031102
LEPR	1.55737	0.839473	1.94412	2.6874	5.31627	4.03166	1.43143	2.02037	20.322	0.000424693	0.0031139
TRIO	30.1091	31.973	25.5327	38.7753	41.6818	35.1008	0.400417	5.76545	19.8408	0.00042856	0.00314062
C12orf57	36.5845	30.805	29.4534	26.4581	22.5659	20.8631	-0.470142	4.8415	19.8126	0.000431337	0.00315933
APOL1	48.6609	45.66	48.2789	32.3768	36.1676	40.3448	-0.39614	6.18313	19.81	0.000431592	0.00315956
MAPKAPK5	36.4752	35.1484	38.0399	50.3247	49.6562	43.5306	0.383859	5.32679	19.8055	0.000432034	0.00316115
UTP3	6.8852	7.15377	8.19769	12.6692	10.4911	11.7003	0.644819	3.07421	19.7839	0.000434178	0.00317519
PITRM1	198.195	184.976	180.09	234.987	228.967	221.177	0.283511	7.64204	19.7784	0.000434726	0.00317756
PLCB2	2.81419	2.81041	4.37426	6.55853	5.62733	6.71003	0.934284	2.29028	19.7599	0.00043657	0.00318938
KCNJ12	1.42076	0.802974	0.874852	3.51921	3.84581	2.81934	1.71819	0.820282	19.7535	0.000437215	0.00319108
SEMA3C	109.999	119.096	119.109	78.7024	93.6285	91.2903	-0.403907	7.11024	19.7508	0.000437482	0.00319108
TBC1D2	82.3492	77.3775	94.0628	113.191	99.7648	113.084	0.361867	6.61578	19.7521	0.000437357	0.00319108
IDH3A	103.169	98.0724	96.1041	149.151	121.341	119.991	0.382955	6.33987	19.7425	0.000438318	0.00319388
PELP1	90.136	89.0572	84.569	115.558	117.014	113.648	0.393974	6.54511	19.7443	0.000438131	0.00319388
ADSL	111.529	105.007	105.241	140.321	129.909	124.981	0.295618	6.69182	19.7304	0.000439531	0.00320107
IFT43	21.7212	20.5488	21.9685	14.9726	15.8074	15.6191	-0.470161	4.23348	19.7039	0.000442219	0.00321898
C17orf80	57.0761	60.1866	56.0229	74.3833	75.3892	69.243	0.337719	5.84718	19.6948	0.000443138	0.00322235
PRPF4	109.18	96.3934	97.6594	142.24	132.03	127.575	0.406945	6.52766	19.6959	0.000443028	0.00322235
MAGEH1	3.08741	3.2484	3.66142	4.9269	6.0515	5.80784	0.741071	2.39608	19.6754	0.000445116	0.00323506
LRRC6	0.7377	0.547483	0.259215	1.69562	1.72496	1.60702	1.67014	0.835412	19.6696	0.000445711	0.00323772
LAP3	63.8247	58.9091	57.5458	91.4355	80.5641	74.0641	0.445097	5.73471	19.6637	0.000446321	0.00323881
VCAN	0.409833	0.32849	0.291617	2.84736	1.75324	1.63522	2.68297	0.470926	20.3869	0.000446163	0.00323881
INPP1	53.0871	55.0767	59.7816	70.7682	69.0832	74.2332	0.35117	5.91629	19.647	0.00044804	0.00324898
PLCD3	22.1037	21.8628	23.9774	29.3374	35.8848	35.2136	0.565794	4.58181	19.6437	0.000448374	0.00324898
TCONS_00029157	3.60653	4.19737	3.3374	1.66363	1.69668	2.19909	-0.988089	2.40594	19.6433	0.000448413	0.00324898
CDK12	36.6937	40.6962	36.0309	52.1483	59.3556	46.1526	0.471932	5.47854	19.6333	0.000449453	0.00325373
PFKFB2	39.0161	42.6306	40.7292	55.8595	59.3273	53.9622	0.466153	5.28214	19.6325	0.00044953	0.00325373
TRMT6	43.1145	37.9953	42.9974	66.6731	59.8928	59.2062	0.581497	5.18534	19.9318	0.000450459	0.00325711
ZBED6	55.792	54.3468	58.7447	38.8073	41.5121	41.7544	-0.473769	6.19697	19.6336	0.000450282	0.00325711
RHOF	0.710378	0.32849	0.16201	1.59964	1.1594	1.49425	1.84142	-0.166708	19.5848	0.000454496	0.00328374
VGLL4	26.202	26.7536	28.5785	18.1399	20.9257	20.7222	-0.452191	4.6542	19.5837	0.000454608	0.00328374
PINLYP	2.32239	2.77391	3.3698	1.08776	1.83807	1.09954	-1.08954	2.30567	19.5621	0.000456876	0.00329749
POLR3K	56.557	45.1126	42.1873	75.887	58.2527	59.178	0.426933	5.2634	19.5612	0.000456978	0.00329749
SOX2	12.1037	9.05171	5.1195	5.66273	4.15687	3.12947	-0.99582	2.11345	19.5581	0.000457305	0.00329816
FOXD1	2.48632	1.86144	2.39774	4.54298	4.04376	4.56733	0.96931	1.8723	19.5498	0.000458172	0.00330104
OSBPL10	42.8686	37.9588	37.4242	58.6109	50.5894	49.0001	0.417923	5.79155	19.5517	0.000457972	0.00330104
TTC21A	2.9508	2.91991	2.49495	1.3437	1.35734	1.15593	-1.12071	1.67699	19.5417	0.000459029	0.00330553
POGLUT1	40.8467	47.5215	49.1861	60.5624	63.6821	57.9657	0.410635	5.6303	19.5353	0.000459713	0.00330876
CSTF2	75.7918	72.7057	62.0173	104.969	84.1271	82.0992	0.360616	6.00529	19.5265	0.000460646	0.00331379
APCDD1L-AS1	0.573767	0.839473	0.712842	0.159964	0.084834	0.197354	-2.25135	-0.000478199	19.5117	0.000462218	0.0033234
SPIRE1	36.6664	42.3387	45.3627	57.8431	54.8876	53.4829	0.425466	5.64753	19.5078	0.000462642	0.00332475
LINC00472	4.09833	4.92734	5.0547	12.9571	12.5272	11.813	1.395	2.75249	20.2679	0.000463233	0.00332731
RNF169	25.6282	30.1115	25.4031	35.8	35.2627	36.0876	0.406052	5.19797	19.4975	0.000463742	0.00332927
CHCHD7	43.1691	43.7256	50.385	63.3458	58.3658	57.5146	0.386082	5.55296	19.4945	0.000464062	0.00332987
CNTN1	55.5734	55.4417	53.3012	66.0012	76.1244	72.88	0.384049	5.89293	19.4821	0.000465396	0.00333698
MED15	55.7647	49.9669	47.1448	71.8559	67.641	69.2994	0.447646	6.49897	19.4809	0.000465526	0.00333698
PPP3R1	11.2568	12.1541	9.91499	18.2359	16.2316	16.3522	0.608345	3.69673	19.4671	0.000467007	0.0033459
PREPL	110.901	120.081	119.66	155.357	159.771	144.604	0.388373	6.84544	19.4524	0.000468598	0.00335451
REEP6	29.59	28.5056	30.3282	19.8356	20.1622	24.923	-0.448699	4.62866	19.4516	0.000468684	0.00335451
G3BP1	468.713	439.008	441.152	605.241	552.524	595.84	0.378269	8.78102	19.4405	0.000469896	0.00336147
WSB1	78.4148	90.4076	82.9489	62.322	69.7053	61.3771	-0.379528	6.91418	19.4356	0.000470426	0.00336356
PEX11B	18.4425	17.9574	17.0434	23.2588	24.5736	24.0772	0.426871	4.46008	19.4333	0.000470673	0.00336362
HPCAL1	28.6064	21.7168	20.0892	43.9902	31.3886	27.6295	0.53944	4.36025	19.424	0.000471692	0.00336919
TNFRSF19	0.327867	0.0729977	0.0648039	2.49544	2.79952	1.09954	3.67495	0.82936	20.1741	0.000472735	0.00337494
ANKRD22	15.7922	11.8621	12.9608	22.203	18.1545	18.6358	0.543026	3.40305	19.3968	0.000474674	0.00338706
NT5C2	148.578	166.07	186.279	199.507	210.247	209.844	0.310231	7.59676	19.3507	0.000479779	0.00342016
SLC18A2	13.4972	14.563	17.5618	24.2826	23.8384	21.8499	0.624963	4.18927	19.3505	0.000479797	0.00342016
SLC6A15	19.754	18.2859	27.736	33.0486	30.2292	34.988	0.590458	4.93717	19.457	0.000480476	0.00342327
KCNK9	0.218578	0.109497	0.16201	0.703842	0.622116	1.18412	2.24585	-0.280885	19.3307	0.000482003	0.00343242
HCP5	10.4371	13.4681	12.9608	8.12618	6.98467	7.04835	-0.721163	3.06602	19.3246	0.000482693	0.00343559
MTIF2	46.7756	49.8939	53.042	68.8486	65.2939	60.5313	0.378719	5.63068	19.303	0.000485117	0.0034511
STEAP1B	14.0983	10.4387	11.8915	22.203	14.0542	16.3522	0.517009	3.58301	19.2456	0.000491636	0.00349572
PTPN4	35.5462	38.7253	40.5348	28.4096	28.2215	29.885	-0.406717	4.92892	19.2433	0.000491904	0.00349587
LDHA	2224.52	2089.81	1925.91	3001.25	2599.12	2465.74	0.369803	12.6444	19.2285	0.000493596	0.00350612
BRMS1	85.8464	69.6033	62.9893	112.967	87.8032	82.4939	0.373279	6.09248	19.197	0.000497231	0.00352665
C20orf196	9.5901	8.54073	9.13734	6.07864	6.39083	5.61049	-0.593398	3.07127	19.2007	0.000496803	0.00352665
PIK3CD-AS2	2.75954	2.44542	2.52735	1.31171	1.18768	0.789415	-1.23489	0.873948	19.197	0.000497236	0.00352665
FDXR	52.9778	49.9669	51.3895	37.8795	37.9774	43.1359	-0.377334	5.454	19.1827	0.000498901	0.00353477
NR1D2	62.0214	91.8676	114.994	49.3649	60.9391	76.1504	-0.508527	6.43755	19.6463	0.000499114	0.00353477
YTHDF1	80.1361	78.655	81.8149	118.182	96.4563	103.47	0.397853	6.3286	19.1807	0.000499133	0.00353477
PRKRIR	67.2673	68.6178	69.1781	97.3542	84.6361	92.0797	0.413097	6.05052	19.1746	0.000499844	0.00353804
TRIM56	36.2293	32.8125	33.7304	23.0029	24.6584	23.5415	-0.537138	5.14717	19.1675	0.00050067	0.0035421
USP25	65.5733	78.728	79.5467	54.5478	64.2477	59.5727	-0.325335	6.31301	19.1566	0.000501942	0.00354932
PAPD4	50.8193	57.1937	55.8933	69.9044	67.9803	71.1602	0.35278	6.0203	19.1373	0.000504207	0.00356179
ZNF563	13.8797	21.8628	18.9551	10.7816	14.7328	13.5046	-0.475779	4.118	19.1373	0.000504211	0.00356179
CLEC2D	6.28411	7.62826	10.8546	3.87113	4.92037	4.87746	-0.840944	3.01258	19.129	0.000505195	0.00356696
[truncated: 12,109 more rows]
