# Supplementary material for: High-resolution imaging mass spectrometry combined with transcriptomic analysis identified a link between fatty acid composition of phosphatidylinositols and the immune checkpoint pathway at the primary tumour site of breast cancer
Source: Br J Cancer. 2019 Dec 10;122(2):245–57. doi: 10.1038/s41416-019-0662-8 (PMC7051979; doi:10.1038/s41416-019-0662-8)
Supplement: Supplementary file 9 — Table S4 [file 41416_2019_662_MOESM9_ESM.xls]

## Sheet: Sheet1
Table S4. Full result of pathway enrichment analysis using breast tumors
#	Maps	Total	In Data	std(-log(pValue))	Min FDR	Network Objects from Active Data
1	Immune response_Inhibitory PD-1 signaling in T cells	53	25	60.8808	1.01794e-13	CD8 alpha, Syk, CBL-B, Skp2/TrCP/FBXW, MHC class II, PI3K cat class IA, PD-L2, SKP2, Lck, PKC-theta, SLAP-130(ADAP), CD8, ICAM1, Eomesodermin, ZAP70, Cyclin E, PLC-gamma 1, T-bet, CD3 zeta, CD86, CD4, ERK1/2, PD-L1, GATA-3, PDK (PDPK1)
2	Immune response_CD16 signaling in NK cells	69	22	29.9373	1.35105e-09	Syk, Actin cytoskeletal, FCGR3A, HLA-E, CD94, PI3K cat class IA, Lck, SOS, PKC-theta, PLD1, ERK2 (MAPK1), NF-AT1(NFATC2), PLA2, c-Cbl, ZAP70, PLC-gamma 1, PLC-gamma 2, CD3 zeta, IFN-gamma, ERK1/2, WaspIP, PLA2
3	Immune response_Th1 and Th2 cell differentiation	40	17	27.1763	2.41926e-09	IL-2 receptor, MHC class II, c-Maf, IL-12 receptor, CD40(TNFRSF5), RUNX3, JAK1, NF-AT1(NFATC2), CD137(TNFRSF9), STAT4, T-bet, CD86, IFN-gamma, CD4, IL-12RB2, CD40L(TNFSF5), GATA-3
4	Immune response_IL-16 signaling pathway	54	19	25.8267	4.10712e-09	CCL5, IL-2R beta chain, IL-16 mature, MLCP (reg), IL-2 receptor, Skp2/TrCP/FBXW, CCR5, SKP2, Lck, IL-16, PKC, Eotaxin, N-terminal IL16, PLC-gamma 1, IL-2R alpha chain, CXCR4, Caspase-3, CD4, CD9
5	Chemotaxis_Leukocyte chemotaxis	75	20	17.8828	1.48779e-07	RASSF5, LPA2 receptor, MIG, Actin cytoskeletal, MHC class II, VCAM1, CCL21, CALDAG-GEFI, CCR7, PLD1, ITGB2, ICAM1, I-TAC, PLC-gamma 1, Actin, PLC-gamma 2, CD86, CXCR4, CXCR3, PDK (PDPK1)
6	Development_EGFR signaling pathway	71	20	11.8279	2.24878e-06	p38alpha (MAPK14), I-kB, PKC-beta, PI3K cat class IA, TGF-alpha, SOS, PKC-theta, NCK1, ERK2 (MAPK1), JAK1, c-Cbl, PKC-alpha, PLC-gamma 1, p38 MAPK, ERK1 (MAPK3), DOK2, ERK1/2, Amphiregulin, JNK2(MAPK9), PDK (PDPK1)
7	Immune response_IL-7 signaling in B lymphocytes	43	14	11.7742	3.74649e-06	IL-2R gamma chain, Cyclin D2, IL-7 receptor, Fyn, PAX5, IL7RA, SOS1, JAK1, E2A, Lyn, JAK3, Pim-1, ERK1/2, PDK (PDPK1)
8	Immune response_CD40 signaling	65	19	10.9087	3.31416e-06	Cyclin D2, I-kB, c-FLIP(Long), PI3K cat class IA, CD40(TNFRSF5), c-Cbl, ICAM1, p53, Lyn, PLC-gamma 2, JAK3, p38 MAPK, TAK1(MAP3K7), CD86, TNF-beta, CD40L(TNFSF5), Acid sphingomyelinase, JNK2(MAPK9), PDK (PDPK1)
9	Immune response_ICOS pathway in T-helper cell	46	14	10.5352	8.31372e-06	TRIM, I-kB, MHC class II, PI3K cat class IA, Lck, PKC-theta, Slp76, NF-AT1(NFATC2), ICOS, ZAP70, PLC-gamma 1, ITK, CD86, PDK (PDPK1)
10	Immune response_Role of DAP12 receptors in NK cells	54	16	9.83062	8.96605e-06	Syk, Actin cytoskeletal, Fyn, HLA-E, CD94, PI3K cat class IA, Lck, SOS, PKC-theta, ZAP70, PLC-gamma 1, PLC-gamma 2, ERK1/2, WaspIP, VAV-3, NKp44
11	Immune response_CD28 signaling	56	15	9.80264	1.40503e-05	p38alpha (MAPK14), I-kB, Fyn, PI3K cat class IA, Lck, PKC-theta, Slp76, NF-AT1(NFATC2), ZAP70, PLC-gamma 1, ITK, p38 MAPK, CD86, NF-AT, JNK(MAPK8-10)
12	Protein folding and maturation_Angiotensin system maturation \ Human version	43	11	9.06548	0.000556649	Prolyl endopeptidase, AGTR1, Angiotensin III, Angiotensin (2-10), Angiotensinogen, Angiotensin IV, Angiotensin I, Angiotensin II, Angiotensin (1-7), Dnpep, Angiotensin (1-9)
13	Immune response_IL-12 signaling pathway	23	10	8.416	2.37539e-05	IL-18R1, IL-12 receptor, STAT4, IRF4, IL-2R alpha chain, IL-12RB1, Perforin, IFN-gamma, IL-12RB2, PIAS2
14	Immune response_Naive CD4+ T cell differentiation	46	13	7.88987	5.14536e-05	MHC class II, c-Maf, CD40(TNFRSF5), RUNX3, NF-AT1(NFATC2), STAT4, IRF4, T-bet, CD86, IFN-gamma, CD4, CD40L(TNFSF5), GATA-3
15	Immune response_IL-2 activation and signaling pathway	49	16	7.77113	1.65931e-05	Syk, IL-2R gamma chain, IL-2R beta chain, I-kB, IL-2 receptor, PI3K cat class IA, Lck, SOS, JAK1, NF-AT1(NFATC2), IL-2R alpha chain, JAK3, ERK1/2, CISH, PDK (PDPK1), Tob1
16	Immune response_CXCR4 signaling via second messenger	34	11	6.77568	0.000100802	I-kB, Fyn, Lck, PKC-theta, CD45, Slp76, ZAP70, PLC-gamma 1, ITK, CXCR4, PDK (PDPK1)
17	Immune response_IL-22 signaling pathway	34	11	6.77568	0.000100802	IL-2 receptor, MHC class II, IL-12 receptor, JAK1, STAT4, JAK3, p38 MAPK, CD86, CD4, ERK1/2, JNK(MAPK8-10)
18	Development_Notch Signaling Pathway	43	12	6.46168	0.000141486	NOTCH1 (NICD), p73, NOTCH1 receptor, TLE, RBP-J kappa (CBF1), NOTCH1 (NEXT), FBXW7, SMRT, ADAM17, Manic fringe glycosyltransferase, NOTCH1 precursor, TLE
19	Cell cycle_Cell cycle (generic schema)	21	9	6.37979	0.0001035	Cyclin A, p107, Cyclin E, E2F3, CDC25B, Cyclin D, CDK1 (p34), CDK6, Cyclin D
20	Immune response_BCR pathway	62	14	6.12206	0.000204384	Syk, I-kB, PKC-beta, PI3K cat class IA, SOS, CD45, NF-AT1(NFATC2), MALT1, Lyn, TAK1(MAP3K7), PLC-gamma, ERK1/2, CARD11, PDK (PDPK1)
21	Development_VEGF signaling via VEGFR2 - generic cascades	84	16	5.66456	0.000286671	I-kB, PKC-beta, Actin cytoskeletal, Fyn, PI3K cat class IA, SOS, PKC, NCK1, ERK2 (MAPK1), PKC-alpha, PLC-gamma 1, HSP27, p38 MAPK, ERK1 (MAPK3), ERK1/2, PDK (PDPK1)
22	Development_GDNF signaling	24	9	5.2694	0.000258636	CREB1, Fyn, SOS, NCAM1, PLC-gamma 1, PLC-gamma 2, p90Rsk, ERK1/2, GFRalpha1
23	Signal transduction_ERK1/2 signaling pathway	32	10	5.13405	0.00033039	PKC-beta, SOS, ERK2 (MAPK1), SOS2, SOS1, PKC-alpha, PDZ-GEF1, ERK1 (MAPK3), ERK1/2, K-RAS
24	DNA damage_ATM / ATR regulation of G2 / M checkpoint	26	9	4.67645	0.000459673	p38alpha (MAPK14), Cyclin A, NFBD1, BLM, p53, ATM, CDC25B, CDK1 (p34), Chk2
25	Immune response_IL-3 signaling via ERK and PI3K	102	17	4.67454	0.000658888	Syk, Cyclin D2, CREB1, cPKC (conventional), PI3K cat class IA, SOS, Slp76, FLII, c-Cbl, p53, Lyn, PLC-gamma 2, Bim, p90Rsk, PI3K cat class IA (p110-delta), ERK1/2, PDK (PDPK1)
26	Development_c-Kit ligand signaling pathway during hemopoiesis	61	13	4.64743	0.000620376	Fyn, PI3K cat class IA, SOS, PLD1, c-Cbl, PKC-alpha, Lyn, GRAP, p90Rsk, CXCR4, PLC-gamma, ERK1/2, PDK (PDPK1)
27	Oxidative stress_Activation of NADPH oxidase	59	14	4.59311	0.000491652	BETA-PIX, cPKC (conventional), PI3K cat class IA, PKC, PLD1, PKC-alpha, p22-phox, p114-RhoGEF, p38 MAPK, PKC-beta2, PLC-gamma, ERK1/2, VAV-3, PDK (PDPK1)
28	Signal transduction_Additional pathways of NF-kB activation (in the cytoplasm)	53	12	4.40493	0.00071609	I-kB, PKC-beta, PI3K cat class IA, Lck, PKC-theta, PKC-alpha, MAP3K3, Pim-1, TAK1(MAP3K7), ERK1/2, CDK6, PDK (PDPK1)
29	Immune response_IL-15 signaling	63	13	4.34826	0.000767432	IL-2R gamma chain, IL-2R beta chain, I-kB, PI3K cat class IA, Lck, SOS, ERK2 (MAPK1), ETS1, ADAM17, p38 MAPK, ERK1 (MAPK3), ERK1/2, PDK (PDPK1)
30	Immune response_IL-12-induced IFN-gamma production	36	10	4.22678	0.000721958	p38alpha (MAPK14), I-kB, IL-18R1, IL-12 receptor, STAT4, T-bet, IL-12RB1, IFN-gamma, IL-12RB2, JNK(MAPK8-10)
31	Immune response_IL-4 signaling pathway	94	17	4.20881	0.000795117	Syk, IL-2R gamma chain, CREB1, p38alpha (MAPK14), PKC, ERK2 (MAPK1), JAK1, c-Cbl, PLC-gamma 1, PLC-gamma 2, JAK3, p38 MAPK, PLC-gamma, PI3K cat class IA (p110-delta), ERK1/2, JNK(MAPK8-10), PDK (PDPK1)
32	Immune response_Fc epsilon RI pathway	55	12	4.09493	0.00091552	Syk, I-kB, PI3K cat class IA, SOS, PKC-theta, Slp76, Lyn, PLC-gamma 1, p38 MAPK, PLC-gamma, ERK1/2, JNK(MAPK8-10)
33	Immune response_IL-3 signaling via JAK/STAT, p38, JNK and NF-kB	93	18	4.03172	0.000746631	Cyclin D2, I-kB, MHC class II, PI3K cat class IA, CD40(TNFRSF5), JAK1, ICAM1, Cyclin A2, Lyn, IL-2R alpha chain, JAK3, p38 MAPK, Pim-1, Granzyme B, NOTCH1 precursor, Cyclin D1, CISH, XBP1
34	Immune response_HMGB1/RAGE signaling pathway	53	13	3.9891	0.00071609	NFKBIB, CREB1, I-kB, p90RSK2(RPS6KA3), PI3K cat class IA, VCAM1, ICAM1, DIA1, p38 MAPK, TLR2, ERK1/2, JNK(MAPK8-10), K-RAS
35	Immune response _CCR3 signaling in eosinophils	77	14	3.85858	0.00128351	CCL5, Profilin I, MLCP (reg), Actin cytoskeletal, Profilin, ERK2 (MAPK1), Eotaxin, CCL13, PKC-alpha, p22-phox, DIA1, p38 MAPK, MRLC, PDK (PDPK1)
36	Development_EPO-induced MAPK pathway	45	12	3.69359	0.000790955	PAK3, Syk, SOS, SOS2, c-Cbl, PKC-alpha, Lyn, PLC-gamma 1, PLC-gamma, ERK1/2, JNK(MAPK8-10), K-RAS
37	Development_PEDF signaling	49	11	3.57174	0.00148542	CREB1, c-IAP2, p90RSK2(RPS6KA3), c-FLIP(Short), c-FLIP(Long), PI3K cat class IA, PEDF (serpinF1), SOD2, c-IAP1, ERK1/2, PDK (PDPK1)
38	Cytoskeleton remodeling_TGF, WNT and cytoskeletal remodeling	111	19	3.48893	0.00148542	MLCP (reg), Matrilysin (MMP-7), Actin cytoskeletal, PI3K cat class IA, SOS, ERK2 (MAPK1), Collagen IV, p53, Tcf(Lef), WNT, Actin, p38 MAPK, ERK1 (MAPK3), TAK1(MAP3K7), MRLC, ERK1/2, Cyclin D1, Collagen IV, Destrin
39	Apoptosis and survival_Granzyme B signaling	32	9	3.36149	0.00152504	Caspase-2, MUNC13-4, NOTCH1 (NEXT), Granzyme B, Perforin, Caspase-3, Lamin B1, DFF40 (CAD), Synaptotagmin VII
40	Regulation of lipid metabolism_Regulation of lipid metabolism via LXR, NF-Y and SREBP	38	8	3.33788	0.0271778	CREB1, SREBP1 precursor, AMPK gamma subunit, ACACA, SREBP1 (nuclear), SCD, SREBP1 (Golgi membrane), AMPK beta subunit
41	Immune response_Regulation of T cell function by CTLA-4	36	14	3.21097	0.000163522	CTLA-4, Fyn, PI3K cat class IA, Lck, SOS, NF-AT1(NFATC2), ZAP70, Lyn, CD3 zeta, CD86, PP2A catalytic, PP2A cat (alpha), PDK (PDPK1), Beta-adaptin 2
42	Development_G-CSF signaling	49	12	3.15669	0.00148542	c-IAP2, PI3K cat class IA, SOS, JAK1, c-Cbl, Lyn, p38 MAPK, CXCR4, ERK1/2, GFI-1, JNK(MAPK8-10), PDK (PDPK1)
43	Regulation of metabolism_Bile acids regulation of glucose and lipid metabolism via FXR	37	9	3.14354	0.0271778	HNF3-beta, HNF3, SREBP1 precursor, ACACA, SREBP1 (nuclear), SCD, HNF3-alpha, HNF3, F16P
44	Development_VEGF signaling and activation	43	10	3.07756	0.00227162	I-kB, PKC-beta, PI3K cat class IA, VCAM1, PKC, ICAM1, PKC-alpha, PLC-gamma 1, ERK1/2, ESR1 (nuclear)
45	Development_GM-CSF signaling	50	12	3.03761	0.00167993	CREB1, I-kB, PKC-beta, PI3K cat class IA, SOS, Lyn, CSF2RA, Pim-1, Caspase-3, ERK1/2, Cyclin D1, CISH
46	Transcription_Sirtuin6 regulation and functions	64	12	3.03585	0.0271778	c-IAP2, ICAM1, SOD2, SREBP1 precursor, AMPK gamma subunit, ACACA, SREBP1 (nuclear), CHIP, RBBP8 (CtIP), SCD, SREBP1 (Golgi membrane), AMPK beta subunit
47	Development_Gastrin in cell growth and proliferation	62	16	2.98082	0.000708507	CREB1, p38alpha (MAPK14), PKC-beta, PI3K cat class IA, SOS, ERK2 (MAPK1), PKC-alpha, Stromelysin-1, PLC-gamma 1, ERK1 (MAPK3), p90Rsk, ERK1/2, Cyclin D1, JNK(MAPK8-10), G-protein alpha-q/11, PDK (PDPK1)
48	Apoptosis and survival_FAS signaling cascades	44	10	2.94665	0.00263412	Lamin B, Caspase-2, c-FLIP(Long), FLASH, c-IAP1, HSP27, Bim, Caspase-3, DFF40 (CAD), JNK(MAPK8-10)
49	Immune response_Gastrin in inflammatory response	69	15	2.92402	0.00158725	ELAVL1 (HuR), CREB1, p38alpha (MAPK14), I-kB, PI3K cat class IA, SOS, ERK2 (MAPK1), PKC-alpha, Stromelysin-1, PLC-gamma 1, ERK1 (MAPK3), TAK1(MAP3K7), JNK(MAPK8-10), G-protein alpha-q/11, PDK (PDPK1)
50	Signal transduction_PTMs in BAFF-induced signaling	51	12	2.92388	0.00192039	CREB1, PKC-beta, ERK2 (MAPK1), NARF, p38 MAPK, ERK1 (MAPK3), Bim, PI3K cat class IA (p110-delta), ERK1/2, BAFF(TNFSF13B), JNK2(MAPK9), PDK (PDPK1)
51	Development_Transcriptional regulation of megakaryopoiesis	35	9	2.88368	0.00259538	CD45, NOTCH1 receptor, RBP-J kappa (CBF1), FLI1, CD38, ETS, ETS1, CBF beta, TAL1
52	Nociception_Nociceptin receptor signaling	76	13	2.86396	0.00333423	CREB1, cPKC (conventional), PKC, Oct-2, JAK1, Kir3.1, PKC-alpha, Actin, p38 MAPK, ERK1 (MAPK3), p90Rsk, ERK1/2, JNK(MAPK8-10)
53	Apoptosis and survival_NGF/ TrkA PI3K-mediated signaling	77	17	2.79917	0.00128351	KIDINS220, BETA-PIX, CREB1, MLCP (reg), Actin cytoskeletal, PI3K cat class IA, SOS, SSH2L, Kalirin, PLC-gamma 1, SSH1L, MRLC, ERK1/2, Tau (MAPT), VAV-3, PDK (PDPK1), Destrin
54	Cell cycle_Nucleocytoplasmic transport of CDK/Cyclins	14	8	2.79511	0.000501947	Importin (karyopherin)-alpha, Cyclin A, Cyclin E, ERK1 (MAPK3), Cyclin D, CDK1 (p34), Cyclin D1, Cyclin D
55	Cell adhesion_Integrin inside-out signaling in neutrophils	77	13	2.77581	0.00361281	Syk, Slp76, CALDAG-GEFI, SLAP-130(ADAP), ERK2 (MAPK1), ITGB2, ICAM1, URP2, Lyn, PLC-gamma 2, p38 MAPK, FPR, PDK (PDPK1)
56	Immune response _IFN gamma signaling pathway	56	11	2.72592	0.00358046	PI3K cat class IA, VCAM1, JAK1, c-Cbl, ICAM1, PKC-alpha, PLC-gamma 2, p38 MAPK, IFN-gamma, ERK1/2, PDK (PDPK1)
57	DNA damage_ATM/ATR regulation of G1/S checkpoint	32	10	2.71927	0.00152504	I-kB, Cyclin A, NFBD1, BLM, p53, Cyclin E, ATM, Cyclin D, Chk2, Cyclin D
58	Immune response_Fc gamma R-mediated phagocytosis in macrophages	46	10	2.70439	0.00345783	Syk, Actin cytoskeletal, FCGR3A, PI3K cat class IA, Profilin, PLD1, PKC-alpha, Lyn, PLC-gamma 1, Gelsolin
59	Signal transduction_PTMs in IL-12 signaling pathway	48	13	2.66558	0.00129163	p38alpha (MAPK14), PI3K cat class IA, IL-12 receptor, Lck, RUNX3, STAT4, T-bet, IL-12RB1, IFN-gamma, IL-12RB2, JNK(MAPK8-10), PIAS2, PDK (PDPK1)
60	Immune response_TREM1 signaling pathway	59	11	2.4364	0.00493986	Syk, I-kB, PI3K cat class IA, SOS1, NF-AT1(NFATC2), c-Cbl, MALT1, PLC-gamma, TLR2, ERK1/2, PDK (PDPK1)
61	Development_Thrombopoietin-regulated cell processes	45	11	2.4136	0.0030068	CREB1, p90RSK2(RPS6KA3), Fyn, PI3K cat class IA, SOS, c-Cbl, Cyclin A2, PKC-alpha, ERK1/2, Cyclin D1, PDK (PDPK1)
62	Development_GDNF family signaling	46	11	2.3151	0.00345783	CREB1, GFRalpha3, I-kB, PI3K cat class IA, SOS, NCK1, p90Rsk, PLC-gamma, ERK1/2, JNK(MAPK8-10), GFRalpha1
63	Breast cancer (general schema)	41	10	2.30759	0.034187	TGF-beta, NOTCH1 receptor, Brca2, Androgen receptor, ESR1 (membrane), ErbB4, ESR1 (nuclear), PR (membrane), Prolactin receptor, PR (nuclear)
64	Cell cycle_Regulation of G1/S transition (part 2)	26	9	2.19703	0.002218	Cyclin D2, Cyclin A, p107, Cyclin E, ERK1/2, Cyclin D, CDK6, Cyclin D1, Cyclin D
65	Cell cycle_Role of 14-3-3 proteins in cell cycle regulation	22	7	2.16335	0.0045886	p53, p38 MAPK, TAK1(MAP3K7), ATM, CDC25B, CDK1 (p34), Chk2
66	Immune response_HSP60 and HSP70/ TLR signaling pathway	54	13	2.12897	0.00278349	I-kB, MHC class II, CD40(TNFRSF5), ICAM1, p38 MAPK, TAK1(MAP3K7), CD86, TLR2, ERK1/2, MD-2, JNK(MAPK8-10), HSP70, TAB3
67	Apoptosis and survival_Lymphotoxin-beta receptor signaling	42	9	2.05925	0.00715887	LTB, I-kB, VCAM1, CCL21, LIGHT(TNFSF14), c-IAP1, Caspase-3, TNF-beta, JNK(MAPK8-10)
68	Immune response_MIF-mediated glucocorticoid regulation	23	7	2.01932	0.00566916	I-kB, VCAM1, ICAM1, ETS1, IFN-gamma, ERK1/2, MMP-1
69	Development_Adenosine A2A receptor signaling	43	12	2.01835	0.00227162	BETA-PIX, CREB1, I-kB, PI3K cat class IA, PDZ-GEF1, PARD6, p38 MAPK, p90Rsk, ERK1/2, JNK(MAPK8-10), PDK (PDPK1), PARD6
70	Cell cycle_Spindle assembly and chromosome separation	33	8	1.94925	0.00750814	Importin (karyopherin)-alpha, Aurora-B, HEC, Dynein 1, cytoplasmic, heavy chain, Separase, MAD2a, CDK1 (p34), Dynein 1, cytoplasmic, intermediate chains
71	Development_Activation of Erk by ACM1, ACM3 and ACM5	44	9	1.87823	0.00896072	CREB1, TGF-alpha, SOS, CALDAG-GEFI, PKC-alpha, ADAM17, ERK1/2, ACM3, G-protein alpha-11
72	Development_Flt3 signaling	44	9	1.87823	0.00896072	Fyn, PI3K cat class IA, SOS, c-Cbl, FLT3 ligand, p38 MAPK, p90Rsk, ERK1/2, PDK (PDPK1)
73	Transcription_Transcription regulation of aminoacid metabolism	25	7	1.76749	0.00820775	p38alpha (MAPK14), c-Maf, PKC, DCOR, ASSY, ERK1/2, NRF2
74	Apoptosis and survival_Role of nuclear PI3K in NGF/ TrkA signaling	25	7	1.76749	0.00820775	HRK, PI3K cat class IA, PIKE(CENTG1), PLC-gamma 1, Bim, DFF40 (CAD), PDK (PDPK1)
75	Transcription_CREB signaling pathway	49	12	1.57721	0.00493986	CREB1, cPKC (conventional), PI3K cat class IA, SOS, PKC-alpha, CaMK IV, p38 MAPK, p90Rsk, ERK1/2, Cyclin D1, PP2A catalytic, PDK (PDPK1)
76	Immune response_IL-5 signaling via PI3K, MAPK and NF-kB	77	14	1.52973	0.00971424	Syk, Fyn, PI3K cat class IA, SOS, ITGB2, Calpain 1(mu), ICAM1, Lyn, p38 MAPK, Bim, ERK1/2, JNK(MAPK8-10), PP2A cat (alpha), PDK (PDPK1)
