# Supplementary material for: High-resolution imaging mass spectrometry combined with transcriptomic analysis identified a link between fatty acid composition of phosphatidylinositols and the immune checkpoint pathway at the primary tumour site of breast cancer
Source: Br J Cancer. 2019 Dec 10;122(2):245–57. doi: 10.1038/s41416-019-0662-8 (PMC7051979; doi:10.1038/s41416-019-0662-8)
Supplement: Supplementary file 10 — Table S5 [file 41416_2019_662_MOESM10_ESM.xls]

## Sheet: Sheet1
Table S5. List of the genes used for the generation of heatmaps
SYMBOL	gene name
Genes related to breast cancer phenotype
NOTCH1	notch 1
TGFB2	transforming growth factor, beta 2
BRCA2	breast cancer 2, early onset
PGRMC2	progesterone receptor membrane component 2
AR	androgen receptor
PGR	progesterone receptor
ESR1	estrogen receptor 1
ERBB4	erb-b2 receptor tyrosine kinase 4
PRLR	prolactin receptor
Unsaturated fatty acid trafficking and synthesis
PLA2G2D	phospholipase A2, group IID
FABP7	fatty acid binding protein 7, brain
SCD5	stearoyl-CoA desaturase 5
ACSL4	acyl-CoA synthetase long-chain family member 4
ACOT11	acyl-CoA thioesterase 11
SCD	stearoyl-CoA desaturase (delta-9-desaturase)
ACACA	acetyl-CoA carboxylase alpha
PLA2G12A	phospholipase A2, group XIIA
SREBF1	sterol regulatory element binding transcription factor 1
ELOVL5	ELOVL fatty acid elongase 5
PNPLA4	patatin-like phospholipase domain containing 4
ACOT4	acyl-CoA thioesterase 4
ACSM1	acyl-CoA synthetase medium-chain family member 1
Unsaturated fatty acid oxidation
ECHS1	enoyl CoA hydratase, short chain, 1, mitochondrial
HSD17B4	hydroxysteroid (17-beta) dehydrogenase 4
SLC27A2	solute carrier family 27 (fatty acid transporter), member 2
PEX12	peroxisomal biogenesis factor 12
PEX19	peroxisomal biogenesis factor 19
PEX5L	peroxisomal biogenesis factor 5-like
ACADSB	acyl-CoA dehydrogenase, short/branched chain
ACAA1	acetyl-CoA acyltransferase 1
ECI2	enoyl-CoA delta isomerase 2
PEX11A	peroxisomal biogenesis factor 11 alpha
PEX6	peroxisomal biogenesis factor 6
ECI1	enoyl-CoA delta isomerase 1
PEX7	peroxisomal biogenesis factor 7
GPI anchor protein biosynthesis
PIGT	phosphatidylinositol glycan anchor biosynthesis, class T
CDS1	CDP-diacylglycerol synthase (phosphatidate cytidylyltransferase) 1
PIGX	phosphatidylinositol glycan anchor biosynthesis, class X
PIGQ	phosphatidylinositol glycan anchor biosynthesis, class Q
CDIPT	CDP-diacylglycerol--inositol 3-phosphatidyltransferase
ALG8	ALG8, alpha-1,3-glucosyltransferase
PIGB	phosphatidylinositol glycan anchor biosynthesis, class B
PIGV	phosphatidylinositol glycan anchor biosynthesis, class V
PIGH	phosphatidylinositol glycan anchor biosynthesis, class H
ALG13	ALG13, UDP-N-acetylglucosaminyltransferase subunit
TMED2	transmembrane p24 trafficking protein 2
Inhibitory PD-1 signaling in T cell
GATA3	GATA binding protein 3
PDPK1	3-phosphoinositide dependent protein kinase 1
CD4	CD4 molecule
CBLB	Cbl proto-oncogene B, E3 ubiquitin protein ligase
PLCG1	phospholipase C, gamma 1
ICAM1	intercellular adhesion molecule 1
SYK	spleen tyrosine kinase
CIITA	class II, major histocompatibility complex, transactivator
LCK	LCK proto-oncogene, Src family tyrosine kinase
PIK3CD	phosphatidylinositol-4,5-bisphosphate 3-kinase, catalytic subunit delta
ZAP70	zeta-chain (TCR) associated protein kinase 70kDa
TBX21	T-box 21
CD8A	CD8a molecule
EOMES	eomesodermin
CD247	CD247 molecule
FYB	FYN binding protein
CD86	CD86 molecule
PRKCQ	protein kinase C, theta
PDCD1LG2	programmed cell death 1 ligand 2
CD274	CD274 molecule (programmed cell death ligand 1)
MAPK1	mitogen-activated protein kinase 1
SKP2	S-phase kinase-associated protein 2, E3 ubiquitin protein ligase
CCNE1	cyclin E1
FBXW7	F-box and WD repeat domain containing 7, E3 ubiquitin protein ligase
