# Supplementary material for: High-resolution imaging mass spectrometry combined with transcriptomic analysis identified a link between fatty acid composition of phosphatidylinositols and the immune checkpoint pathway at the primary tumour site of breast cancer
Source: Br J Cancer. 2019 Dec 10;122(2):245–57. doi: 10.1038/s41416-019-0662-8 (PMC7051979; doi:10.1038/s41416-019-0662-8)
Supplement: Supplementary file 11 — Table S6 [file 41416_2019_662_MOESM11_ESM.xls]

## Sheet: Sheet1
Table S6. Full result of pathway enrichment analysis using HCC1806 breast cancer cells with and without FABP7 knockdown
#	Maps	Total	In Data	-LOG(pValue)	Min FDR	Network Objects from Active Data
1	Cytoskeleton remodeling_Keratin filaments	36	25	11.7406	1.59718e-09	Tubulin beta, Keratin 4, Keratin 7, Trichoplein, GRB2, Keratin 19, Keratin 5, Epiplakin, Keratin 6C, BPAG1, Plakophilin 1, Vimentin, Keratin 17, Keratin 5/14, Keratin 13, Tubulin alpha, Keratin 14, Keratin 18, Keratin 8/18, Keratin 16, Keratin 8, Keratin 6A, JNK(MAPK8-10), Keratin 4/13, Tubulin (in microtubules)
2	Androgen receptor activation and downstream signaling in Prostate cancer	110	43	8.08495	3.61417e-06	E-cadherin, EGF, gp130, GRB2, FGFR2, JAK1, TMPRSS2, PKC-delta, STEAP1, Versican, Clusterin, VEGF-A, FGF2, SOS, FEN1, p21, Elk-4, FGFR1, IL6RA, IBP3, Kallikrein 3 (PSA), VIL2 (ezrin), STAT3, ErbB2, ADAM9, PTEN, SHP-2, PELP1, Kallikrein 2, IL-6, SKP2, ERK2 (MAPK1), PSCA, AKT(PKB), PDK (PDPK1), HNF3-alpha, ER81, c-Myc, ERK1 (MAPK3), IL-6 receptor, TLR2, TERT, Prosaposin
3	Cell adhesion_Chemokines and adhesion	100	38	6.8388	4.2469e-05	TRIO, Drebrin, MMP-13, GRB2, CD44, SERPINE2, Tcf(Lef), MMP-1, G-protein alpha-i family, DOCK1, ERK1/2, VEGF-A, Alpha-actinin, SOS, Thrombospondin 1, Flotillin-2, LAMA4, Paxillin, PI3K cat class IB (p110-gamma), ROCK, GSK3 beta, GRO-1, PI3K reg class IA, PTEN, Vinculin, PLAT (TPA), Zyxin, Rap1GAP1, MMP-2, G-protein beta/gamma, CDC42, Alpha-actinin 1, AKT(PKB), Collagen IV, PI3K reg class IB (p101)…
4	Development_PIP3 signaling in cardiac myocytes	47	23	6.67394	4.65576e-05	HGF, G-protein alpha-12 family, PARD3, GRB2, Cyclin D, 14-3-3, PTP-1B, SOS, Hamartin, p90Rsk, PI3K cat class IB (p110-gamma), PI3K reg class IA, PTEN, Insulin receptor, FOXO3A, GSK3 alpha/beta, G-protein beta/gamma, CDC42, AKT(PKB), PDK (PDPK1), HGF receptor (Met), PI3K reg class IB (p101), c-Myc
5	Ovarian cancer (main signaling cascades)	65	28	6.50821	5.45523e-05	HGF, E-cadherin, EGF, GRB2, ESR1 (nuclear), LPAR1, Tcf(Lef), G-protein alpha-i family, ERK1/2, PKA-reg (cAMP-dependent), SOS, PI3K cat class IB (p110-gamma), I-kB, GSK3 beta, ErbB2, PI3K reg class IA, Endothelin-1, PTEN, MMP-2, IL-6, G-protein beta/gamma, AKT(PKB), HGF receptor (Met), PI3K reg class IB (p101), c-Myc, PKA-cat (cAMP-dependent), EDNRA, TERT
6	Aberrant B-Raf signaling in melanoma progression	55	25	6.4171	5.60704e-05	NOTCH1 (NICD), Rictor, ITGB1, PDE5A, ROCK1, ERK1/2, SRp55, AMPK alpha subunit, ITGA6, p90RSK1, p21, Nicastrin, BMF, p90Rsk, ROCK, gamma-Secretase complex, MAP2, AKT3, FOXO3A, JNK(MAPK8-10), RKIP, ERK2 (MAPK1), AKT(PKB), RalA, MITF
7	Development_Regulation of cytoskeleton proteins in oligodendrocyte differentiation and myelination	58	25	5.88292	0.000164427	Tubulin beta, CNTN1 (F3), CDK5R1 (p35), MAP-1B, alpha-6/beta-1 integrin, p190RhoGAP, PDGF-A, Myosin II, HDAC6, KLHL2, Gelsolin, Paxillin, Tubulin alpha, PTPR-alpha, MAP2, MRLC, Tubulin beta 4, L1CAM, TPPP (p24), CDC42, Fyn, MELC, WASF2, Cofilin, Tubulin (in microtubules)
8	Cytoskeleton remodeling_Cytoskeleton remodeling	102	36	5.6164	0.000250075	TRIO, MMP-13, GRB2, Tcf(Lef), DOCK1, ERK1/2, VEGF-A, Alpha-actinin, SOS, eIF4G1/3, p21, eIF4G1, MyHC, Paxillin, ROCK, Nucleolin, GSK3 beta, PI3K reg class IA, PTEN, Vinculin, PLAT (TPA), C1 inhibitor, eIF4G2, eIF4G3, Zyxin, MRLC, CDC42, MSK1, SMAD3, ERK2 (MAPK1), Alpha-actinin 1, Collagen IV, MELC, c-Myc, p38 MAPK, Cofilin
9	Immune response_Inhibitory PD-1 signaling in T cells	53	23	5.52199	0.000250075	GATA-3, MHC class II, PD-L2, Lck, ICAM1, ERK1/2, CBL-B, PI3K reg class IA (p85), GSK3 beta, PTEN, Eomesodermin, Cyclin E, SHP-2, MHC class I, Skp2/TrCP/FBXW, SHP-1, SKP2, SMAD3, SLAP-130(ADAP), AKT(PKB), PDK (PDPK1), CD86, PD-L1
10	Cell adhesion_ECM remodeling	53	23	5.52199	0.000250075	MMP-13, TIMP3, CD44, SERPINE2, MMP-1, Versican, HB-EGF, alpha-1/beta-1 integrin, IBP4, LAMA4, Kallikrein 3 (PSA), VIL2 (ezrin), Collagen III, PLAT (TPA), MMP-16, IGF-2, Kallikrein 2, MMP-14, MMP-2, MMP-12, Collagen IV, Kallikrein 1, Syndecan-2
11	Immune response_IFN-alpha/beta signaling via JAK/STAT	64	26	5.50453	0.000250075	IFI17, IFI27, JAK1, PKR, Tyk2, IFI6, IFNAR2, IL1RN, Apo-2L(TNFSF10), GBP4, p21, IRF1, ERAP140, STAT3, TAP1 (PSF1), GBP1, MxB, Caspase-7, PNPase(old-35), STAT4, ISG54, SOCS3, IRF7, MHC class I, PIG3, STAT6
12	Immune response_IL-6 signaling pathway via JAK/STAT	72	28	5.43412	0.000269581	gp130, GRB2, JAK1, JunB, ICAM1, Tyk2, PKC-delta, VEGF-A, Rac2, p21, IRF1, IL6RA, CDK6, STAT3, COX-2 (PTGS2), AP-1, JunD, SHP-2, p19, Insulin receptor, SOCS3, FOXO3A, IL-6, Mucin 4, AKT(PKB), RacGAP1, sIL6-RA, IL-6 receptor
13	IL-6 signaling in multiple myeloma	51	22	5.2559	0.000375102	SPHK1, gp130, GRB2, JAK1, Tyk2, ERK1/2, VEGF-A, FGF2, SOS, p21, Bcl-6, IL6RA, CDK6, STAT3, PI3K reg class IA (p85), GSK3 beta, SHP-2, IL-6, JNK2(MAPK9), AKT(PKB), PDK (PDPK1), IL-6 receptor
14	Stimulation of TGF-beta signaling in lung cancer	48	21	5.16103	0.00042071	E-cadherin, TGF-beta 2, ITGB1, PI3K reg class IA (p85-alpha), Ski, Keratin 19, IRAKM, EGR1, VEGF-A, TGF-beta, Vimentin, COX-2 (PTGS2), I-kB, Vinculin, IRAK1, MMP-2, Fyn, SMAD3, AKT(PKB), MMP-28, Tropomyosin-2
15	Immune response_IFN-alpha/beta signaling via PI3K and NF-kB pathways	94	33	5.14392	0.00042071	IFI17, Cyclin D3, JAK1, IRS-2, Tyk2, PKC-delta, PDCD4, p130/E2F4, ERK1/2, IFNAR2, CDC25A, p90RSK1, eIF4G1/3, Apo-2L(TNFSF10), NIK(MAP3K14), p21, STAT3, I-kB, PI3K reg class IA (p85), GBP1, GSK3 beta, IFIT1, E2F4, Cyclin E, p19, ISG54, FOXO3A, IRF7, p130, Cyclin A, AKT(PKB), PDK (PDPK1), c-Myc
16	Development_WNT signaling pathway. Part 2	53	22	4.92864	0.000647477	E-cadherin, CD44, Fra-1, Tcf(Lef), APC protein, TCF7L2 (TCF4), DKK1, VEGF-A, ENC1, DAB2, Vimentin, Claudin-1, GSK3 beta, PPAR-beta(delta), WNT, PP2C alpha, LRP5, ITF2, RUVBL2, c-Myc, Frizzled, RUVBL1
17	Role of tumor microenvironment in plexiform neurofibroma formation in neurofibromatosis type 1	39	18	4.89839	0.00065335	Semaphorin 4F, PI3K reg class IA (p85-alpha), GRB2, alpha-4/beta-1 integrin, MMP-1, ERK1/2, VEGF-A, FGF2, Rac2, SOS, c-Kit, NGF, PI3K reg class IA (p85), Midkine, MMP-2, AKT(PKB), PDK (PDPK1), p38 MAPK
18	Neurogenesis_NGF/ TrkA MAPK-mediated signaling	105	35	4.84748	0.000693811	SPHK1, GAB2, NEFL, CDK5R1 (p35), MATK, RIN, GRB2, APS, JunB, Fra-1, PKC-delta, ERK1/2, HB-EGF, EGR1, PKA-reg (cAMP-dependent), SOS, PP2A catalytic, DNAJA3 (TID1), p21, Ephrin-A receptor 2, p90Rsk, IP3 receptor, NGF, AP-1, Calmodulin, PKC-lambda/iota, SHP-2, Flotillin-1, MSK1, SORBS1, RGS2, RIT, p38 MAPK, KCTD11, PKA-cat (cAMP-dependent)
19	Apoptosis and survival_NGF/ TrkA PI3K-mediated signaling	77	28	4.78282	0.000740182	TRIO, PARD3, ELMO2, GRB2, APC protein, DOCK1, ERK1/2, p190RhoGAP, Myosin II, SOS, NGF, ROCK, PI3K reg class IA (p85), MRCKalpha, GSK3 beta, Cofilin, non-muscle, Calmodulin, MRLC, FOXO3A, CDC42, VAV-3, AKT(PKB), PDK (PDPK1), Calcineurin B (regulatory), ARAP3, Cofilin, PREX1, Tubulin (in microtubules)
20	Regulation of AKT(PKB)/ GSK3 beta cascade in bipolar disorder	54	22	4.77362	0.000740182	GRB2, Neuregulin 1, G-protein alpha-i family, ESR1 (membrane), FGF2, SOS, TrkB, FGFR1, PI3K cat class IB (p110-gamma), NGF, 14-3-3 beta/alpha, G-protein alpha-i1, PI3K reg class IA (p85), GSK3 beta, Calmodulin, PTEN, CNR1, SHP-2, G-protein beta/gamma, AKT(PKB), PDK (PDPK1), BDNF
21	Cytoskeleton remodeling_TGF, WNT and cytoskeletal remodeling	111	36	4.67118	0.00087061	MMP-13, GRB2, Tcf(Lef), TCF7L2 (TCF4), DOCK1, ERK1/2, VEGF-A, Alpha-actinin, SOS, p21, Paxillin, ROCK, Nucleolin, GSK3 beta, PPAR-beta(delta), PI3K reg class IA, Vinculin, PLAT (TPA), C1 inhibitor, WNT, MRLC, FOXO3A, LRP5, CDC42, MSK1, SMAD3, ERK2 (MAPK1), Alpha-actinin 1, AKT(PKB), Collagen IV, MELC, c-Myc, p38 MAPK, ERK1 (MAPK3), Frizzled, Cofilin
22	Development_MAG-dependent inhibition of neurite outgrowth	37	17	4.62541	0.00087061	NGFR(TNFRSF16), Myosin II, NT-4/5, TrkB, MyHC, RhoGDI alpha, NGF, NGFR (ICD), ROCK, gamma-Secretase complex, RTN4R, NGFR (CTF), MRLC, MELC, BDNF, Cofilin, NT-3
23	Tau pathology in Alzheimer disease	55	22	4.62395	0.00087061	CDK5R1 (p35), p38delta (MAPK13), ERK1/2, Syndecan-4, CDK5R1 (p25), Glypican-1, PP2C, PP2A catalytic, Calpain 2(m), GSK3 beta, Caspase-7, PKC, Agrin, MAP2, GSK3 alpha/beta, JNK(MAPK8-10), ERK2 (MAPK1), Calpain 1(mu), p38 MAPK, Syndecan-2, Tubulin (in microtubules), Syndecan-3
24	PGE2 pathways in cancer	55	22	4.62395	0.00087061	PGE2R4, Tcf(Lef), G-protein alpha-i family, TCF7L2 (TCF4), EGR1, VEGF-A, PKA-reg (cAMP-dependent), PGES, PI3K cat class IB (p110-gamma), COX-2 (PTGS2), Amphiregulin, GSK3 beta, PPAR-beta(delta), Adenylate cyclase, G-protein beta/gamma, TGF-alpha, ERK2 (MAPK1), AKT(PKB), PDK (PDPK1), c-Myc, ERK1 (MAPK3), PKA-cat (cAMP-dependent)
25	Immune response_IL-4-induced regulators of cell growth, survival, differentiation and metabolism	63	24	4.56938	0.000925606	GATA-3, A-FABP, MMP-13, RARbeta, Cyclin D, CDC25A, IL4RA, p21, Bcl-6, SK4/IK1, Cathepsin V, CDK6, STAT3, Filaggrin, AP-1, Cyclin E, SOCS3, FOXO3A, Cyclin A, ACADM, STAT6, AKT(PKB), c-Myc, PPAR-gamma
26	Immune response_C3a signaling	48	20	4.56259	0.000925606	MHC class II, G-protein alpha-i family, ROCK1, ERK1/2, VEGF-A, PI3K cat class IB (p110-gamma), IP3 receptor, NGF, PLC-beta, Adenylate cyclase, FOXO3A, IL-6, G-protein beta/gamma, CD40(TNFRSF5), AKT(PKB), C3a, PI3K reg class IB (p101), p38 MAPK, CD86, TERT
27	Immune response_Antigen presentation by MHC class II	118	37	4.42054	0.0012362	MHC class II alpha chain, MHC class II, HSC70, AP complex 2 medium (mu) chain, PKC-delta, HCLS1, MYO1E, CLEC10A, ERK1/2, LY75, PSD4, Cathepsin S, Cathepsin V, 14-3-3 beta/alpha, Cathepsin F, IP-30, Dynamin-1, ORP1, ARHGEF2, CD74, Dynein 1, cytoplasmic, heavy chain, PKC, SPPL2a, OLR1, Itch, LAMP2, SWAP-70, CDC42, JNK(MAPK8-10), HSP90, MHC class II beta chain, R-Ras, PDK (PDPK1), p38 MAPK, A2M rece…
28	Development_Cytokine-mediated regulation of megakaryopoiesis	57	22	4.33969	0.00143571	GAB2, gp130, IL-1 alpha, Cyclin D3, GRB2, JAK1, ERK1/2, IFN-gamma receptor, p21, IRF1, STAT3, PI3K reg class IA (p85), GSK3 beta, PI3K reg class IA, SHP-2, FOXO3A, IL-1RI, IL-6, AKT(PKB), sIL6-RA, c-Myc, CXCR4
29	Immune response_IFN-alpha/beta signaling via MAPKs	77	27	4.31033	0.00143571	Lck, JAK1, PKR, Tyk2, PKC-delta, TCF7L2 (TCF4), ERK1/2, IFNAR2, PRMT1, Apo-2L(TNFSF10), p21, TAP1 (PSF1), MAPKAPK3, AP-1, Filamin B (TABP), ISG54, FOXO3A, TRIM6, IRF7, p130, JNK(MAPK8-10), MSK1, HDAC1, SMAD3, AKT(PKB), HIP-2, p38 MAPK
30	Development_Role of IL-8 in angiogenesis	65	24	4.3098	0.00143571	PI3K reg class IA (p85-alpha), G-protein alpha-i family, ERK1/2, HB-EGF, S2P, VEGF-A, SREBP2 (nuclear), SREBP2 precursor, S1P, Cathepsin B, Paxillin, PI3K cat class IB (p110-gamma), CARD11, STAT3, I-kB, PI3K reg class IA (p85), GGTase-I, LDLR, SREBP2 (Golgi membrane), MMP-14, G-protein beta/gamma, AKT(PKB), PDK (PDPK1), PI3K reg class IB (p101)
31	Development_ERBB-family signaling	39	17	4.26188	0.0015213	Neuregulin 4, EGF, GRB2, Neuregulin 1, Epiregulin, ERK1/2, HB-EGF, SOS, NIK(MAP3K14), Neuregulin 2, I-kB, Amphiregulin, ErbB2, PI3K reg class IA, TGF-alpha, AKT(PKB), c-Myc
32	Development_Thromboxane A2 signaling pathway	50	20	4.25662	0.0015213	EGF, cPKC (conventional), G-protein alpha-12 family, Tcf(Lef), G-protein alpha-i family, ERK1/2, ARHGEF1 (p115RhoGEF), MSK1/2 (RPS6KA5/4), PKA-reg (cAMP-dependent), IP3 receptor, PI3K reg class IA (p85), PKC, PI3K reg class IA, PLC-beta, Adenylate cyclase, GSK3 alpha/beta, IL-6, AKT(PKB), p38 MAPK, PKA-cat (cAMP-dependent)
33	Development_Negative regulation of STK3/4 (Hippo) pathway and positive regulation of YAP/TAZ function	62	23	4.19183	0.00171256	EGF, G-protein alpha-12 family, PARD3, Citron, LPAR1, CD44, ASPP1, LARG, ERK1/2, ARHGEF1 (p115RhoGEF), RASSF6, RhoGAP5, KIBRA, WBP-2, MOBKL1A, Schwannomin (NF2), ARHGEF2, STK4, Itch, TAZ, JNK(MAPK8-10), PDK (PDPK1), ERK1 (MAPK3)
34	Development_Oligodendrocyte differentiation from adult stem cells	51	20	4.11219	0.00199674	NOTCH1 (NICD), CNTN1 (F3), NOTCH1 receptor, BMP receptor 2, PTCH1, ERK1/2, PDGF-A, SMAD9 (SMAD8), FGF2, SHH, p90Rsk, Smoothened, FGFR1, TR-beta, Noggin, EDNRB, Endothelin-1, TAT1, p38 MAPK, EDNRA
35	Oxidative stress_Activation of NADPH oxidase	59	22	4.07401	0.00208168	TRIO, cPKC (conventional), PLD1, p22-phox, PKC-delta, ERK1/2, Rac2, p67-phox, PKC-beta2, PI3K cat class IB (p110-gamma), IP3 receptor, PKC, PI3K reg class IA, PLC-beta, PLC-gamma, G-protein beta/gamma, VAV-3, AKT(PKB), PDK (PDPK1), PI3K reg class IB (p101), p38 MAPK, PREX1
36	Development_EGFR signaling pathway	71	25	4.06927	0.00208168	EGF, GRB2, JAK1, Epiregulin, ERK1/2, HB-EGF, MKP-2, SOS, STAT3, I-kB, PKC-beta, PI3K reg class IA (p85), Amphiregulin, GSK3 beta, Caspase-7, ErbB2, MMP-2, JNK2(MAPK9), TGF-alpha, ERK2 (MAPK1), AKT(PKB), PDK (PDPK1), c-Myc, p38 MAPK, ERK1 (MAPK3)
37	Colorectal cancer (general schema)	30	14	3.9954	0.00235068	HGF, EGF, gp130, NOTCH1 receptor, PTCH1, SHH, Leptin receptor, WNT5A, Ephrin-B, WNT, IL-6, HGF receptor (Met), Ephrin-B receptors, Frizzled
38	Immune response_Oncostatin M signaling via MAPK	37	16	3.99301	0.00235068	gp130, MMP-13, GRB2, JAK1, MMP-1, ERK1/2, EGR1, SOS, AP-1, LDLR, SHP-2, JNK(MAPK8-10), ERK2 (MAPK1), PPAR-gamma, p38 MAPK, ERK1 (MAPK3)
39	Signal transduction_mTORC2 downstream signaling	68	24	3.94859	0.00253706	Rictor, cPKC (conventional), OSR1, IL7RA, PKC-delta, PKA-reg (cAMP-dependent), p21, PKC-beta2, Paxillin, GSK3 beta, PKC, STK4, IMP1(ZBP1), Insulin receptor, IGF-2, Rab-10, FOXO3A, GSK3 alpha/beta, CDC42, HXK4, AKT(PKB), c-Myc, PKA-cat (cAMP-dependent), PREX1
40	Signal transduction_Soluble CXCL16 signaling	49	19	3.85799	0.00298927	Osteopontin, CD44, MMP-1, G-protein alpha-i family, ERK1/2, VEGF-A, CXCL16, PI3K cat class IB (p110-gamma), STAT3, I-kB, ROCK, ARHGEF2, MMP-2, G-protein beta/gamma, JNK(MAPK8-10), AKT(PKB), PDK (PDPK1), p38 MAPK, Cofilin
41	Proteolysis_Role of Parkin in the Ubiquitin-Proteasomal Pathway	24	12	3.85564	0.00298927	Tubulin beta, Alpha-synuclein, UBCH8, Cullin 1, UBE1, Tubulin alpha, CASK, Cyclin E, UBC7, HSP70, Caspase-1, UBC6
42	Development_Adenosine A3 receptor signaling	53	20	3.83898	0.00303222	GRB2, G-protein alpha-i family, TCF7L2 (TCF4), PKA-reg (cAMP-dependent), SOS, PI3K cat class IB (p110-gamma), IP3 receptor, STAT3, I-kB, GSK3 beta, PLC-beta, G-protein beta/gamma, CDC42, AKT(PKB), PDK (PDPK1), PI3K reg class IB (p101), c-Myc, p38 MAPK, ERK1 (MAPK3), PKA-cat (cAMP-dependent)
43	Immune response_MIF-induced cell adhesion, migration and angiogenesis	46	18	3.74353	0.0035257	MMP-13, alpha-4/beta-1 integrin, ICAM1, CD44, MMP-1, G-protein alpha-i family, ERK1/2, VEGF-A, ROCK, PI3K reg class IA (p85), AP-1, CD74, G-protein beta/gamma, JNK(MAPK8-10), AKT(PKB), PDK (PDPK1), p38 MAPK, CXCR4
44	Regulation of GSK3 beta in bipolar disorder	46	18	3.74353	0.0035257	GRB2, APC protein, ERK1/2, FGF2, SOS, PP2A catalytic, p90RSK1, TrkB, FGFR1, NGF, GSK3 beta, WNT, IL-1RI, LRP5, AKT(PKB), BDNF, Frizzled, NT-3
45	Signal transduction_Calcium signaling	46	18	3.74353	0.0035257	cPKC (conventional), AKAP6, CD44, CaMK I, PP2A catalytic, Calcipressin 1, HDAC5, IP3 receptor, RhoGDI alpha, VIL2 (ezrin), 14-3-3 beta/alpha, Calmodulin, PLC-beta, NCX1, Ryanodine receptor 1, IP3R1, G-protein beta/gamma, PKA-cat (cAMP-dependent)
46	Immune response_C5a signaling	50	19	3.72186	0.00359635	SPHK1, C5aR, PLD1, G-protein alpha-i family, ERK1/2, Rac2, p67-phox, p90Rsk, PI3K cat class IB (p110-gamma), I-kB, AP-1, PKC, PLC-beta, G-protein beta/gamma, JNK(MAPK8-10), AKT(PKB), PDK (PDPK1), p38 MAPK, PREX1
47	Role of Tissue factor-induced Thrombin signaling in cancerogenesis	66	23	3.71375	0.00359635	G-protein alpha-12 family, MMP-13, PI3K reg class IA (p85-alpha), PAR2, G-protein alpha-i family, LARG, ERK1/2, VEGF-A, Tissue factor, Coagulation factor V, Paxillin, IP3 receptor, ROCK, GRO-1, Calmodulin, ErbB2, MRLC, MMP-2, ERK2 (MAPK1), AKT(PKB), MELC, PDK (PDPK1), ERK1 (MAPK3)
48	Regulation of CFTR activity (normal and CF)	62	22	3.70689	0.00359635	RACK1, PGE2R4, Annexin V, Adenosine A2b receptor, AMPK beta subunit, G-protein alpha-i family, PRKAR2A, PDZK1, PKA-reg type II (cAMP-dependent), PKA-reg (cAMP-dependent), PP2C, PP2A catalytic, E3KARP (NHERF2), VIL2 (ezrin), Filamin B (TABP), PP2A structural, Annexin II, Adenylate cyclase, Beta-2 adrenergic receptor, S100A10, PKA-cat (cAMP-dependent), Tubulin (in microtubules)
49	Regulation of degradation of deltaF508-CFTR in CF	39	16	3.66813	0.00385175	RNF5, UFD1, HSC70, HDAC6, Sti1, SUMO-3, UBE1, Dynein 1, cytoplasmic, heavy chain, Csp, SUMO-2, HSP27, UCHL1, AMFR, UBE2J1, HSP90, HSP70
50	Immune response_Regulation of T cell function by CTLA-4	36	15	3.56084	0.00473786	Lck, GRB2, AP complex 2 medium (mu) chain, AP1G1, SOS, PP2A catalytic, PP2A cat (alpha), PI3K reg class IA (p85), SHP-2, Beta-adaptin 2, Fyn, SHP-1, AKT(PKB), PDK (PDPK1), CD86
